# Supplementary material for: A deep learning approach for orphan gene identification in moso bamboo (Phyllostachys edulis) based on the CNN + Transformer model
Source: BMC Bioinformatics. 2022 May 5;23:162. doi: 10.1186/s12859-022-04702-1 (PMC9069780; doi:10.1186/s12859-022-04702-1)
Supplement: Supplementary file 1 — Additional file 1. Includes 1544 orphan genes of the first version moso bamboo. [file 12859_2022_4702_MOESM1_ESM.xls]

## Sheet: Sheet1
Table S1. Includes 1544 orphan genes of the first edition Moso Bamboo.
Gene ID	Protein Sequence
PH01000355G0530	MASDEGKDRLLLLLCRCLLPAAAKMNKGRRWPTTMMDLDFGEVEVAAGVAFSEEAAAIGDDGAGTEEDWIRDEDALKRTGSVTKVKILDARVISRRQIRGEDTRASSNRRIQDGSARKKHGRAPVEAATLEKGKL*
PH01000276G0850	MRQASDGEGAVDDQLLQPPGGLDHSPDGAVHRVEGAAREVERREEGHAVAPAAGDADAGRDIRRSICGSASKRRRSMKEEKRKKLEKKRKRLEEKRKKLEEEHRLREEAKGKKTSHIDFFWCSIMNMHA*
PH01027832G0010	MGDQARRRLEGFRRLKAIARNDGDEIGRTWTMVYYNYDKIIDGTRKKKKKACLDTDLAMQEFMVTQPGTGQHVVISHPFVSIFFIIKVDISLVLFI*
PH01000335G0630	MGDAWARGVGVGGGGRGGRQGRRDGDGAEGRRRRREEASKREMWRKRRTKKQTLRGAINAQQRRAERVDPDVIDTLVSNQQMPIFGSVKISINSGETRKGNQEGVDGRGDEDEAKGRTAAREHAEANAKAELTDISNGGERNGKRSDGREREGSVGNENTTKIGRT*
PH01002237G0170	MARGLTGFKRRPERRRGPVKWDTREWKRPREAASRPGQRRGAAGGGGSGRAWQPNGGDDGRREGRGKGGEHGHERGARRLTKRYGETEEFWSRPATGGRGGAGWLTAAGSSNRQLGELGGVGAVLQVPAIGSRRRGAWSATEAAKTAGGEGGTGSGGARAHGRELEGNWRWGEGGKGLK*
PH01002770G0010	MLNPLQINLQLQNLLLPPLLITGHPRVQSGHPKTKTLNLAIGGGDSQHTWRGRARTTPWSPDLRSFTRYFALCWEEENDATKPEEMRKVVNVYDFVDGGGPGKDISENSVVRGGGRPRSVEAGDEVLQEEKDGARWCAVATGGLVGPFSSCPSSSSAGGWLGLGGKE*
PH01005507G0010	MWATLLGSVREWDGMVALDDDDVVRVLSRALVGPFWFPGWLGVVGGRRRFEAVPVAALAPLIFLDFLASSPPVAFYVAVFGGGVNGACASSVLVAWLAVGVVFVLGDDELGGELCGGSEVNGGDVFRLSIALGLCMTFMPLPLSISPLIVLRAHGLFGPKDVLGIILGFSMVKISLYNVGVRLN*
PH01001394G0430	MAASADGEARRWRGGDGRTGEHAQVAASAVGEEESNPAGERCHLPPDLGTPVLRRRRGLRPSWPSPIVFPKVGVFIHTGGRRPPGRSRSGGHLILLVSTQPCTTTPLCTGRLRR*
PH01000321G0310	MRRISSGQVARQGGGQRGGGLGFGLFQKAGRAGSGTIVVRMRVEGARFSGIAGGVGGEEAGEGGVEAGFEVAGEAGGEAGGEASPCGRGERHGGQGAVRRERDGMCEEGKALCLKWVRSVSQSLSMHARCNNLLRPADPTYNTRLYLYFILE*
PH01134604G0010	MARTMAAGTTITMDMGAAATAAEVEEETEAVGAEAEVAADRFLRKRIMQGSSWHGLKLFVIMAGSDELPMKYKLYQNCALSLCVYNFGKNKSTESICKSTLALFRRRQYLNRDEASHGPWCWHHCLTAMDMRQAVISEVATWAAAGEETVPSPS*
PH01000038G2110	MAQPRHRRLPTGRLRRLQRLSLVWPVPCPHVCVPPPQPTTGSRQMEHVASPAASAGDLSRSIASPQCPSPPRSACLSCVALMRAGSLHGRERREERGGRCGITYTKFIPELA*
PH01000684G0400	MEKGERECTPRRLGPARAVACEDDGAEALPMLSWGASEGGGTGVGDKGRVGSGWI*
PH01000021G0630	MASDAELSIAEVHADIKAISADLMVSLTKEEQEPQHVVAISVSPQLVKSPSPSVATLALKEWKPQHVSMTFVSLLSTSKLAPPLVPPPPSPWVTPLEPIVALPQPSVADATLLSHLKSAPPMVPSLLSPQATSPEPIVVLQPRPSTPLLVQSMASPLLPPQAMPLKTAVALQQSATFPAIDARYRATTNNNFSSGGAGDSRGLLPLGRGQEQLRQQQLWQRRHSVSLRGGNNPAVVEPSCKQNGAFAIKGGLGPMSRGDSHAHVPEGAGAYAVKEGCGLLATGCRTLGQFNGP*
PH01003382G0200	MSLRRKAKAKNKKLARNRSKEDVGNGENELLGLEEASTSSLTTTTLSYQLSSIVRRSKEEVENGENELLGLEEASTSSLTCIVPVLGRVESLQWRGERERERLLWSLGCKGARQLRLKEE*
PH01000335G0480	MVAPSSVSAQKFVAEDGGRKEGDAEGAHEEVRVHDRVARQPPYGLELYLSCTAPSNPTSIATALQPTSLTPRAGSGRTTTVVPHDAATTTNPTTELNSCVQIVSHELISGITERNKETSLEREKDREGDALAAVVGRLVASREMCACLHDGVQVRESGACGPSEAHGGMWV*
PH01000185G1250	MTTLGLMTLLKKNVNIIFGTMLSRHSLDVLTLQSGSPSKETRGDVASREKPVTSGAGELDPGRQRQQLEEESSGDGAAQGERARGDVKEPESGRRGSRGGPATHRGTGEARQRVGGAGETWQRVREAGERGLGSLGSGSSSRKRARVAQGRRQRTRAEPHGRTRQHGRRSSASGQRGVVGNQRERTRGRELLGEIFFR*
PH01001294G0500	MTSMKVVAFIKSGTICKQEQKYRKPIKALHTYRAHGRRPVMPAAATTERIDGDSDTGLGAAAGADADVGELSGGGGGGDGGHVVGYS*
PH01001310G0250	MAAQGNREGRQMEREETGVRGEGVRRRCREGTRGRRSASATGGETRHQIGDGCSGEPRREVNREGGDESQRGRSEEEEQGSSEREKELAVPGMREEGGGRRGGAKGRNNAGARCGGRRGRGEQ*
PH01001911G0100	MARSNKTARLSASASASAWQIQPLTLGRWSGVSACRSIRVCKRSTSRAKQAKEKTPRTSKHVEQMRPAQVVRRVEPIRQSQARNGTVRAGGLRGSGLFFDDARPIRRSGPGHPPTASQPLRAKAKS*
PH01001318G0290	MSLLGLLVSSLELGTHILAISRALSPHSHSSSMLGLTTLSGSEEGHPVPELLLDVEGAEDAGGQADEALDLCGREAVAEEARDANLEGVVDAVVEDPRVVGHDMGDVGLGEATRTPYRARRTSALAMDPDSTRRIPSPTVAPPDISVWIELPTSDPEEACVDELLLDPEEEASRIGQGHRHNNGSRLDPPDLWSRGNGQEHGSLGRVARPRSGGDLAKDLWGNPRRG*
PH01002057G0250	MSSHALAPIHGSTQPPPPPLVRVPPVSLRPPAEAAAPSLPLLYSRASPPPTTLRRAVHQGWIEGIRQEMEVEGKKNLEVHVMPKLKWKTSNELDMLTSLAYVTSVFYRIEHESYRFSEAQFANGILMVLDED*
PH01000258G0910	MAAAPARESEGWLANHENGTSRMSSTPKWRRRRQAGSEVASVVGRAHGRRGVRGQRRSGGSEVKVGEAWARAWHKERRGLLGAARPRRRCDGNGGGEEGGRGGKASQRGRG*
PH01001904G0200	MGAARGDPRKQTGGRWRGRRREVEGKERGGGRPGVRRKEPRPEEVLARQEERRGTRSATVARGNREGRMGATGGDLREQIGGRRRGRRRRDGRRPAGADRWRTERKETVRREETRGSRSVADGEEGDKEGEEDGGRPKRRRGRTGEEDGGSYCGWGESSSRWHKREREGTGGSGASSKARSNGAGPSEREERLKGREELV*
PH01000003G1880	MVGHVDSNKSAAARGPSGFPAPVTVNRRGAMEAAAGSGKSGNGGGGGYFGAEAAAALVLVTATLLVLPLLLPPLPPPPPFFLLVPVAIFAVLLLLVLVPSDANGMGVASSYL*
PH01160644G0010	MGRHVWAVGLVALAVVVALGVYAEARFLEKDGLGGGGGLGHGGGVGIGFGGGKGAGGGFGGGGGVGGGLGGGIGHGGGIGGGFGGGKGGGLGGGGGLGGGHGGGLGGGK
PH01002776G0130	MGREHSGVPGPGVGTDGEDDDGRGRVPIRGTSAGGGLRAVAYRAVPEELVLAKWAWERYMAGRGGEGGRRKAGRQVRRQGGHVSREEILTKSMVIKTPEMKLGKASRKTLSWKTKHIAVPHKIDEVDRDTMLTFTLQDTSKNEAEIQECAAQDNQECTGRVHLITEHQNRIDESKSSPSSKSIQRAYQNQPQPTHKPDPHKTPNRRTRAQEGSDGVRKEEDVSGLTTDDTEINTAAPKLQGTKIETQIGIEEESNRESHLISREEKGAGANPFEDKEDEGCYLAATNVQRSRRWPARASRAVVA*
PH01000304G0350	METCTITCKTYNLNDPLTNQIHNQLLINKMNLRFHPTTHSILKLVEQMVGVQGRGARGRGRRLSEEGARGGAPPMEARWGAGRWRGGGGGSKRGEEAVAVAVACGDSVAALRVAAEQSAGRQSHGEEAEGAMSRRRRARGGGVVRRGGGGQRGQSRSQEALADGR*
PH01003949G0080	MVQQSGGASTEKIGWLVSCHCFRVAAVELRIPKAAREKKNVA*
PH01003138G0120	MEPAKKPCRIATKITQQIHPWAQEQAVDLGQKPGFKRIRMVRTGIDKDRGTHQRSGPTRLWIQTRTYQDHRRRIRRRGANRGKVHGRGPSGSFDGDDGRTAAAARAEEGSGEEDEPRGDGLDGLNKGSRKRNAVGWAGGAEG*
PH01006025G0020	MASGRLRCLRMVFVGPKFEFQAESIVDEVVEVGMFAEARKCSAHIASGRQCCLTMAFVGPKFELYTGIFGKQFEASGVLAVIRCRSRISADAAATVAGAASPSRRCHDKVFCCRGKVFGCRNRLLLPRAIASCCCCVAFTAADDHCYGNKNSDAARKMSATARFLLPRQRAGVDGRGIPEEKAPLEEGSNQEGRRKRRKK*
PH01001324G0130	MAAVSDRARGSLLIGSGRRQQGADVGDEGDGAGAWRACMSGGEASWQMRPGAGMGKKAIPGARGGNQGRGWGALAVRQGCADAWTCTRLRGHGRLGAARCGGGRKLHSGPSRSVREKGCSTELGSAATWFGQGKTVTAARTHYNNGGVKPGAREQGGKKDDVDIAVILTGVYGKSPITEGAAADWLTPTMETCSRN*
PH01002106G0280	MAPADVDGDGRGGGRRGGGGGSQRDRKGGGRPGCAGDEEAVAVAVDLDGAGSGGGRPGCPPDEEGGEEVVAVVVGDPAVEVEGDDEFGAERKRILNHYTTITQ*
PH01001465G0160	MDQLFDVVVVGAVAVPATAFVAWIAHNAVCPVHRVGMLEVAFLVLACAVSAAVLFRRAGDHGGVRRRWNILYDMRFCFLVGLVAYAYGLLIACRVTEISVDELHAARGLSCTFCL*
PH01000879G0480	MAAAHATTVAAAHATTEAASGIGGQRLEAALRQRRWPDQAAPSRIRAGSARGRAEEEGASGGEGGGEDLERKRGGRKRRKRKRRSWGQKRESFPSQEARMATMLFLKTYRIRVAFS*
PH01000331G0620	MPGNILVLLWLALAVCILLGASISAAAQGSNSGSFTHLFADVRPLCFMMPNGTRIWKSKINFARTISAIEFSIGRTE*
PH01002203G0280	MAMESDGFGPDEADDGGDRWINGQQQRCEQAWHVPGCGSSILAVEVGKGGTKDAVDDGDHGEAEELSGGSLRRMGRLKKVGFGFNATRRTS*
PH01000294G0640	MGQGRRWHAAEREDGKGGRWCAAQGKHEGLHTAHGRPSGHAWHAEPRWRPSARAAWDEEQRRKPGLRHKESGKPTAQGRPRGKLGPISERQGSRAWEGVRGARQERKEASQELEKEVVHVKESRDQVPHWMWIGKVPIRILL*
PH01003430G0100	MGAYREVVGVYLTELVEAGVLGVGDGVTEGGEVDVSVVPHLPVLILQPLVLRQLLRLLEELPVLRRHGRPPPSPLDEMLQPSNLHCNHCPGSMRRPRVSNWGGGVRGEFGSEGEEIERRGRGNKKRERGRGRLGGGRGEGVVVSGEGNEG*
PH01003120G0020	MREPEEATGKNWRAHKLSPAATSPQEQEGQVVGDAGSSSLILPFSRAQLSLNLPPPELNSPLIFRQHTAAPSASDPTTGSVHHRTTWSRCRLFVVVAAHHVAYACIAAPVVASMPATSALRCASPCNIILLCCSRSSFLMFLCLFSGSNVDIAGR*
PH01005332G0010	MARATAGHTTVVMVLAVMIVSAVFHELPLAAAARPVEEGGGRRAPAPPVTPHGFVADQVDAKPNPSCGSSGGVACPPPA*
PH01001670G0160	MAPLRRMATAVAMLLVLLGFLLLSPSPEAAAAAEGRGGDDLFPRLSHRTQDEAL*
PH01002314G0370	MRGPSRRWRRWRRRRSHGGRPSAGGGRRRRWEPRLVRARENQGHARWVEPERHSVGRPRGEEGRRHRAGQRRTGGLHRVLVAAGRRHSEPRGGADQRHEHRQSGMGWVGSGVGGAVRKNSRLEQELEKKLGIEAMWEQESKKK*
PH01013787G0010	MSCSAPPPLRGPLLCESLPEVSGATSCDCSRIRSMMSCEVAAEAKEKELPAAAEEKEAKAKPPPSSSLRRGYGSSRMKSVKGRDPLGRRVSRCQGAGRPPARAQGARASRCQGAGRPPARAPGRRRARALGVHLPGRWAPGRHGARALGDRASTCQGVPVPGRWVTGCPPARALGAYLPGRWALDGRASTCQGARRQGEE*
PH01000372G0360	MREERVADQVDKKARMVACNGVSCLVEHHEISTKYKAERDGVKEPERGPWNQEKTYYQGIQIYNVFLLVRNPPKKEAEGQNDTAQETHGELAEYTPTTSTNRNRMDALVPPSRSSSQYGTPNHQNVQVPDSRCSTKQEEKAPVWNRQNHTNGDPELLTDDAKTRTAAQQNQ*
PH01000542G0540	MGGGGGGWFWLPLSIALCLLGLEMRGSVKQRAYMGVMHSAGFPCGMLMTTMPLALSLMPSHDTIELRTFWSIGY*
PH01001303G0100	MVRGWVVEASAKPMEEALDGGVGRGEGAREGSDGVIVVVGADKEDGEGSIAGAGAASEEETEKRCDKRNLTASPATLTAASSSMWRRVAWCAISTSSRWRVEVEAERGVVVVQRRGHTGLDVGSHSCEGAPE*
PH01000103G1490	MERNYRKCRFRTCRVRVKRPIEIERCRSCETFGPSERLLDLTAVRCGPNGHAIWGVHVACQVRGGDVESNNENIIDSIEADVIPGIHPVAFATHAPIEPAATAVHGLLPTIPKQTETINEGSNDVPLGPPTVKEHKEGPVKGAATDAPEVPPLVNEVEEATTDASKVKEAHVASVSTSKQEPVKEGATDAPDVRLIVKESKKVPSDARKVPPGRPSVAKPMLVSASSLHHPIVGVACNPCVAGVGTKPEWKERNERMICGPP*
PH01000564G0880	MRKKHEAEGAGDGGSGSGVLEDGGFGDDVLRVGEIHGDLAFTSSSSPTSYGRGRRRCALGMPTEAVHLHMSQPPLARDEEELKSEMRKKLMSKVYPHWPSPYYPSRSAPFLLHGRYMVGTVAG*
PH01002087G0050	MAMVLAGVVAWWLAHLRTTSLAHRASAPMADGEADGSGCGAVNWAMGLSTGGSSRYEVLFAASTWWYVDTI*
PH01000316G0370	MAPAVACSSTSSRRRSCRRLTRPHAPATTTDTTTATTAPATWRCARPSSRRTSTPAPASSTSARRASCTGLTDQLRTYTDARACAWTHVVRVCICMYNVVHGHIVCMHVLASSLACSASLRTTKISS
PH01002414G0220	MAVTQYTRSAIEAQTPNPDEMLSTDSTKASSPPTGDSSTAKASSKQQRREAAPKSHEITMDMSKGCAGAAPERGSRIPSRGGGKADKRIGWSRSRGGPENRILRGIRLEPEQRRPEEPDPSGNPVGAGAKAAQGTRSFGASSSGAEPQPREQRSRVAMPAAEPRRSNRAATRREEPGSASLGWRRRLGRPNRR*
PH01003139G0250	MEYMLIETKRRTSKRQKLPWDKLVCRSCSEGLEGDRDRMHRLLRAHPVTPSVSSQGPVQSMDAKELRCGIRRSPRSLKEEEAAQLPVRRMKNENWWRRGWGVGEVTDSKLGLRLWLVVYAEAGASPSSEAERRSPGKDYRERVRAVVAEAATRGTKTAAAAVEKTREGRGMQGGEMIQILSVFAINVSPSTKCPTTNEGNAAASSPVNMLSSSQTQLSLHGPYGHIIPPAVCPQGKKPLAVGLLRYSVLLRVYGYDIDARVDRQ*
PH01000606G0660	MASREHMGARQAKPSGGGELSAGGQGAEGAQAGVEPPEARGRAMAARVHRGARQAKPLGRVSGPSRGARRGEERAQAESQGGVQAAALTTAPGRAGRRKRRWRQRKSPRRNGSEEMRKKGMRKIGKEEP*
PH01000697G0790	MAGVGREGEVGRRLISPGSSPWQRRRRRGNFEFAGVGRGGGRGEVVGWEMGGEACPGVAFIGRGEAVALGRRCGREATWAAVEDAGRGKVAVEMCADIEEGRGGAGGDDVRVVTIGKKGGSAREKKALPVEESGKEKKGKRVLGWTFQKGKVFEFKQKSLHFF*
PH01001522G0100	MPSGKFGYYIKGLFGLRLVLYAWKKLMPRGLLLPGSQAFPGIEIERLGLEGAVYLYEGVARITTKQVPGRSPIAFSSGWAFPGTEANRL*
PH01000101G1770	MFRCNSGETDYFKRKKVIWLKSDLFKYQVRPGFKSRLEKPSLEKLGPKPDLRAFFKPELSPTKKISRPQAQPNVICRSLTATGNNGDACATGNLDELGEIGRKQGPWEKVRVIERRRRRPERGGDGQILPSHRGGGREEVPAIGVREEAGATRRSHPRLLVLVLIQDQEDVGDGHEGSAFASPTSPLHDLEAIEAARFGFLHRRRRPRQRQRPIDLECGAEVLPLPQYNDGLRRNFVSIESRGGGGHDDAGNGDGHGDAEASNSWREHNNEGDGDQAH*
PH01001574G0120	MTTQQRMKKHNSVCRGRAPALEMYCSSIGSTAADSSGGDRGAEQAAEARRSREGGGGSNRGAEQEAAEARGAEQEAAEARGAEESAEARGAEEAGEARGSRGGDGGSKRGSREQMAAAA*
PH01001638G0140	MEAPPGRERTPRRERRDGGAAAAGSSFQPTPPGYPLGDVYPYDLKIITTWYQSQHHGFCCREFQGYEGHPQRDECQCRRHESHLGKHGGYDGQADGKGEECTGSSYCTICTTRGISDFAGDFRIVDFAARGCTNGALAEEEGRCPMTALSTRTADVVPS*
PH01004134G0030	MATGRSSKAGATRRRRGTAGRSGKAGATQGGATPYNVGGALPPKRRLGDALISMMLPLLLILGWKTFVLKDT*
PH01000044G1050	MSPAASSPPSLALRRPLQQSFTDKPPLSALQGLRHRQGRPRTPRHRHPPVHRRLPPPTGVHKVSDLTGDETSMRRGGNEILGSSSSKTRSRSSRRSQSRSRRRRKLIEEGWYYDELEHHQIAMIRAMVKCFVVDKVAYCEDKLSWNINRTKK*
PH01002000G0440	MAPIEVVGEPARPAVPPRDAVDDRDEEAADAEDAQVEREPEVLERAGRADHDEHVRHAEEHVPRHDPPQANGDRGG*
PH01001179G0320	MTARDLTKSGSGKTMAVTDSTASCTRAPAMSSATDIFLRQLSLRPSPPVSSAAEPTQRGGGGGSGDGEEAVELGAAWRRGGARRASQGSGVRGATPRAAPSAVTRGGRVGVSWSRAPGGGPPPHGRREGRLRIPEPGDGKRATTTWVPLSTGGWVEAEERGRGRLAAPNQL*
PH01000593G0650	MESDGALPLYLPHPFLTRTPCRGVDHPDNSRWTIGVSSYV*
PH01001917G0170	MERASLLLPLGLLAAATGTKDTHVAAKCEQQSYKTTRRNIAAANGARNIPTQLKLGVVE*
PH01004118G0120	MARSRVSDGRDARQSLWVAVGILRTGRCPPRPRTPPQAYHPLDPGGAASMETERRGATEREREAEAEGGRRGCRRLLTPGGGGAVEEGVVGGLEGGEVRGGGGRKGEAAPFGGDDSRAQRRGRNRASEASVDTPWIGLECDGIFQSREFAKQ*
PH01000629G0170	MKLTNPKYQSQSLNQNQTISGSIGSVPLCQMPLPALPLWHFGCCHQAITAAVAARSRRTRSSRRRQASASWSPGHWGLGISRPGALSSQRRASDRLGPGLRHLKLRSLCAITDGGVEAMGAELSADLETAAREARRPRDLEQAAWGGAELEAARAEAVGDERVGEEEATSLRDEARNQRAVEELTLTSPSPRAAAAPCAGAGG*
PH01002010G0200	MTSQVLRALKDEGKLAEISEGEDGLPPPQDSSMFSLQENFSQVCICDGMITYTGECSKKNVIPASHLSS*
PH01000042G1590	MDAHHHAAYFLESFASTSWMPTPSNPLAMRFLHSFGDGCSPSRCPILGVLCIHFLHRRVRHYVQQIDLLSSSAHAAVHSGVSLRRMPTTKRRVYGRAEGEVGQRRFRSVRQRPWGIGPRRSATPS*
PH01000532G0260	MAQGGEDNRRSDIGGEGDIGCDGGDEAKAPEEIGGEHGDRDNERITMGRSGRTEVDQSNDNSKMTGDEDVDRRRHLSGKRARRRWGIR*
PH01003199G0180	MKCYVMGLLIGDGCRTLQLCHGQADRTETELGELRRYVMSIRGKVLTESRSSRGFRKMGDIFLEEPVAVKMEFQLSECEDGVGLGNIFQCIQEHAIWRSYERVMTDFVSGYRAYLKLCSRVVNVEWNRCAKSQVIWTLKHFKIKNFHLNSVLVQVDIGSKNALILG*
PH01004503G0030	MLPSPSRARLPAILFALLCMALVSSSLGPADPPTAPGSYSPATPAVSLQRLHLKTVSPLNPIAEPMGGPIHNPPNGPPPKHTLGPVLEEEAPAGHPRDEL*
PH01000329G0980	MGGGVEEAVQCSSRRWPDPAASEEAEAEGGASRVGGAEAEGGAWRCVAGTGQGRCVAAGEEEGKKKAEACSREEGEEPKLSGEVDPGEKKVSREEEVLGRRRIR*
PH01005168G0010	MGVVTAIAHAYPKGIERSVRNISISDGSTRKIISTGKLNLPMVCKCAYTRNYCSIEQTKTPDLVLAKCASSEYIVIPSDSYSPKRLGAIPWGFWAEKRLRFLRATAEAHLRLRAPGLHLRRGDAFGAAASPRLPEHLHPWVSARRAPPAPPATPGMVLVGSLAHTPSSGSPTSSIGTPRGDGSYLRVPSTPFTSGPKPPFGTATPRRDGSGLGVPLAPFASGPIESHASWLTGLRRRHQHHSSGCRFGASCLFDWFFGDSNNVATVIPQKYSKDYSGENN*
PH01000170G1080	MPLLRALLHNYNQNPSGQGEEVMGYNKNNNEHGLEHAVGVSSNWKPAFKREDIAVMLKSLELVPKTFRLEASSSGSQDGMVTTSYLPIRNRNQSSSRDDEKRSARAFH*
PH01001825G0180	MGIKQTYDRRGKWRPSVSQQVVAGGSGGEGFERWETGICEEVDGHYGRALGMEGDGSRRLGWMPTVRVEVGTRTGVGTDFVGGLEVVVPILGWRRLRLRLRLRLRCG*
PH01000779G0230	MKTRWLKHRRRDEDEVARAQASRTVGRCWTRDEDEVAPEAQIRRGGDLPTMNSTQIWRSGGESASTLEGRRDDEAEELQRRRSRRGATTEEAEELWQRRSEGGATRQRSSDGTTRKLRRPEKARRCRDATRILGHEAEVEALHLRGGALLGGAGHSGGLGPAGLRQRRGHSGDWFRWDLGLGLEMALIPC*
PH01000435G0800	MAVEGCLVVGAPWFPRKVPSIPSGSRRAREGPTKAPEGAKLKAHPSLLGEYQVHHREAKGHTKAPKNARPGTHPGSTSSAEGSRVHLRIAEEHRKAARGNAVTRHATSKSEGTPRTLAPDHFAENEGPPGPSHRIYLAHSKGEDCQWTGTTIMMG*
PH01001733G0380	MCPLSRLHHLDPCSSMGVRTVAGKGNMQHAREVAPDSHVVGNQRKGYGDRAGTKRALGQELLAAGGAEAGVKGDMARVPRRKNQIRINRVLVGLGFRLKAHFGSDSKMD*
PH01002737G0020	MEQPGQGGTAPWVGQEEETGRAERNTRPGSSVGPDRASGARWCHGNQIRARRGPAGPTGSGGAMEAESGRRVVRKPEQGAKGMVERPVAQ*
PH01000880G0310	MATKGIKNAVRQEGELAIPNWPSKAKERRTPMTKKSCEARLREPLHLGGHNSTHELTRHQSLNPSSPNPRTKP*
PH01228083G0010	MTRHHRATHEVFEERSSDNNKNYINDNYSADSHGDASFGADYSDEQSEDSSIFEIDQKKMKALLKSLKRKFDHRATSKRRAK
PH01000002G1810	MTSTAELLALMKVNNEKMMTTTKKMMATSSEMMATVEKMKAILGKIMATRGKKEALCEVASAVLPLAARMGSMLVSCDAGNVLNTKQHHEWSFIHSMVYLQGLRPVAVVLPPRAATVETTTARGRAVCRGGEKLSCAENTAREQYRGYCSCRPT*
PH01003847G0080	MILSYLSLIYEQLSGRFLIEAVDHDYVGDLLRGPPPCLPKNVAAIIRALRLLLSRTNILVSDVRRTNLILETMLSSYEDRIKASIQRLDDYIDRQNTKNDLAETVEERSHLICNIVNRLPSCNLCEVRLATAKEQVETFLHIFPYPAPADVHEQAYEHLRAVIGSSLCH*
PH01000740G0300	MGARRHRLLGGALREVAHSRANRRPREAVGWVVVVGGRRGDDVGVREEGGGGSGAPRRRCDRMKREKRVKLLRVISYSTLPYEAAFLECTFTEQVEKNFSGFEVYVSRADLIIKMEKSENGK*
PH01000381G0540	MAVHTSGAACKSITYEYDWCGAIRRLSSTHVSVRMEPIPTPFYGRFCQAERPIYLADVEPLSRTFHENDGEHLHDRINNWQYDIYYEHHWYSSNNSPAVAAKKTKGGRREGWKLEDEPMTSELILGALHALALGKGLKLPDCISSEVCVLYTQSCSGSSKE*
PH01000509G0960	MVDDEQVGDDVGVQDGAAGCPSGRLGVTVVPGFLAPCLSPLVSFFGLLLLALVECGIIFGRRNMALGNESGWLGRWAMGDECAERMNAMRG*
PH01002475G0240	MASFELRPQPNFSPSQLALVPDARTSILDISVDPYSMFLSFLSPGRNRKRRRKRKESRGCVRMLLPRRRVGLSPGSWDLWLWPGCGVKRRWKWEWESALLLLPLLIPFYSARKTVRSNAVTKLPKPVDEHDVNRAAREPRHPWQSHAHGGMGGIKSLRRFTPRRYVPLRVGHQPRGSGSIKGAFDSWYETERDVPFKI*
PH01001656G0350	MTARKDARYRCAIPWHTFQYQPHARWRTRAAAHRRRAEENLRLTVTAQESSAAAKPAGARASVSHRGLTRVTRRCWECLSCSGNEVQRRRQWRSRGDVALSHQSKGATSKWDIRDLLMLLEQGIEGRPTHRPRRRQTVEAAENGDLPIELTPARVNQNWMRA*
PH01000278G0970	MANRVATAPEWRTRGGPRADTIGEDVAPHSRGGEVGTRRTWNRREPMKTPWAAATSGQRNRGGWCADALGEEGPEHGGLGDDRRDETKEEETTRHNTTQDEEDDAVHATHAA*
PH01000063G1630	METLNYSSGSREDGRDGGAREGQSLPFVSGSGAASAASGVRLGGEETAEDDIDADKEVQQWKW*
PH01002609G0010	MERRRGCDLQAWAMETARIRAMETTRNLQVNDNERRRRRDLPRRWRWNRAAARARWPAAEHEAATLGGLRAVKTRRRRRGRPHARKRRRGAGSAVPVLADGDAMLDPRSGRGGNEEDETGGAEEQRRGRLRPAAATDHHAAGWSGEAAAEQ*
PH01005854G0050	MEQDTNEWNPTDPDGRIKPSQRDSNEDCRLATGNRDNSLACSEEDCPLA*
PH01000091G1010	MEATQPESKHLLQEEKLREEEDYWEREKEIRKRILGCYRSRSGTEQQNGGRTEQQTKEEQSSKTEQHLARSASCEGWRWCNADGDSLSGATTARSARRWGGIAPCCLWLSASGVVALQEGFS*
PH01000012G1750	MEDAMAARHAEDMMLEAAANAVAVLFADYDATVLEVAASVMAVLCAASTMVVDAAATMEAEVEAVALDGTAPCCPYAGPA*
PH01000280G0830	MQVKHKTLQLKVRLVSLTEIRLETRVRRSSLERRPTRRSEDTAVEQSSPTVLLEVGKCSGGGATAAEAARLRGRGGRAEEEVVVVVEDLEEGIEEEEMERCGGGVDLVLGGP*
PH01000947G0270	MKQRPVRGGMVRRKDGDDYAHLGGGEMRTDDRRRGRRRRRGSALGGADVPVMLRQRRGEHHVECVKTKLGMWSMVAGIHCRRRKWPMNGVWPAREKLRFRRGEREGGDEIFGNGRGRGEAHGVILCRGGGGLSEEINA*
PH01000058G1830	MTTSGCAGETEDDQRQRGGNGSEEGEGGEHGFARGLQACGREEAEKTLEGRGGGEGGRGRAPRWQVRDGVAAVGDGDWGATGVTAQLITENMEPLYR*
PH01000260G1230	MEDQSLVQTGAPQAGLVGEGLIGFPEGGGASGGDRGSVVGVLGDLRCGGGGDCANGGVVERAGGLGGGKLLWDGGGDAAAGGSKGDCFGGAAGVGGDGTAVGGEGGGNATDGVGGGEATTTGGSGTVAGGGVREEDGWETGCGGGTAAEGRGGVAAGGAEEGSAVVALGCVTGAGEVGVEVSGDGVVVEGGEVAGAAARPWWRPGREKGRTPLEPNTRVLLQLLSSWKWREIVPYTKI*
PH01019207G0010	MGRYLLLKAKQYTTKCHTVLLAVVLIVMAVVSLRTSSKHTKLWRKRRGLDSAAADRSKVGGVCGGGRRDHGSEVWRSGARWKPGALMVAADGTEVDGGCAWCKLGPNGDTERNGNGARLPGTWERLGMGNGCNCS*
PH01000674G0520	MAHSIAAAAAAAASFSPAAARRRLPSQVFQIHGPDQFPPPKDCQVLVAVKGNNVMCGRSVIVTANTMVSAVKNFKAIGATLNEISAGVNDMKAILADMADMVVKLMEKEKKNAQAAANARSAPPKASLISPVTSASSTSLPVVAPTVPNDYLLHASD*
PH01002945G0240	MSSGLLLHNSYPIANQASQHLVSKPTTVSSDADKKDNNSPDVLAAIAELSKQIKDSFTSLEARVKALKVRSGTLEARVKTLEDKAGALGGDGTLHPPAALSKLSQLPQRSQIKPFVQQQPSPMLANSCT*
PH01001762G0020	MHADSPPPLSPRPPNAVDDANVSDSRRRLPQNLRSVRAICPTRGSCESKITAAHPKLQILKSRCLMLLVSTVRFIPDLDVWWYLWNRSFRTYEYNGGTEDSRESMADTSEKKIIDDKHRFALATDARFPDECSDNNGSSDK*
PH01002122G0280	MVGDEQVGPVSGAASSARRRRSAEVGDEQASPVSGAASSATRPLSPPTLLGPLGCRWRSGGGTRWRKTQEDPAQEAPGGGVAQVDLVQEATLGPARMEVVLRRRRIPAEEKTGGGARRRKSGTDLEGEKSNGTTATAAAATVAAATVGQEVGFLWLEFPWLGFLWF*
PH01000236G0050	MQLGSSLLPCGSPTRVALASCARLLLARLGPAAVLLPACPWSGLSPMDFTPLPYYCYFGFYVEFDASAEIPNPDAADSSPNHALSSSPPLPPRKRRLPPPPPPRAPRPAPDPRAAAAIHATPTASGDGVIAPGKMGKIESFSAYPVLCQWNLFGITNNLHFLEYNYSL*
PH01000205G0210	MRRRRSNLTERSSSRLRPLDVRSRGAWIRRRRCRAWIRWRVERGSRWRVELQAMSGPEEAASSMDPEKVRIRRRWRRVMKTRRRRSNLTKLLRRGQDVDPEEATSGLEEVTLGVDLRLEQRKRGGIAIGAEEQLLARLLEWRRS*
PH01000305G0070	MVLPGALFKEKRGTKHHQKEATKFKALGQGTLPDDCQRSQSKSSQTSQRAWSKVEVQGGDPRRRSCEEVQRGGPARRSKEEILRGGPTRRSNEDRQGGVPKDRGGQDHKGPNTQEGGLVHKGLNTEKGGLDLKGLNTKAEVWTTKVQTHKGRSQGQEVQKTQQGGPLDRRSKRQKISGPQREIQTSNRSRPQGGLNHKKARPQKRSKAQGVRHSRRP*
PH01005598G0080	MAHHPPACLVPVLGATSLAASPRSRSVGRLLAQPALRASLAAPCLGPRSPPHPACSLSLPRARAEREWGLDLPIARSGRPEWRQ*
PH01000208G0890	MAAGSIPALLSLAAELPKAATPTRSQAAASRLQPQVTTGSGLRASPTTAAVSRARSDKEEEAPAVASWARGGLSALRVTRPPRRPWALARTMPQCLLRVAQ*
PH01003923G0120	MGRKQVSLELRWRSPARDGEEAGRDGVKAAVNDRRWGRSSRGWNRDRGQRSETGRNTHWSSLDSRELTTSQWRRIWLQRRASGGLRQEFTSGGRCSGRWQQSTVGVLNRCCRRQWWMSIVCSALPKRSRVGWLPSKSELLEAELSWLGL*
PH01002058G0060	MSSDEGDFDIKGSKTNCDERLWWRRNCTVVKGVRDRRRLRASGKEIRSDGG*
PH01003776G0070	MGVGRTVQSVKGVPAGAEPSRARAGQAKAGEGEPRRPEVLAGTSRSHGVSQRLSQGVALGQGAALGQGRGGGPGCGGRSRQGARPTGRTATGRFARACQGARTLRGRCF*
PH01003231G0200	MESAGIDPYAPDAVLPTEAVADDLGVLDLDRLLPNEVLSSPFSLLSHGAEETSRRTGADIGVEEDEAARMEGGPDPDRIRTGDGLAMKMKLGDDRMMLLLLP*
PH01000048G0180	MATPGERKGVVAGEALKWNPGRKRNGALRRTLRGEANDVDDVIGESKTAPKNDDRRWFSRWRKIFCLSKLAWSFSHGEREWKGWPVIGEMIHLPRDEVVGGGGAARGGRWWRRHPQQCTVVHGRRRSGDIPAKREVASCRGRRRDANGGDEGSGAPLSATLEVEDGIRPMGEEWLLRGGEERRRLEISEDG*
PH01001676G0100	MARQERRGDGDEGSSRVCGGDGETKMPDKNEGEHGDGMGNLTGQIGRTEDDESGGVTAAEGGEER*
PH01007373G0030	MSLVDWEEVPEEKSSRSTRPTRRPRLGVERDTASGGAADDNEHVEGLRRGGPRQRRPLRGARGRGRPQLGHALPRGLEDREGGVRGGRRRRRPGRGDGKRGGGGGKRGGDATRPWGRPDAWRGFAPLGCVWEPGIMIHTGGGRVSIKNLKKDQKKSLVPGQVLRTPSSTKEMVRVHQGQASR*
PH01003756G0070	MSVASEANALGAGAPLSSSGPMWSGLQPNPLAIFLPPPNPTAMGDFRVPQPYPELMAGVDAGSTRLAAPWADGAAALRAVEVAALRAQAAPCGGAGGGGTVLWRGRGPRRCAVRSAYAAQGCSGGGALAVRGRMRPARLGRVPAEAATVQALVRGGGGWRDVAAPLRAEAAGVSFKRNGRWWLQAWPCDGFKCDDRAAASCAMAVRRLQARDARAASGGRSSAPKCGAMLPVRPAAYAMCGCLRCAFGLPCPPNDVHQLMTSWLDSFAKRSRRRRQIRSCWSGALKCLNKWRWRCLELEEDGHRGSRS*
PH01000081G0990	MVLPDDLVPSVDLALWSLAVVMVRSRRHCRPCSTVSSPTPFAPLLLCSLHVAGWVVKMVGKGGSGAWLVGLAVVGSWWWLGFGLVLALGFLLCLVEMVDGGRRNRGSGFLIGQKMGSMAGDIWSRKGSGTSMKTFIAFFL*
PH01001762G0060	MAAARATTAHSSGAAARGSGDDQIYNGSSKRAISTTRQCGWKQAEAGWRCTRTGDGEESGGGAEDGEEQKRGGDDGVERPGTGEDEEGEGIPSALAAHKGKRGEHGKEDTQAMPKGMMMLAKAHRSGDASWAKCGGRNRGGRGNAAGKKGNARHSSWRLK*
PH01009665G0010	MEVPMGRGEGSWPALVGGMGREKLGASCREEVAPRLQEPGAAGSRRRRRRSARGRCGGGGAAWLPWGRCLPWGRKAREKGRWSGLGGEGM*
PH01001979G0180	MATENMLLCLVNYTLQPKQKRDRRKKKARVGSKREDVKLKEMKIEDKEYEKKHSEVGSYKVKKRSCKVKKWWIKRLKGERGLGDGTWRLECVYMQKLQQMEIWSQEIFGVRELQAT*
PH01000843G0180	MKKAQWCPPGARSGNAKSTIMVQDLQSKIGAGMSKNGNGNEPSVERNHPVKVYPSDAHGRAPPSSTTERRMAKKEGVRGVLSSGDDDNGGGVKQRSSRIGRKGRWIDDVRITQWFGADRLGRMELSSYVRLKEALTAWARLVNEMKRRARVRVK*
PH01005144G0080	MAIEVAATQKLEQVEEVKFDDGGSDAGDSLESGERSTGRGTVEVVLATVEKVALAEDKMAASMCEQKWNRGGMVNPWVVETRQGVVGSDRATAKWQPVVESKGHAAPERKGRKGRRAWASAGLGGLTGTDSSGGEESTQASDTNRRRRGWFPVGAPLR*
PH01003656G0120	MEQQRIVKMTVSDTFMLACRSFELETSGGSCCRTIATSVSPDLVVCTCLQLSLSDAYLLLVQLLQPVLLEPSELMTMPFRYFTSCELISEPSGANWPLCISFLNAGSLLHQHMCCSITTSFKIAHAISLALLRRSPVRRGSEEDLLIPDLHMVKELRVYGHALKTLKRSLKIVVQSR*
PH01000451G0180	MAAASRSTASIATITSLAPGGAAAWAEGEGEEEENAGGVSSGEDSSDAGAGCGLGEAVSSASILLSGCGWVSMSFINTYSDTGIG*
PH01004923G0090	MGKLRVLALALALLLSSSDVARGQDTERIEDQLLAQR*
PH01001185G0430	MDAEEEGAWRRETHGDGDRGAEEGGARRRRRRATEATDAEEGAEDGGARRRQPRMDVEEEGARRTEMHGDADRGTEEGGARQRRRRATEAMEEEDGNLWLEGGAA*
PH01003226G0140	MRVVELGLGQPCGGAARSSGGRQWGWQGEAALEWGRRGLRASKSMRRVPAAELSGVSGTAEWCHGWLGGRERHARFVAPWCAAEEGGVGEWEGGARKPRASLLMAMGRSAQGGRQYGQWGGVAACMACGLRWRWCCARVEKKAWAVGPTGQSEREEPNNLQEFQKNPKKLHNLGTSQGVLREDEFYEQSLYMVGGIKKVIATKDGKITKEHAS*
PH01002880G0220	MEVLATRATCPYGNMWVPGMALESSLGEARTSFSARSTFASLGVPGLRRELRGIAAGHGLLGGNIGAPARRPRWGHFRPKIYQDANETPPKQGPGNWDAPGQADLAQVCNQASPIPFCLSS*
PH01001699G0110	MAAPSPSPPSHAAGGLPCGRRLTQMRLFFEQYDNTELVTSKDPKTGTGTKTARRPLSRYPGSRGRFDISVCILQLYGCDTLIDAILEFLNEQNIAGTETLNTLVGTLYLLYEVAGVIPLVLTMRTECADLG*
PH01002397G0070	MVNRSRALLLCFLPHPLPRAGSLHFATNVGRVVDEPFVPSTGDGMGSDGTKGDGGAGRQTGAAELRVVLALVSPISSRATLPPLLSFFRTMPSAPMLSPLFHSLLDFAAIFVAPSRHRRSVLGRRLPPPPGTLPLRV*
PH01002488G0340	MEIARSSNKNSGVLFQNQKVQRPTVARKSISQQSLVSPKANSRQLGLDAGDARVTGNADDGVVRGGSRREHGLHLEVGKGMGGSGSSGRLQGGGSMAAGGEEDGLAAAGLHGEQLAKRRQGKCGRTLGTQYDMPTLAKPSPEKKIGWWRIFGWQ*
PH01000067G1360	MESKVELQTLSILYKFHANPFFFSYRIAFDVTIRGTNNSCVSRELHYAGASPEQDSVSLLLFPSFLPHPDSPRIAPAEDNHEEGGQIQGRRQGRRQVAVRAVELLAPLAGEQRQERGLSWRRRGGGPSGGTREGCREGVGEAEPREQQLDDAAGVGRTHDAPPRAERERRCCVPPEHGGVGVAHPAAECEECVAAAARTGKLRAVMRSASLGLRPGATRIGAAGSKWEAWRQPDLERRPRTG*
PH01000191G1400	MGEWRVPEVAEEDEREPGEEKGVGGRAADVAAEGAAALREPRAHRTLPPGMSGAGFRCQCGGRLGERRCLRLAGLRGGAGR*
PH01000607G0150	MVTRRGDAYFAPAQGWTEVAPCGGRGGNASIDGISSGRCRTMSVATAGPDPSSGGAGEEIVGDGGRGGGGKDAIVFDVDGFAEGGFNTSAAGSALAARSRGNSESEETAKRSREESRGSVYGPG*
PH01001669G0440	MRSIRLSLSLSLSLSLSLSLVCSLLPKRKQQVRAAAGGSGAPESERWAWVWLTHRRSDAAGQIGRWSPLSSETVIPGLPVGSGGSQKRTQLAACPGFRISLAPPLGTTM*
PH01002203G0080	MAVLASCWCSPLLPCGGWLASCDGEDAELALGSPCCLDALLVLVGWQWDACALSSAGLRNGETGVSCEACEGQWLMWGKYACWGGAFGWVYLLLVRLAYLLLVQYPLYHAPIHFYHVLISYAAVALTVFPSPRTGNL*
PH01000946G0270	MATYWKKLGSISDIQGATSNPLHLFLPLLDLCSLILCGNLRYDMTCSKLQRTHQSNGMTRWGCGRRRGRNLVELRQSSEGDEVLRGCEGGMRVLGLPFIGSSGDRADAPVTGSLTEFRLRFWKQKKWQHIEGATIEGFECAMKEA*
PH01001383G0070	MNPSVFLLFFLFPLPPGDPLLVSSLPPSSRQQPRDLLPLFLPAATNEAAQGGQRAAAREGKERQGLGVAHRRLQGAAQGAGGG*
PH01001442G0240	MAAAPEVELLGRGGSGQLEGGLQPDEAHPVDSPLGRDVLEKLGEWSCTVQSWHWQEEDDGLTIGSAVSVIARKAQKSGDNTSKFVTQSTVGPTEAQNIVTSWSRHLGPRPRLECLEHNKGSPAEIRIEQPSNVYPGTDSCNQTQRSKLSLHRSLTSVQGSRLLVLPFIHRSKIFLKIQIFIQQLSNTLYSRPTLIAQSILTNQDANIDPSSTNIAVDQSCPLQCTGLILVGDQSCTL*
PH01001357G0610	MATMCMATRCGRGGWINGRSSSAAVRRSEEKRQREVAARVRRLLIHTRWETSFTLSIRDIATGLQSAYCSVAIWQPRRYYSTTNFGRDYEVIQMF*
PH01000960G0340	MVATTNFGSIAVGYGSIAKGFGVVAADSGSAAAGHDNAVAGFSSTVLPKSVVALPKPAMATALSWKLITALTWWLLFLSRSLQHMLWLLQMSSRLLHPRMETTVSKDQCSKKWSSRPDIRLNKRTRSPPRVEYCKASKLIGLQG*
PH01005340G0020	MEWQHKSRSGGEQTVVAKGIQPNKSLGIIGKLRCEPLRQVDPGWEGLRKPGHGHEVVWPTFRRKREDDMMVPKEDNKIPRTSVTYCWCWLDCSHPSPVPGQKGSTVTEVMKA*
PH01002705G0110	MGSWPGARNPGGRTPGKKKWSEEMKRRRRNEERMKKPMLAAGLLVSGHGVLGWGPGPSLGFHKPNLYKRINLLPTLLSELKHARIMSMRLSVVANSRSYVRVSWYYENKHVYHARQRKVSDFNTTMPELMVGRILGY*
PH01005724G0020	MARFYIEGATTRCAIAQRYADNGDDGRNERGLTESLKINGIGGDGKKRGKGRGGLIHCEISNVK*
PH01002425G0240	MACWRRLSLWWKQRRRGARETVRRRKELGRRAAPRWIRAEQPGEEEHEWWRRVTAIGVASGERAVVETGAGRAGGTRRAKEPVGKTGRWCGGEGGDGGEAARWWRKSESAAAKPRPAGSGGRGAGGGGDQEGRSFKMRWRGMPCGLASAVERKGGGEKWQWVKGCSYVLTGERAKLTEGGQRHGDSARSRSCEIGVACPRAAATKERHGREKLAVGPTGR*
PH01001144G0430	MPRLPRCTAEQGRLGRGRQRCSGGVTMKSTGAQHVPRDMEPICGSACGRGGLRRLELLGKGSGLAGSDAVGRGGERWEAGVGTGVVRGGAARRGTQRGERERHAEGWREREVGWAAWAVGGWGMKKKGKSERKKRRKKSKIGILIIV*
PH01000196G0050	MASTEVETAPAVEAPAVEVPTPAEAVKTKDTTAEATAEAEPAATLAPAADEPAVKEDPPVEEKTPEAEPEVTEPPAEPTEKKEAAEDEPAPAAAEPAADEPTEEVKPSEEEAPPVPAEDPVAEPAPAPAEETTPVVVAEEAKPAAESA
PH01000067G1580	MTSQLVSNSDPYRHGRALTNMDEEQVAWEEEMVLVAMETEEVVDSKEVDAMVVGMGEASAVASVEVEIIRCRGIRSMTPIRRLEGVPFNPEKML*
PH01001026G0670	MEDYFEGQMLMGPAGKCTCKKNCPLNKFLLVWLTPQVKIKGIVPQKMDMIKRIYLKAQQKIYCKRISPKLLLTVQKSGPCVKLEDI*
PH01006577G0030	MVQEGVTVCRETYGRCLKPQRHLARCVRMIVGSCALENDVLPLQEEAYVLGVHLCDRNPRALGVEVLLYANVRDDTAFHTFDAPIPHDSFPVGIQDAARTDFDTSTTITSTTLHSTTIRSTTPSASAVPFVLDLTIAMDHSYHTIMDELRTAHLRWQIAKELARLRKAMLIPVPQ*
PH01000285G0740	MEDGVLRSADSSIDLMKKAARASWTSGRKKAAWAHSPSPGKKAVRTPDVVTQSSMPGGEGSRESGREAEGSFFFSRKHAARRTPAPLALRALDMCPSGK*
PH01000016G1190	MAITGTTSLPLLGVVLDDDGDGPGFERMLAVRGCRWKSGFEEEEVDGKLLVPLRWLQFKVCARLKNIQTRKTVQTILVDEGHLYHELCEQQEHFLDTQYVEVPYLGAMPTKYKHLSWLFNFELQANSVDKGHFYNDPCMVEGNPGNNEQNLQTFARSYSRFRQVHRDVQCICQSSLVSSLDPSQDGDTNDPCEPEPMDLDEQHNEDNEEGNDGADPEDNEEHGGGYLGGDELGEDDNGEEGHFGDSDEEEIIIVVKTVADVQATAYSRSTTLKLHEEAEEPDNVVVRGRLRCFRFEMDEILMGVIRAHPYLQGLF*
PH01002443G0120	MACSGAGRRRAPRIENGRRKRVGRYPLRTCSLRINYITKAGKATANVPPRLGPTQRSRRQSRLVFTAADTKSSLSPPLDRRGAHPSCYAVDLRELEAGGCCSGSASSPLRIGGLLLRLPPGATAVATAATTAEVATAAGATVATAAAPTEVAAEVATGAVAEATMGATSAARRATAGEAITAAADIGPGGHGAGDVGDAVGAEEVATTLEGAEDRGGGGRRGRRGGLVELGGGGLGGECGGEGGKDEIAQTCDR*
PH01000737G0340	MMSIASEWMRKTPPPYVTAVAGLTLMDLVAMRKMEGQSVTGMLLDGRASRTFIHSLATESLLLLVGIKEVLGYG*
PH01002892G0270	MAARAWEDATLLFLLFSLLAVAHSCRDLEEEPTTVAVELVGDGSERSKKESMAAVAEMDQDVKEEESKIEIEVYYYTYVHAN*
PH01003185G0010	MEQLPLKFLFSERLPDSTLVFPDAYKKPPQPRFFGSSTGATCCRTETQSQKKLVKIMKQEKRQSTATASKGSRFFGQTGRHRSSLSGQSLKTVKNKTTTSN*
PH01005147G0030	MSAARGFDAVALLMLLGAGPWLLTEPRCGTNGSRAGRWQREEPGWWRSGGPSGGSSVLRGGRARGRGPTARGSWEHGPRWTGQLGPSRGRRAPGRELAQGRQIRWEAVDLDRAEEDGAGDDGSGVVEADPGRRRGGAQVEAAALRGGTVAASRLEGGAMGKMEWGRW*
PH01000786G0140	MGYQTSLVVRRRWAIKHPLWFTPFSSIRPVKVPIGTGEAVTPAHGLNGSAIRSLELLSYLTDIFTYANYLSYFLSYRIYYLQWTFFVVIGYRCVKCQNSAISTITEAMVQSVHGTKGVKRAGVELYRA*
PH01000093G0730	MAKEARVSVSGLRQWWRCSHRSEARGGSPVYFPNPALGCFKADPTSPNGGVLGLHPHRGATTSLRLPTVATQG*
PH01000915G0680	MELEYYSRVYLLFTSHALALPHTIGHQATALAAKCWDHIMLASLMLRTGDSSSDRAIPGETKVDERSGDDID*
PH01000126G1510	MEDVLWEPSRSENQYAREPSRTSVERMAPANAPNLAHWKAAAGAAAAVEGTAAARVSEEIRELRAVCLSHFQFST*
PH01000002G0160	MALNPAPVAVAIGTMRAAGSGGASAPGTCARQSVVGGGAVEDAGEEGKGEFEGDGKGEREGSGEGNWESK*
PH01000174G0150	MADAAAAGEDGGEEEAATGVVSNAVGVSCKHGSVALDPWSELEVVKNGGGSVVEVDLHRVELGGALAEDFHRNFQKMCCMATPLPWDTLQQSFARGQIQGNGGSFPVSGVAGGQDAGGRQILVFGGGGQAPTTDGSSLLLSNRGADIVFGGDGGHAVVGRRGVGQFSVNGGTGG*
PH01000589G0740	MSVASEQRRGSGGTSKRAHAPCAPTPACEAALAADTPQRLTVLCEAAAVAACRSSATRAISCFSFRGSATCAGLGHACASSIICVYLLVKPVGVGPFVSPIGHVDRNGGRVGPLFGVAGRVLQLGIVALRRLRAVRVLVLAAAELLQISSPNNLPRTAKMIRPIS*
PH01000020G2000	MHHDSRDLHHQWPAAKMREGDEDELCDDNGAEMHHNDPDVHLWWLVTNTRERNEDEYLRRGRTDPTERNSVATRSRCVIDPSFVASASSSPASAIFLINGDGQFRGDGGAHRGVHRRRQGWCRSDGDDAEKVYFWLSARTTCKSGGKVVEVQLRHTFGERYLLEVSTTGIMGAGEGDGLRSGWIWGQKGQGRPDPELPVALHAGSRDDAREYRCIR*
PH01000778G0430	MTSRARHVRKPRALPIPPRPAHAYDCVSTLSAPSEVEAASGGGGDRSGAGARPSAGGGGGGDAAERAAGRPVAAAGAAEVARLTHVVVVEVAELGLPAPTPRARQRPVPTARPLQRRRWRRRRRRRRRGRRWWGALFFFFFFCGGGGAVDVGLDDLAEELESGGVGRRGGGGVGEVCHGGGRRRWGLVGETALYRGG*
PH01000185G0540	MVELGAGGGEEPGEPRSRWGKPGGGAAARVASATAGKWRPGRMGRRRSSIGDIHAEDDGGRTGRRSDGEQGGEGRPVVGEGPSGLEAATRGEGWRRHGIGEGEKEDLGKKRKGKLALVL*
PH01000523G0490	MPVGAAGAFPFPMRSLRPMVDPPEPCPSDRYARSTGTPLFSHRAGCSWAEGPWTPFSAHEVAPGRDPGGLLAPRPEVFGSLSAPFGLPEGTRGYLLGEERGPYSCLGPRGPFGGLRTFFEVSPKESLMYAVACDVTLYINVHVHLVRISNSCLTVSFAVLCVANIAWLSVVRYYDHGYCLTTKVHQLSPVGPKRSGMLCLVRTARCRPPGSARCGASASTLPHILTCKLRPEATPQSPAISGTDSAATGNNVLPGRKAFSAGLGIAPFHVGRLARVTCTHRVTDTAATGKLAVVTVSP*
PH01001539G0410	MRRCNQILATNSLRSTIALCFRSTVSATKSLGNTGVLHHGSAASLMCAFVAVWPPPLVSSTLAPTPLSCALPPQMSDKRGQGAREVGNKEIREIWRRRIAVRVGFIPFEGARKSVDWSWKENRVENYLHRNF*
PH01001174G0380	MNHSLAQPRSHGHTQPPRKGGRWPSWATHRIVTRSHPSQSPAVQIQRHHAQIQKQQRCHTTDLADVNADEPPGQTNGHSPSGAATRLQDLNTSNVEPLGKSTSSTRSTPELTGRNQ*
PH01000707G0830	MARRGRRRAHRLRPRDWKPAVELVKLEATRGGPAAAAWAEEEGRWRRLVSATGREQGGGGWNPRVVGHLVTRLAGAAAHRHDGAVARRRGRHGSGCGGSEKMLGCAHGSEAPCRASRTRTCATGLDDSLADAVANLDLLRDDPQGGVGDVVGRVSFLDSSSHISSFDDLDATSARNQVVLGWGVRMIWILDLNVAPPQNDLQVYVRRSMRIQKVYDGDRVNPVERASRRVAAAVPRSSASLAGSTSSGGNHRRYRPRKERKIGGIIQLPLKEKPKPT*
PH01004749G0080	MATHLTVAAGKGDTSIGLGANDEAEVARARAVERRKIGEESNGEKRNGGGGQG*
PH01000797G0790	MEHSSKTLSLALLIVASQFLHGLGCITDPGATREEAKQPGKGEAEALRLQLRSRSAQTHEMAQHGRGQGAASRRPSGTSGASAFPAVIPPGNAGGFGSLQRDGGQAFAPATFESVARLGLARKLLQGAGKKAMPGPSCKSDYVGCPPPPKAGVA*
PH01001515G0320	MTKGQHRLNRRGWQALWRRRDGEGRRRSSAATTQPWLRTTGHRRAPPVKRMRARARTRKCEAILVDGGDRYSWVAA*
PH01001290G0250	MKGSTSTRFHSSIHIKISATSFHQSKGSWIRKERGGDTSVSLSRNHHHQFLVHNHLAAEPPASCMCINQAPVSISKMKQPKHVNLINQKWGLGEEGTGQGTAEPEGNWAKGEPVSQQRGASGAEARRPWAGPAAVKSGPGHLGPEAARAGGPNGGAGPRPHRVGGERGGRSERGNTRRSRRRRLKEAHQRERRRCSSDGGARRRASRGREGAGGNAGPSGSGEARSRVAQRGAEGEGGGFMEEEEE*
PH01001746G0130	MAIRPVSYCRWVRSDRPMVDDLTCMVVAVRPVVAFQDAVAYWIVSIKWLILGFHVVPLLNKIFRGVLHSPSYRDQTWDLGLDRLVHGKYRFQKTLVRRIALKNIVGAIKGIYIQIQGFVKLGNMWVISPTFQEGLEHKIWSFEQKVMVSGMLLSRKRSSIAVVA*
PH01000149G0100	MASRLRGSGHEEKASATAIAAVVYRRTVGGGGRRGEDLGSGQWRGAAGRPKGRGGEMEEGKEQGRAGRRRPSWEAREGNEKSETEMAWGARSGGRGMLGKGRPDTTCTRVFSHRDLEVLGNATVLSLPGEFRHYVPKGNEKCSHDPESGVV*
PH01006291G0060	MSLRIGYNMVTDADEKRSSLQASINFIGSKDVKGETYHRSKEFSLFLLSSVIKMARILTHDNSITACSHPYSTYKTLQKGPVSQMANWPLMYKAKMAFEAAIVAQMYNSTSLNYTA*
PH01001418G0420	MVREEGRCSCREEEKGSGWIDPNPAVGAPEVELTRSRQSWQGGEARRLPKTGGFGRGRGRRECGVGLARAPAVEGTGDARVVANKRRRHTRIWAAHRVLQQLTRVDLGRPDRRERTGRRSARVTRATGGVRRGDQGGGQWRDGEAEEPRRRGVEVEERRQERRGKTGRIGAQWNGARKDKEQRSDGNGWQSRGGRRAGCSLGGEEGRGNEGDLVCGLGEGGGLLAWQADEEKRRKRKGKKKGRKGGKKSKEKGNKKREVGSGVAAGIRCVRSDQIRSNLIWRGCFEGEGSMEVWRIYFLGGSRSVEDLVWLRGIWCGCVCCVKERRERMVYLMRVLAAVLLGRDSIGGYDGRYGRQGEDCSGGALVVVLMMELDDGDELDDGEDEVGASCSSSGGYIGQ…
PH01004120G0080	MAAAAAARPHKASPGRVPTRYWPVPELSEFWLYLHQYRSSSTQNFHQLFLNFGLPSNQDIRAGGQVIFCPKILGVQLNTHEPRWIRPWCPFKHDVRMGTALSPHLLDDKQKLVMVADYKLAYASITFNGCGCTQQIPCSLVMAKN*
PH01000591G0150	MTAAITGEGSSPSSSSSLFLADAGWWRRDGGIPEMAGWRRPEVAEEGVRGGGMTWASGSVSLHRQRWCDLEIIQTTEAACDDPRSHEVRGGGVVASGVVDGHAKAEAAAREDDGLHGGGHKGEGVGTGVRVEEERVRSSRWVMWHWST*
PH01000000G1220	MEHDGDTDDEEEDGDGPQDDERLQGGDSERWNAGDLCVDGERCDAGVLRGILNCSLIRLTWSIFSCRQIYSWFSVV*
PH01001538G0090	MDWRIGARSRRGVEAEQEQEGGGKRRRSCELNASTSRVGKRCAGKRLAGVQLVVTALA*
PH01001434G0150	MRSEWQGRLEGGGQSSGGSSPASARQLLPHRVWRRSRRLQSPSGAEARGMEGSAEKRSPGGREAAAPTTERDDAVASSRRAGVDAEGEGRRVEVAGRITRRQQLAGELARATLALKLVSLLVGSAVALGLPRREESSARRSSEVAKGGGGG*
PH01000027G0830	MELGHGRSERQGQLRPRDCGRNHGHEVANQGRVVDDDARPEWSHGMRRRGGAEEAATWRRSTNNWAPPVSVRQKGWVGFLNERNEFGLLDRKRTAVGSRITD*
PH01000119G1310	MQCRLAAPVSGVGEGEQGRGGGGGNNLVGLGSGSVVERGVERGVARGEEVRAAVEEEHHERHVAAVHGHVEERVASGSGGGLKVRGGQVREERLHEPAPPSKESTMSAAVLRDSRLSLRRPRQDAAASARGPSALRARLEAFWWSLADSWSSTASRKASSSGLAVDAASGGGSVLRVRVEKVKRRMREGGRWRSRRGLGG*
PH01001163G0340	MSGGLTVSGGWGERGKGLRFGEEVAAKRELDWEEVHVSSIWGFGFHGKRRSQISGEDKGVFGKKRQGGGGRFFGKALCSHFFGGILEHEQSHALSNPMVVMYSRRKDGALEEIGRTEISFLTGFRFMTLIHNFMTSVKSFVKDARESDVEHALVHCSFQPLYNSYSNQLCNADA*
PH01001458G0240	MARRARRSGGNLARGLQSTVEGGRGRHKVAPRAGNRAGMLRADDGVVNGASGVLTRAGRHRSDDEVWRGAAAVSGGGMGVSEGVAAWGRTAGMPRPAGQTGSRGEVRRRPVVGE*
PH01000058G2050	MSKQHTHPYWYHNNVQLRLPNLSGADLPLWHALASARAPINLEPPTPVLPRCLPTGVGEETRLSSLHRRDPSFPWYPFVAEPGRGLTSRVQVAGLRPTQFSIVTRLWPSPPNTSTWPQGCLCLQSGKWSAERPIPNPGQRRTLARATRTRRATEQGQGAGGQCGVAAWARGGVGSGAGQRGGAAWPSAGSAGAAPGPPLAGGGVGVGAQSSGNLVASAFHLDGWIGSFPFLLVSRSQVKLPVSG*
PH01001426G0440	MGKGKGKGRGVLTVVELGRHQQGGRRSWEPLGRGASWEPPGRGKILGTVGEGEGVHGPLGREELVGHQGRRSLRQGMLGLAATSTLGSSMREREGKGGVGLGGFVRWQLRVIPSEFRG*
PH01002390G0300	MAQNTGCEARRAYVTAAVRGVGDVAGGMDGKRRGEGIKRWRETEEAAREEGQEDEGSECGQGEGGNMRQRGKQLSEGWWCRTERQTA*
PH01000047G1660	MHRNAAGQVKASVVRVEGDGFSPLSLLFVSAPDFTGAADHVIIAFCCYRRKPYWQSLREAILALEACKANENFRLEFEMILPLDGSTLPIRKIVGSLDLLFCAGRPITRIAATLIMSCFGPMLAIGSPSKLGSM*
PH01000931G0600	MEPKSTSGPKPTLHLRPKQHVKPQPHKPIAPSVHFAQTPEGFGHPCEAHPRAPEATSPEGLRASPQPHKPITPSVHFAQMPEGFGHPREAHSRAPEATSPEGPRAPEATSPEGFARARRPHPRGHIRVLQGPPRPKACVLRRPPRSKAHSREAYPATRSSFAR*
PH01000166G1260	MAQHPVRLPALPPSAPLPACRRRRLPGHSVRPTSLQSPPAHLCPAWFGPIAPLCARLRRTAHTLSWVRPSRLALAQPPELLTQSVPTPCACAAPRSAAVPRARPRLVPSTHATCSAAPPCLCFDFQCLSFDAFTGVGYLLMHDEREMEVGCYPGLSYGEMLSRLPRTKVKH
PH01006223G0050	MSSSFLSVFKRLQAIHRRLWSSASYLKEVLLAVVDSNHGRGDDRPDPKLIHLARSGWDLVILVTAIQGHLRARHPWSSQSSAPSQSLRRPVRSSATLASGPLLLDLRRLRLLGPCLFLLWIQRRVAPSALPGGQAASSTSGARIFICSSNASTPCLHATSVLEAAAAGPVRCSLMSVGTGRLVSVGGGLLASFVVSASHLHLQALAQLLFLLAGGVKVFCFVVVLVLPMLLVSY*
PH01007485G0010	MPPKNDSSSDVGLDGLEHIQSELLRAITDLQAANDQRFHEHQPHGKSIWRLGSWNLILVYAFRSGLWTSGVWRQAKVVYDLENKLYYTGTRLGNPPQSLVPRSLMWKKQQIKLHYVQESAIARALLSGTIVTGFTATTVKPRSRSREPVENQRDGRGAWEEGRISAPPMSPPTPLDHATAITARTVAVTIASPLQPSLRKVVAQWERKRREPESQWERCGRWWRSGEEEQGGGVAIGRGAGRRRRNGRGGAGRRQRSARAVGGRRRRNGRRRAAAG*
PH01003415G0190	MAPLRSCCCLSLAQAPASPTQAPALARARALPVFHVCVIMVFDWNGGGYWRWFATEEGQWGRNGDLPDRLGLDGGSGVLVMLAGGSWSSSVLLILLVLVSISAVLVAVDGSTSLPLPPLLSGFSLAPFLLRSWPFRLRRSGRGNECVVLRCVWRLGLMTWLCYSCDLALRKQEAGSTLSLSSALLCPGGVGVGYM*
PH01102274G0010	MRPSSAGAARACLCVALLLGALVATASARPHRGGSGTAAVGKAQFGLWASTPPVAQPDLLPGRRAPHQLPASSPLWPDWDGDEPTELAEPVPQVPEQPPEDGLNY
PH01000092G1060	MEWSVAATLTLSQCNGFSFACCSAAPVGTPGAAGGLEEDADAPPFGGGGGGPPFFPPGGGGGGGDGPLGGGGGGGPLGAGGGGGPLGGGGGGGDAAAGFGGGGGAADAAAIDGGGGVIVLPGGGGSDSDAPGGAAADA*
PH01011415G0030	MEQRDVAAERARCRCALCSISVKLGKIFQKRKLGVLLLLHQAADNHDVVGHVLQQMWRVADISGELFADCPCVCACFWPGSLVVQNEGGRDGSQGVVAGIRIPFPEESRRAAGNRNSQKNSVKIHPNKFEFEMFPPEY*
PH01000302G0190	MGVEEMSAKLGIEGAGEVLDGMPHEIELPCDKEGEEGDVTPCLLQSQVIDAALKVFDELPVKDVVWDETLHALYRHDLLWQLARSGEDLDGKKRKPDAEQENKDVLTDVGGMPLYLEMDVAACNGVEIADPTLNEMLDLASEGELSYVVVSPSFKPQEGCEVHRLFHFMTNFYVQSHEYQLEVYYSFACHGVSAVHEWNGVSEEFVSLGLRHRLDARPWDPGVLRIKFLIKIKGAYHMLNNVPSWTQTGFSPGRHGQHPKLNKMGIPEFISSMANRVQELELYRLLHTLTNRAHGPWAHPTDLLLVPKQTH*
PH01004662G0090	MGIKGVPASLVHGKEKRCTQVKVTKMRKTTQAKSPQTRREMTAMTRRTMASFTDGDSVLLYEETSTEEVSVRKMKTRRSQSKKMRVGNHSSGQDPTAKPTAGIREDGELLSTRGREKGKFEENAEERLASTVTHSAKA*
PH01003910G0020	MAHLDRSRHTLVRWGGGYKGGRGGVRILEATTQQLDAMRSTGARARGKLTAAMQARHREPPTCAGSWDATLACRGVGGGDEPRPTARHGGRQRRGGTLGVWEGIMREEGKMGVAREAEE*
PH01000332G0480	MAGRRASGLATKSMGARSCGAKPTSTRELDDDIRRQRRRIVCGMEGEGVRKSEGLWRHCEARARIGGAASRDGMMLGGVDRDGGARVRAEPWWRYVIGTDLWQRMKCIAARTVARRIAIYSVT*
PH01002324G0360	MGCMYMFMCCMGRKEACCMQETRKEVERNLGGLLGGYGIRIWPAVLIRIQKSRCVSCVIAHAIAPCRPSRLHTTALALVLLLPLQPHTRHVATEAPRPPTIAVHTREPSFGDPARRRSKKASGSEYQDHLEDSGKKLPSRNKERSKSKNRNLEREDVKQEASKGSDLHTGPRP*
PH01002217G0270	MWLGGGTRGGSNGQGEGGCGEVLMGLTGAAWRWHEGNRVAVAMDGCIGVGEGEHASTGRTGRRRAVNATTNLSAEAD*
PH01002189G0090	MAYAAKKIPLVSVVESPCDRAIAICQEIQHILQEMIVARDKTKEASCVAA*
PH01000307G0550	MGKEATAEDKQNGTPRARRFSGQRRRERRTAGGGSRGWRCSNEAPVRRGRAPCRTRSDDSNGGDDVARGSTTATEREEGGASAGERKSTIPARRGEERKLEEVDEELWGYTVTQVVRQESDQKGRTKVVAHGQRGGRKRARWGEGEERRSLHSFYRRGGEQSGMGLGRCWHRTARSAPGARGAGWGSMRPGTGAEEVAVGREVARRRGSEPAR*
PH01001283G0430	MSGSEAGEEVSMAQLLQAIQTLTTHIDSTHVRMDGMQQQMDNVTNHLATMEKRPAVQLPALLPQPPTAPTSVTSEGQSSSAPRLPVFATAAQYAPFQLPTTTTTTYIHTPPTPTATAAYITPTRHSRPPPPPCHQRRHIYHTPQPNSHDDVPFFPPLKHPMVGRASLLPRVACPCY*
PH01001961G0240	MVRPGGTHLGGIILIIPTRREMHESILCLGCSEALEGQATGEARPSEPSEAAVGRAEPKPRRGDAGAQGGEAQGSWRRQRRAPRAARGAAPWGTRARGRSAMGSFGAGGANPREEELGDEATKEEEEEKMGKVEKKRNRTNAPLVAPCRARHVGPCVRVTGGFAKAAQRAFRWGNRAAEKGLRKESDGPKKKTTDVATLPGLKVRQPLYKKILL*
PH01001059G0650	MPKGGLQGVKGGPLDLEEIRRAREVQKVQKGVLTKAVVPKEQAAVPPKQMEVQRDTREVRLGVERSKGAPCGHREILKDSRDVQMNSRSSNELKEVPGEVQNREGGLYQRRSKQRRGFRPNGGLNRKRFKQTKGRSGLGEVQTKDYKGRSKDQRGLKHTRAGLKLKREDLDQQRGPSKRRSGGGQNKTQQKTLEEVQGAREDQRGKKSTRPRPSTRQTKTREELQHSSKGQKLIFS*
PH01000889G0190	MRAHGGGGAPTMLRRRQREHGVEHRKAKLGVVEMAAELHHRRRKWPRNGVRPTGFNSKIQPKYGERGGEVWGWVEDVEGLLVLSLCREGGARITGNI*
PH01001407G0470	MDGPRRKSRAPCYFEVCSAPPLPFLYAALLSSPPRRSALQPLLPVHSALLPHRAPLCYALCGTSAAPHTPRVEWLRQRSRRPKEARLRDQGSAARARRASARSAFPAAGYVLTPASTPLAGGMVMGWERIEVETKREEAIDLNLDENRG*
PH01037837G0010	MQAATPTPVKIGPFGAREGIPVDIPGDAPIKLNKLEALADDISEPQRERISGIRFNYTDRNQDQQSVTFGAGTGTHVLFDIEQDPDPPEDYVVDLYGKTENKFVHKLGVKTNKGAG
PH01000537G0850	MAARRRAGWGGLPGGQGDLGQPPRLAPGVVLPMDVSLYRIRFTPTWYLSQVRDFAAATLTSLRPSPLFSLRQRHSFPASCSTPAASARRSSSSRPSATRSRAPIPDPSIAPPQLLPNAERHPE*
PH01002445G0200	MVSRRRGGSLAGLTAGGGARCGGSGEIGECECGSGKRTRMIEETEAAALRVEGPGTTSKRQQRRGFGLSVVKGRAKEDGLDGSHQKVSSSKKLELQWRRWLGSGVARRSGSVSMMASMDRGRGRPCDLEGGVSEGGEAPNQRRRRGTPSFINGDGASAKLRRAREARRQRLQRRHEGEEGSTSIGHGSRITGAIYSPGVACSAGTSRRRRWKPRRFRVARASGGCRSWQAGPGGVRVLRRWMDRARQNGPGWRDGWTEPRLGRMGEKAEWAEPNLAHKEKWNRN*
PH01001607G0220	MATTTKRNIETNSVIQKLYTDTADRAVTLYNMQNQAKNLEKIAGSLNRKPHRTPGYPSGEF*
PH01000309G0040	MTHPWGGNAVRGGGGVAGKGVRARRRRRVGGGGDDTGEGSRHRVGDGATPRRGGGGVWKGRADLLLILLHEDHLVCKCQLHVRTWLKNVLVDVFTESQMSAFAHALQHVILGKWVLTVPLYTLTFLTQSDSMTN*
PH01000369G0580	MVAPLFICHPLRAERWKQKQIHLPTFQQQPNQRQQPQHALFCANTSPCLPLLHDKMHIHGNQPWKHASNPSPCNGSRIKGIALQLTSRIYFPPCKCNAVERKKENGPTGSASGRYNHKLFAYKVRPDGTQPLRRIQRKRNWIHRIWQMGGGPVRNTIPCHATSLKVQQHDSIETTTASAHRTQHETGDKSCPLPSTTIQGIQHAPEGLLDPSDQERRS*
PH01003049G0180	MNLDELKGKKRLKGAADTSNDTLGQQKMLQEAGGREAEAEAEASYTRREARARSAKSGADKESGAGEAGAAPDRSDYKLLSAPISFSLPLSSSLSTEGEGDDDRLAGHRLQHVKVASDPSGDAKGGGRSRGGRQRRTQEAAIRGGSNLRRRWRGPSEGRGDSAWEGEAAWQEPRCGDSGSWAHRGDQSGSWIRRRRREISPDLAQDEARGGAEAGNGGCAAAAASIEKKKTTTRSLPLGVEIAPPRGGDSGGRAKTRREPSALIPCYIEREILKCEWLDVLQ*
PH01000872G0250	MSDLLHAITNVIVFPVERTNGKNQSGEEGNTPGCWMQRRGAEDGGTRRRRRRATEAIDAEEGRRGWRRTATVTEATEDGCRGGAQRRRASGRCRRTTTEEEEGDRGDRCKGGAQRMEAHGDGDRGDRGWMQRRRARGGGRRMTTATEARRREAHGDRGGRPRRQRRRTTTSGWREA*
PH01003796G0080	MTTLRKQPNQLHLDAILVNYSKLGKRKFFSIRKYHWHGHWTNRIGSKDKEKRARKKGRTLNLDCLPQLRRTADRLEVHDDSFGILSSSPSPPQSSPSHLLLSNSAVLLPASSRPRPSRPARSHPPTVALTDHRHLKDEERGWRIGDWRWTAAWL*
PH01000709G0160	MAEGARWGRDGDDRRPALGKKGSGGAEEGEWENFFWGWSMRSSPMRSVGGERAESFRRHEPIAAQRGRRGGRVVKMGSANRSLGESEGGVRVLHPRRIDRARGSGMAAFSAEAERDDGSATLRLLEAKLWRGKGP*
PH01000002G1820	MDSGGIDPAKIDEIIAQLGQLKMISETQEARGAQLASIYFHLDNRGPSHQATACSAPSRQSLPHWAMLCSAQPPLPHSTTVAGVVPKPVVVPLVPATTLPELAAVAEVLPIPATAAPRLAMLLPTPAVAITIMSELAMVVAASYGVSGACVSLATLSAKATAIFTSRPANDVPWEVWGATGDVWEVQYRHVSRTSIASRGRKGNPQWRPSSVASSPIPGSVKAPTPSLSTDVNSLGL*
PH01000156G0930	MASSLSYSVVTRRPGLRHRGTGASASGCSGGRGGSGGGGRGGGGSGSGSGQRKVKGQRRLQSHGDILLLVTNSTASKTYHAFSICSSNATEHEAEASTNLAASGNPKTSRAAREKAELADNMVEPNSPGFSEQSFRAEQCSASEQSSPRIEGLNISSATESTSQI*
PH01001328G0520	MAAPGPELLRRRWRRCRGRGSGARATAAAPGAELLRQVALLLEEEELGRRGRCSEEDGEEKARIA*
PH01000051G1640	MAGFIAEEEAKAAWGRLGVAAARGMGMAQGMKRLGWHGIGDATGMGGGGWEQEGQGVVGRAWGRSGGGRGAGGMDAHGGRCFNGKMTRKKKGGERKKRREKRKIRKNK*
PH01001792G0180	MAATTLIFWVELAIGAAAASRKCRTGQTSRLSARADKPPLTAGTDKEPAATGQTKPNTRNARGKNYCRQAQIFQEIDQADKHERTEQQPSFCDFRFMRGGLRA*
PH01000021G1110	MDLTRGRLRSNGHSDRVSKPLDLGSVRSIRTFTQIWTVRSRSNALRAVLRTTSGSTATHGRYYRSTVVPQYQRRNYHITSEQHMLNRCGSSAKEPPVIPQSGSSVQHMPVLPISNRKQRLHSFQLNFAKHICQIDT*
PH01000972G0160	MAALAMAPSTVGGAEPLRKSSKSRSASPRVASSVTIGAPPGTLEKRYLYGLSALKSRHYRATQHFSLDGPRKSRLKKYKKSTEMVTHFWSLGGSKNRFLLLRMSESERKAVCVFSCGGDDFGEGEGGDRGLARGLQARSREDAGGQGKECGRKREGAAAAGEGRGKAA*
PH01002522G0180	MACAAELPLVFVAVSPCYIAIAIYQEIRHILQEMIVARDKAKEASCVASQSPPLSLPTVTTAVTTLTINDFSLGFVALGKTIGAFVEEEDFYLLEIYFLRNRYCFLWLKSSHPYIRGSISNTMASATDEIKSVRVACDQILARLQEISAAIEEARHAAAMNAPQPSTPASVPSLDMMSSLRKVTVVPRSPSPSHRPLSCLWRYETRSPLYRGRLLQATDHCHAFGGAKHERATALPCVVFIRGVFVNVGQCYGSCVFAIDRRRLPVVHWSKASRPLVEVGLPWPPPPQRGVEGLEKLSRAGITIHAHEQYHGYGRSAYC*
PH01001584G0260	MARAEDIGDVLGGAAPGMARLDLRGAEAKLDNAEGEGGRRGGGRERGYRRSAQAKGQKSARWRTASLEMRSRGSDQIWRLSRAACRAARTASVASVRYRCSGVMAMPCQVIQFDVPRPRVPCRVRWNAANYITEFALLNPGSFGAIPGTLRVFFVVGRSMRFSASRRC*
PH01000014G1120	MGESVLCTEIVSNGPRSTRILDYGQQTERSYNLQTLRKIVKDGTTSDRTSVPASWIRWNGAGNHRGSRSIRPGTARSSCRAGVLRAVQISPSHDERYDEEAGGDEKDDGESHRNDYLGKALRGQRRGSGATGTGCIARDTEVAGKKHGAQDRGGGGADEEEAHGDVDEGAFPGEAEQHMERVGAARRRGAQGEHNCRNQVAICHRSKKSRQVETLPLRGAPFVPLPLPLYQTTTTTTTNGDGDSGAQLGRGTSTAVYKKIVEYRIVEVLRGSNRGGSRAR*
PH01000836G0530	MKKRHLIPPPLTGEPSPAIPMKAPSSFSRHRQDDRLANKKRNKKEEKRAAAASGLDDLSCMSRRESQGERGEETDGRPAIATVHQAPPHQATSPSVPTSSTFQCPSRLTPSPKILDLNHPIKFEALSQGGVRHGGGHRRARAQPRKWGEEGRLPLGEAEVQRRPPASTGARGASRRGRLWRGDAAPALRGFACCSSLQASSGLASRRAAGRRVWGDAVTGLQL*
PH01000879G0010	MDMKKMTSFDVVRSTFLKLLLKWKKVDDERWSLKQEVYIGGKQHTGQALTNLHIFCFLLMEINFDHFEEEIQRTGRKD*
PH01000289G0330	MVKRTVRGDGPPEAVQIFGPAGSRRLPVTKVGDGDHGHASSPLQQLWVAADGWGAARLGEMGRVDGGDGAGDGSVAEMGLEMGR*
PH01000006G0350	MAAPRRLRLLARPDASGSWRARAAHSPLARVRMMGVACYGGYRGILLLHSMLLSTPPCSVMVQLMPCDGLGATAMAECVICALLSSYSGGSVWGNMKNGGRNVGYLVQLGLVWGMAGSGGGCVVMMMLSSVASGGSFGSLVLGVVLSDRGWFLVATTVVLAPLLLSSDLPQLLCSSPLVALCGLVVDGVMVGFRFEGKEWGWDGNELAHSVGFALSVVTE*
PH01000026G0120	MTQRRSASSLLTYPVIHPFLSVDRHPASVLPLPHFLSLLHLPLPHFFSNRKKFWLYGALGSTPLPAPANAGTLAHRRRAATYGFTRLGSSWLPSDLVPPPRLDLLSARTGPPYANPGSTPYACAHDEGEKLGVAAGVEEGEKKQGCMRTRAPGELEASGTGRAGEARRQPGDARKGASGGSTGGRGKGKVKGEEANQGKEPAAAAREEAERRRDPLVAVESRRIWRCDAAKVGGRCRRHRSSKNSQNDAFVHRRLKREIMRMQIVAVICAFV*
PH01001693G0120	MEAPSAFDSNTQLRFPWKGTTLRHTRGGITAGAWGWGFNFNQLNHHFVFWKINLLLIVVLAQGTLDGPTPTNGYGMGSNEVRWISKKNKTEKDLVGLDCSQQRKGRSEQYEQQSKQARAELPYQQKKEPIQVRMDLRSTPVQYQ*
PH01000046G1390	MEAVRVPGGRAWHVWAKVAQRHRVRARGGQKRMLSTSQTLSRSNAYSELQSVNFVPKITNWTRLVLADGSSNEDTSNRDKTTKKQSGFISKLPTKAEIDSGRRSSPSATRALLHKLPILCLKLQFCF*
PH01002073G0030	MERKTAIFERIQKSQNLAQRWKETQHGEYKLLIDFTFVFYADFERQQALIRRCQDNSDIPICILNDQKNDVWIDIRAVLRSRGEEPRARGRPHGREGELHCLVPHPSGYTSATPQPPQALAWTPHPTSLVPHSQLVVETVEPPTATAPIEALRALSSQVLDFSLPSVAGTSAEAVS*
PH01001181G0260	MSSPQCYAFHLNVMLLCKSFSPFSKDVLIREDVVEEEGDEVDVEVVEEVTLLLSSLSSPRILNGSLSLLNPSSTSVLDWSSSLTDSRRLQLAWWCARWRMVARVGRGDGGGFGVEEEEEHYGSAGGLSGGDVVWWHGGGGVSVKDPRSPF*
PH01000264G0310	MSAEGHNVPGLRALVCASPWGAVRQANLSGAPMIFPNEGPFSRLPTSDGKKKELNASAAPFKPLGGTPLSPCCHSQLHRSAFSPPEEKDAPALIPILEDQLVAPCSPPTCTEKVAPLVIAARQEPTEVTLDSS*
PH01000404G0500	MPSSYRFKDQRNTECVNRAKRSSTSTSRRRPKKPTAMLGLHCASSATDWGGLGRKKRGMNWGLVFGCEGREAWSWMLSEQQLQSEEANGSGFVRRCEQGWTGLRATVRTGLNCLGPICNPTRGAGRTGLGDFRLKNG*
PH01004076G0090	MAEPWWLCRGVAGSAARMAGSGRDTRRGEKGRPRGAGVVQTRRRCGADAHGARGGGMRALVRSRARQRGAGAASTGRGAARRALGPHDAGHSRPGQGVDWAEPEEGFWRFANFEI*
PH01005680G0040	MENNITDLKAKAKALTERGAEGGSGRGVGSEGAALSPSRRRTKAAGWRQLGGGAAAGGRQRVEGEPGTGEGRVVLGVAHGRAEGEAAREPVEAAAVLRGNRAWASWRRGAAAGTTAGGGGDRIWGGEALGRAAVWWWPARQWRRREVAHGSGGGRSSVGKEPGRGRRCGRLWR*
PH01000922G0460	MATTSLMSVMTRAEVAYNGDAAMQSGGDASAYSYNGKPMTPCPKRRVREHLWAKGDSSVRIVAGDERRAGPRCFHPRRRDELYGQAAHRALVALSRFVPGGARGFITAGGREFEDVVSTSHGSSSSPPVTKLLASISSGKTREDEISHLRLRLVVLHRILQPRGAPEQWIATVGPFFLDQGQLNRRIRFFAFGWPHMAAKQSQIVRMNRSTVDHTNPMHSYTVSGRSLRCVTESTKNKGMRTLRAYDQPTPAAPRPALRLVRHARPTGAIEPLRRASRSTQQKHKPHLAPPRGLNRSPHIVFARSPAFCLCSYAHLGRAGIRDANAGINRF*
PH01000061G1290	MATALRRKGAETGSEERGREVWGCSTCEESSRRCSSEEGQCERQSRAGASEEDGARGFCEHTKKLGEGKRWRGGEVWRDARNLGEEALGLPDGEGGTRRRWRQGVVRCFRPPCAWWGRMVKGGGGGEVHAEAPTAWWGRGGDGEAGGADTAGVERDAALNLGLRFLAVRKEREDKEGARPARWPLVGGQRRIPRWLATWAQGEAWRAFGQRGGHAGVEGVAA*
PH01005811G0070	MATREVRSEVAVWCFGHGYVGEEGHEWMWVRRMARMEARSEAAVLCFGHRCRGPGDEGEEDAGREEGDEGMWGRRMARMEAMSEAAE*
PH01000504G0480	MCIRSLNAHSLNKLVPATALPTQRERIQLQLRRTPSAIMVRVLLELAGGNGNGFAAAGSMPSAPGAVGLILAFAAVVALVGITVFNCADGMDNKPSRRGGAAAVGTFVGGSGCRGGGGCGGGGGGGCGGGGGGGC*
PH01001466G0390	MGGGMGEPRARGAGTSWQLEAKPRGHRCALEKSQGRWAKAQEAGLADGSRAGPSRRRSKVQHGGARSRRRRHLGEIFGWSKKLQRRARLRNERRKEKGKVRPGKKEPWGLLGEVVSEELGNGKADEVAP*
PH01000003G0730	MVVDGVQDGDASGGDVIALLLVLELPCSPGFLLPLSSGWRVYEPMKRQCWESVKGGGMDEAKNALEAGCAACENGFAACENGDEALEQQGGLWSARVVKKRREAVKKRRERNECRDEA*
PH01001019G0620	MAPLLITASTHVSLLLPRGPMHILRREHTLRSPSPTPADRQGTHLPNVPRFSTVVVLIQETDHAEEMDVLQYYSQDDAEEDDQPNAEAHPQHPRLLCNPTDK*
PH01002604G0230	MGRFTPPRGLFTHHSNDVSVHTTSGLFTHHTTDKSVHTTHKPIHTTDRFVHTTCSPNHFASIMNPFSHQTLNNYAFKIFALLRANNVKPSMTMRCNKAKGASKMHDCKAMVHNINIGGVKMKNGVNTLDFKVVGGADGM*
PH01004078G0140	MEPWRVLLLFCFGLGMLFTDRPWISTYASSCFGFSWGVSCANGSSCGLRGEGEKMGER*
PH01000620G0210	MAAAKSGRTRQRHRRERVFGRRHWLTRGAGDGEAIGGLVATVWAALEFAHGRWAEGGLASVVASRAGDGGRLAGMKTGTGQVEKLGRRRGVS*
PH01000014G1190	MAADLEGMVSKTTTEIQIQRGSLDPQAAASQRIPRSVGRHRIRKPPRNEGLSARPSRHRRRRRRKSSAADPEREHRGDSRSTGIPVRRRRRPTGIDEAPPESRRGDWKGGGETERGKGS*
PH01001083G0510	MQDRCAWRLEVLASRRAREVQVTWAVGQAAAGPRAHEQAVGAGGGSTGAGGGGKPSGGGSQAPGKGRHHEPRAPIEAFTRRLNNGRERRKNRMGSRDLTERVGEEERLGERQGLSMGENSGGVGAILREVNNSIGDMAEAIDQINQVMAGLNQGASKAVLVPTHNTNAILREMNNSIGHMAEAIDQINQVTVGLNRGEGCACTNSQIPMPL*
PH01028992G0010	MSEFSPGAGPTIGIRARCEEAKCEEKPCGTARSGDGGSQWLRRYASGAHGEEAHGGLSLDGVAGGKPCGARREICSRRWRGHSGRRGRRAGRWSKWPSSGRWRFASRSNGRASSSRQAVMDEARAHDRVAGNGCVAGAKANARGRQVSCSSK*
PH01143404G0010	MSRRPRGQQQAGELVLAEAGPRARPLRAEPHRLRRPPPGRRRLRLPVLRRRAPAQGRQLRLVPPLRLLRRRRPAGAHTRRVAEAGGRGSRRGRRAGDRAQEPERGHGEDRRGQALRVRRRRRGDPQEPELRRPRQPGRWTEGEGGGSGLIEPPVIDYCTVLQNHRWMGGSILWIGLDEQYRALSS
PH01002790G0290	MKQLQQQGKPSERPRMEVAPTGTPFRVTFHGGVACVEAFDPRERDALTEEARRRRPEERAEQVTRLYGEFRRYAQERFPGLAERVGGEDQLADLVCSDEAYYRPEFGLFGARLVFK*
PH01000212G0790	MENICMVRGNPFLRKKQYGTESERALNDDGAQEKGTYGGAAPTKLWPNWLVLKHHWAYLSTMMVVVQLEDGCGELATVTRGVRQRRTMLENYRGWGGAWSETMPVPDIPNGEIINNEALHQLTIINPCNGKLWET*
PH01002143G0160	MAEAGGDDGDGLVMSRVEQRQRKERMEMGPTGIDVVATSSDGGLGLRSPSQDWRRRGARAPLALAALVAASWGRGRLRQGRAEEVGRLAMLD*
PH01000056G0170	MAATPQVPTVFTQFHCHSAKSPQATAFHCQVPKYFNAKLPKSSHPIPQSSVFFLLESWFPSGPPSAASGLRAPAARPRPRARLPSSSRAARPLGGSGARHRRPDCSTAPGATSPDPSPSPPHPGSGISTTEEARSRGAPSSPWPPLLLAPVVGLLLLAQGFPPSQAPVAPPPVLAAARCVALARLVDFWPPPHGRTRRAWGFLIHGWVLGLVTVLGAGRLFGAGGLPTGAALTARPLLLWAVPPWWAVNWGVAACATAEGRKHDLTSSRAIQIAI*
PH01000687G0920	MAWQQMKIGEDDGRVPLQGPPPNYFATVDLLPQINRNKESPWAHSAVLGTGEWDHEDGWEGQKWNPTAGETNGGDIEAGGALSGLVHDCRVIECDGEARGGTEKGPQR*
PH01002738G0170	MAGGEEERRQGRGTTAIERSKGGRELEEDGEEHKVTCSGKQESSSVRILKRVAAIELGDDEGGDNLGLLGQSRRKHHVERGEANPTVVTMQTEEHR*
PH01000852G0030	MEIKPKDSQQYLEIHKTMGIKEKSYSHYQEICFPGNQAAAQLDDPPLHSLAHDFSLEQAVSAGAHQVAGFTR*
PH01001360G0270	MAATRGVPMSTGGGDARRASHGRGSATLQWSAETPTAWTSSAGQQQRSSRRWLGEHDVVVVLALTTTHTYEGTSSADWVEKTTTRKQPSSLVRAPFVQPQAVRLMMDRTAVAARAFFFSFSISLATIAAMSTKMAFMSSTPTLISLRVALMALKFSTAEDMVFALIPSCYDH*
PH01001440G0260	MGQGRRPEPGVGAGPRGNKRRRWAEEAHGAEPMPKAGASRGERAPAAASRSGARRAERAPVGPQGAARGPRAPGEERGPGSGGGPRAPLGAGGGGKPAGWQGSGRSQAPAEAIPGEEPWKKDRRNGGRKKGKGGWPGCVKPWKIQGGEIRKRIW*
PH01000005G2020	MEQSILKEEGKSEKASCSELRVLRCTFIPLFVLDERKLPGAWPKRKSCASSNGVPVFNSSVEMIWRLLPGCSFSWVLLIAHLHLFLQLAKRMSALHCSVVICLYNV
PH01000640G0550	MTPRTLALQEPRNPKPHRYIKSSTQYTPKNTFNGSDRERQEEAKVAYGCRNFGGDPAWEEMGRGTEETDKAAAVGKRCPGGNLVGVGGAVWEEMGRR*
PH01000733G0350	MAGWVACGSLHDTEGQRAAAGHCVVPRQHGTRLLPGRERRWERSKSDSEGRGRREEIRPSGEEPVVGEILEEAGVGGIRPEAMGSGRIRPKIVGSDGWRWRRGEGSVRAREIGGARSGSGGGEPDRHEIRALGGWRGEADWVSGGGEGDPAARAGGGEGGVVEKAASAEALCAEAALCKSHSVRLRQRRRDLADRREIGGGSGVTEGDLVWIQIGGGSGVNEEEREGGSGVAAKVSWRSRVDDGGRRLGPGALAPPPCLLWPSSNPPICAEQQRSSCRRRSLPGKKGSCWIRAELTASESSGFGPYSDGDELAAPKTMLKSSWMTRSGGPSGIERAGGRGRTDRAREAKLAAGDRIRQRERLDPAAQRGQAAGEAEQSFFSLLVCGRSRGRVLYYQLLP…
PH01000556G0940	MAQPCHGPTVSTPLLVNGTADSTPISTATNEVPVVVNTAPNADAIPTNKAHIRCLGSGLDTSANDIHGVTVSNPETEVSTVALAEHYWRADSRVHTARDFEFSLDHRPARPCGLRPLTAGGCDSDPMAPSSTVVAASSVFTKSIGASYLITNAIHTTLAVVLLGYTITKPGCVFIDPTSLSLTCVSSVCRTIARCSRKCSTPKLFGNRLLKESWELNPWPPPAHRRKLTPGARCGPSRNYVEEKEVVHTCGQIAKEWMDKRIQQIWTREGQLNELQEELDGRCIWLDREQTSEMVKFGQLENGGAILLPALWLALSFPAPITQYGSFPVKNPKITEDSSSMLHDLEQNVCQQGKEEFMLIKITQGWRHDGNEWFLPPKFLLSKLHVVMRCFGGEWLSIG…
PH01002611G0150	MTFRLPWVHPNAEQRRFRRRGRRRRVEFMRSAAGIWDFAAASGRGGGETLGELSALRVWEWRKPRRGGREQRKLRDAEDKTGQEQEPSWLSGRGGPVA*
PH01000112G0920	MGTRIRTYTYENLDTHLQELTHTCNMHELNYMHLPTKLRCPVIAGPRTCQHPINVPPSLPPNATSLRAAPPMLLQAIASLLLLTWSRVAVPPIGEPAPRSISTRRISPNASGS*
PH01005229G0030	MPPFMRPPLLLHLFRQSRRVPLQHAASPRRLWRLAIIPLVAAACTTPASRWPPPSRASAECAAGLLRTTGRRLTTLATSSLHHCCFLCHRCSRLGVTPPRAGAPPSGLPLQDLVADAPSQASHTQLCHAAGHRLCSCHQAAPGCCSTLPKPHSLSVAAAPSTPRQATSCLASAPMSRASPRLPRRCHNSVPFKLNLRAAAHNAAVF*
PH01002755G0200	MGIRSSNNGKDTASLRGNSRMDDVGGGETASRSMDGNSRCNATSCSGVLGASVAPWRGRLREVGPGCQRDINWGCDKPPPLKKISSRDSGSLEIEMESF*
PH01000587G0430	MAGHDTTPVAHRRPLLTLSLSTRTAWHVPASTHSSTQRAASLADSAHDGSVRSTGTTLPRPLATLLALLGTLRRRSTRTRPRRLGGRGAQRRGDARCRRGGRREAVGDEGDGGKGGVQEVEAVLEAADGGALEGDKEVDGLQLRGATGEVDGLRRRRPTCAATGRAGGVASGQRQRRRGSKEEGRHDSREEGWHSFGAWTELRRSAMAKANKMRKRRGGRRRGKKTRAKMSKVCLYMLLAF*
PH01000568G0120	MFSDSLAASSASRSDLASGDAGARGGGGVGAGAGGGGGGGGAGVWFSRGRGGEGPVVSGGGAAGLCEGNGGEEQPERFGGGGVVGVGTGAGVGAGGAGTRFSGESGEGSMAGCCRGGGGGGRSGGNWALLASSGGGDRIGEAMEESLVCSMVAAARIREYVGSK*
PH01000925G0100	MVAAARRRSDAAHARARIDPAWGGPGEEEPGRAAEGLGRSRRGPGEEEPRSGISRRTGPRRRSRRGRGEGARGGEGEREANGMGATNGKGRRTGWGWRTGEGGSGAAYGRGRRRGSAAAKGLGGGERQRERRGSGCAKRRG*
PH01000966G0130	MAHTDLGRTSGASTTDPASGWIRAGPIGGRRGGEGAHGGVRRRGLALGRQVAAKEKRIRVDRARGRSFGGGEEIRVLGGRREEADRGFNGAEGDPAARACGGEGRVVEKGIWPLEPLEPVVKKAVWWRRPRRKRSCWQRREKI*
PH01000158G0180	MAFVALIKVNLSNDVIGVITGVSKLISNKADAIYAEGQERPMVAIFVRTFPRTTEAFRPFLHKGVLLCCYVQWHAFKPFFPEPCESRDVGMARASF*
PH01000316G0830	MANTNQDGSEGIIKISNISSFSSDYNKAGNLSEDGTIELVQGNQHEELSDEGIEIFLERGKYHYCSSK*
PH01001524G0230	MEVATEEGVVSENCCGWRNGTRSHPFWVMRERRLHEGFVEVGRRKVRAGGCRIADQLHAFGGGGDRHERRRTGRVRGGGSKQKSGIETGVGNWRSACERYRFRPTWSVMGPVFGCIALRGTRLRPTLNQTETNEVGRLRGEGNDGEDAAGGAAGVRQGRVPPRGRGGGGARRAAPGEAGRQRSAPVGAQGVVPTPHTNQETRT*
PH01001756G0240	MGKKTAPRCSYGGDPRVRGEDERDVEHLSMRTEWRETYRGGQNGEAVMIKTIGLKGEGAMTQDSGR*
PH01001338G0100	MASSGESGADKGKNGFPGMRCFFGWWRFGWRSTVAAAGGAPGCVRTPSRGPRWFSDTLRKQGGARGRRRHKECREHLGAVEGRPEWRRDEGGRRGRRRTVARHLGGGEIGRREGNKRGGPGTRYDALKMARTSPEMEIGDGGGEASFGEEWRRWLGGAWGEKKDAGGRRRMGARSP*
PH01001779G0550	MAAVTALSCMDETKVGDDDVAGRGPHSGEVQRQTGTERAAHGRTRPEDWAAHGNRNGLKEGFGPSDISGFLIDLTI*
PH01001390G0380	MAGGRGREGAAALLKEGGGGRRARGLERCRHRRHRGKERKGPAALLKECVGGGRARGLEAEGEGGDWRRQRREWEGVAALVKEGGGGGRARELEVERKRSKRWGSCVGRSERGGRMSETMRSKGWWPRKSAEEGEGGDWRRRRREREGAAALVKEGDGGEAVRDGASKEAGAGATGGEPREQLGTGELRAEKNRWKGDPGEPTPLPGREINWAAVEGEGGSADGGGEGRILVAVQKRS*
PH01001328G0350	MTSRARHSSRVPAGGVQGYGWQQGHVHRASSARGGRVTGQPPGRCARRAGALRRERRRGHARAVIAAESGPLVAIAAAKSVEAVEVDELAELELVAEDEASVGEGDGGVDGVGGVGDQMRHSRRQPATRAGRK*
PH01000606G0010	MEVGARARPLDRTGAGRPRGQRRRWARGGGQRGSQPGSAAREEPRGRSHAHGPEPPGAQAAPEEARAGPGREAWRRGGAAGGRGRRLNEHPRAGGSGTKGSFRRKVNGEMKRSNGEKEPERSTRPNPREDKVELS*
PH01000875G0690	MARSDVQATATSTIAGLRSSPLRDSAQEAMKPYPTTDRHCYYSPSTAGDLATTPTNDLVAPLCGRSVTTDNLAAASLPQTHPPPSSSLTPERVRLGDQRRGGIAKAMVWVWREMLDGGGKRWHGGRRWIWPVLDLEKMMRGRVSRREMNMRTVTGSHGQI*
PH01000013G0270	MEGGRGIQTLTADAVALAGGGSKRGGATGVGSGRRTEERRESEEEEKVKEPRRRKGRRGKRWKGFF*
PH01001843G0200	MARVSLKLAFLLLVSSAGLFLMYLLAAADMVAYQHHLGRIATWLGMLRCFVAAAMQVAIIYRRLKRTRAARAWQQLQLPPPPSQMDMC*
PH01000862G0210	MEVRSMVIKALRRGAKSPWTPEATPYQRKKAMKTAMQTLCIVTGRETEKKKERRRRKLAQPSPLCQPTAQHQSPHPAPSPSRLSSPHPPCFLSSPTSLSLPLQLDPQPDPVAMSQDSAQRGGERRGVPCWATPTRRGREDAGEAMLTCRDRELQGTRSAVARAGEGDAA*
PH01000562G0200	MFCSKWFHSSVYLCRRCFQSVIFLTFCLSNLHVEDVMDIVLHMSHRKENMRRCNGNVRNELICGGRWMWKKEIELLVDPMQALILHRIEAYEEASSEPEILVLPAPKVEHQPFNLRTRVNLFPLLCTPKTMPHHPGSIVLSRTCELCPFFLSCHHNSLSMLPLSPNQASSYFTYSLVILLGLFFIVSITGRPVTVKIHHRTMIVL*
PH01001493G0160	MTKERKTMRKYTQVSKPVKGSNRKVNFSKCGTNDGYSLVDMIEHESWCALAQAKAKAATHQRVGGEGGSTRKGANRSTYKFTSMIDDYYDAYDEIYGMDAASRLQPSQAAMAWMMDQGFEKSAENGSYRFYRTLR*
PH01000999G0480	MEAEDGSGRGWVAVAHGGFAEPARGVAARGAPKPMVVRGAYARGRRGGPEGWPKGCWIPKVAGVGGGSRRPTREAGEVVPRGGRRGAGSRRSPELEVVRGGPRMRRGFEVALEGVEGGGGSPRVRRRSCVGWPVRRWRGSGGDEGAPKVAKGAKGLRGAVPGLWRR*
PH01001553G0040	MARLLKLNDILRSFSWRTGEIHCDNLGVDDRLIADQVFFVQADFELHPVTCRFNVLDFGFWAIFTIRVQRLSFRPVHNLGPIEYGLSLQILKLLKVPKGFVGDSGGQILMK*
PH01001176G0190	MLQRGRLVRVPLQLLRRGHRQVATEVDEVAEADGIEGPEEETVEAAEEEEHPQEERLQVSDGESYGIDLALEKAHAWRYKLSS*
PH01002465G0050	MRRAGLRVEMGEALPAGGDGAERGRRRVEEVDGGSGRQVEMGEAAVAGGDGGGCGLRRRVEKMGEWEATGGWRSQVGEWPSEKMDVREDKAVERDNSQKPTGRSARRTCRPGPSIVGQAKKLAEQLASPARARLEISPSQKVGSAWLKNSRAEPEP*
PH01002585G0060	MEVEPRMQRIVATFLDSVAAGLDLVAEGFHPWCGSEHLRQARRPLSLRGKGRMWVSLPVVHPVEAAAMLLVQQGENMHPSCGVQMKDPLGAPGTTDSLGLCLVQSFFVGRCI*
PH01001453G0020	MEWLRSALTSTSGGTPPNAGPSPTLPPSRPPCALRRPVARCVAYASSSQLPPAQIRSGAGCFTLEKIRGGGPPRRRRLQIHPPWLRSGLLPRRRHPSKLSSPPDPHLPRALDPQPPLQRDLSESGAPPSLQIGPSPRQPKCPVSPLELLCSKPPRAVPAGARGRPGRAVVALGLLRFYFAMQPPQRFLCSRPWRSRGLLRPSASHFGFWSPCFGDLGVILFAVGVGGEFASSYLVWLYCWLEEELGIEWLSQPDAEDVGERSQGCYYWEAR*
PH01000467G0260	MDVYSSSMLMLVRWKKMERRQIRRRQGLAWPDVAAVVAGTTGSSRIWGRCVVASPLVEVGEEAMLPHRTSPPAGCHYSTLTKVFAGSRSGLVGARSGLTSTGSGHRSEAEEDNSGAQTTAWVLVGGHHVADCGVSVEFKIM*
PH01001173G0100	MEGNGRRGGRVARPRGVGGRSCRGGREKELAPGEAARGGAAARELLRRRKGEGRRCGARWSGRGRGRARRRGMERLSE*
PH01001993G0380	MGLMTTGKLEGGRTMVNRGGGGSTTKAGTHEGTGIVAVEKLGRSEGRRRKSGATLEETPNGEWRKVTRKEDNDAYQSDRNTVVVTDAPTEEEEDGAGSTSQGPNCNDEHGKGISEPLGEI*
PH01004179G0040	MVLQLSPAVGDDGDGLKRTKWIHKGPRELGEFLAGPETHWSGAAKPCGGRSWRRKGGDGVGCSSNQNRESMSTREREESSWGSLEKTRRQWRPVLPDLEKKEHAQLHGGPKPKLVEGFGSGSGVTCRDVDGDGRSSLEQLESLEAVWPTFGAWHSEQRRKTLV*
PH01004710G0110	MNRLSSKHDCRNRTDKLNSGLWERRSKGETELERDSPSRARGVDLAARRRRRGATEGKRSGSGHSARWGRPEPGGGRRGGPARSGGEARGRIPKGGGGRRGAEGDWGRPGLRRGRRRGGRPGEERRPEGGGGGAEAGEAAERTRGGGGWRLEVAKSASRIGIGSIAEAVRRLSPEV*
PH01001872G0070	MADALLSSVMATSAVDRPPAKSRRSTGLGKTQGSQGAPWDDRRMLGAAARMQIDKMASTAGFDKIGHGDVEVLGRWAGRHSVDHVDAIPQAKTARVERDQQRRNPVMK*
PH01265216G0010	MGKLCLLCLDEDIVKGLLVVAIVVAAIVFVSTQPPPPRRRAVAFVCRRL*
PH01001110G0300	MTVRTWEGPTHRTSIGPRGFEADGANPTGGLHKAEAHPPPAAGTPPAVGNPKWPSPTLKLRCSRLPCLRQNKKKQSTSPIQSSEVHLTCGLTATRGSWAGEPPRVAAGSRDCWRRKKREVVGVSLQGREPAAGWGRGSRGVTPRQGAGSRVGEGEPEEEEGRTAAGRRRFGRGGSLEARGGEEEGAWASGSLRRGLLSC*
PH01001205G0190	MSEFSPGAGPTIGIRARCEEKPCGAARSGDGGSRWLRRYASGAHGKEAHGGLSLDGVAGSMPCGTRREICSRRRRGHRGRRGRRAGRWSKWPSSGRRRFASRSNGRESSSRQAVMDEACAHEHVAGSGCVAGAKADARGRQGAGAGGQARCAAARHRRAARVCIDAGARVRRAGERA*
PH01001129G0060	MAAGKKEGEAEKGKAEEKKGKGIIKEHQNNEKQGNRAGKNPVGVKSTQIRGGRALSRTKETMHETSKARCRIIPKNMRKRRGKTVGKEKANDERVTKRRGRKRKAKPTSDQVTWQTNNKEGKLQTTEKHSKEEARLRSTNGERAARTGPDPGKPKGREIHEILGRKKEIRKKKNPKEWRNRREEKKTRGEEQYSSRNGNRDTGRNEKRLARTGKTRKTQRRPNLSDPRPQ*
PH01000000G2790	MATDRGHEIMSSSTYQFQQHEHIQGKAMEAPHEEQQQTSGPRSSTLSLLVVMMCILRWAGAGAWVIEDGRKAEAENNAGQRLQSSLSAEEAGGDAEGGDGSAGSTGSGAWEEVRVRRSGRWEEGHRAELEPKRGGGGAGRRRGSEDNAAGYGEEVDEGKRERRRANSPRAGSGKKVMKVEIRWQ*
PH01001615G0280	MVAAAAAAQAHNSGGSSAAFAENWREHRLGADEGGVPGDSGRPERNRGGGALAWQKMMAA*
PH01000036G0130	MGRVTNDVVIHRFQNLRERRKKIENAIEVSDVVFCRCRPSFIHGLELYPLFIHFATGSLRIYAHGLFAIPDVAGSLSHWRGSLNVPDHAEVLEPQAQLLRCWAELQYLIVEICDRGKLQEMEMDSGSGQYGQVLFISGLPVVRVVVVCPCRQRSCICASACNKDENERIAKKMSNEHFYVLHCLVSTVCLRLSAATAILSQPSDSCPTSDSAGLRGHHVGILEIGTLSGLVKEIGRHCGVCKIVRSECACEIEFEPEYHANFDNPDIDEKLPM*
PH01000418G0050	MVLPFSPSLPLSFARVLLLKCHHSSICSCLLPCPISPSLLLRHCRHCSSAATAPSFPAQSVTCQAVALLQGNYLEFFTKKNFATAVIMIQYYDCLVFFLVLISLPLLLRCQRRCSTAAAAPSAPARLSHMHKGLHPLRLG*
PH01000323G0280	MEVGIPETNGGVGEWRQRLETTVVSADGAGGWRRRLETMVGTGRTEGGVGASRLAGWGLEGGDGRARVGQGGQGGGRGVVAWWTMAGWRAADRVGEGELSSGEDSGSGSREDA*
PH01003955G0100	MPSNLAIKLGCKDPSGKDINALEQYIKNLLTDKFLYDRKFMCRNDHCLTRNQNASNIAGVNFLAKHLLRLLQLLIGVDPRVKLELELQKIGAELYQTGPNSTQAKVIKEPGARELVKRVNTKSKGMVQGGDPARRSKDEVLRGGLRTGSPKITKEVLTTKVQTQGGGLDYKGLNTRRRFYGQEVQKTNTTTGRSYGQEVQKTLNGEVLWTGGPKDTKRSSGQEVQKRKQRGGREDKIHKGQVLTVRSSRSRS*
PH01001675G0090	MAMPCGWRDDGARDAGVWRRGLGPRQTGAGAGWAEPARAGRSRRRSRAPWAGRREGRWGRAGAARADEAAADLVAPWTGRREQHSLDQGEASSVVEANGAAAVKGRRR*
PH01004540G0120	MAIAARNQIARSDSWFAGVCCKSGAGEGGVEVGVGAGVERVEAAALLRSPTLEAAAAGRGEAGRGLASGERAGGLALAVRLDDLDLGAGFGEAEETKLWSVGEVGDGGDEPLPARLRVAVVAGARGARKEGLGLGLARLDLAAAAAVALGLPMADAAASKAVFSASLRVWRWRRMGSARYNEGLVFRVFFFIILF*
PH01000037G1240	MANTVQAQCLQHYNWVLTVLHSDGKSQVKKQASRDQGDDSGRHPHSTGTQLLKPKSTFATVGEVQCRPQQSCLCLRKITIVDISRYTENEQYTSVLETTQEQIIRTNKFYINSV*
PH01000628G0330	MVGDGNRRIEPRSIAGADALLYLKEALILALATPPRWGDDGLITTGSDRRRPTWPPAPPRAAVKGPLGPPRLALARPPSASAISTLVVTRSVATVASSPSLA*
PH01001984G0250	MAPPSPAVGSALAPCAASAASPAPPSSATAGAVDPPVHGDGGGFIFAQVCIQVMRLACYWGDVAAVLLRLWPPVLVPLGLLCGLPLSGLCWSSLGTVLVPPAFPFSLASLLRCYLSVGCVVVDGGGSGSWWLVLALGGYDGDAKLACEMAVGALVLGCEGEGMLVSLVGLSCACASTGKKWLCGLALLGEEA*
PH01003741G0030	MAPSRPVPTAAVGGDYGVAAATADDVMTKGRLWWLESLKSEPDGLPEVARRREAHVVAGPLHHPGLADGGRARAGCRRRQRGAAALHLFDAIPDQTLSSWFAVVSGCVHFSPNPQLLPTIGPRRPPLSPALPSPVAQRSLGFNVDQLLELTGLRIAVAVA*
PH01003282G0190	MAEHGLGVALARLGSGRAKQEERKKEESVPRKAWNDFIARSRNDFIPRSRALGNQKVSVFEMLAGLIKYHLQRKMREAGSSGSDQEVAVADAGGWEPGTGAGGGGGGCERLGARDRSRRWRKRDAGTRAGGDGRGRPGPEQEVEVEPWRKREAGSRRPCGVVGCGTAGAGTGHGVNEGRELGLRTLLGWASDTGDLVSGEVDWRSVKCKRAKRVNE*
PH01000210G0180	MAAAARAEEAARAGSKRRHCLATPTTTEDKVAQLPDGDGGGSSMVRTHRRKIRSEMPDRATDDLMNEGVRCRRRPTGRRGGEVADTGRPVATDRA*
PH01000881G0680	MQMSPFLGAILRGEEMGGVLGWGRREDGEKRMMAGPNPAGPRGCQAVRRYTSCSYRESASLRCCGGRH*
PH01001478G0490	MPPVTCRLPSARFFTVQLVLLALIVGGSRLVVPAAAATGSTGSTGSTGGTGSSGNNRPTGTTGPPTTSPYVPAYKALSSRRPVCVGSCPSRGRPYTRHGNDGGI*
PH01000281G1200	MAITQTVAMSSTILTFRSEQNQQGCGNLMSVVGDEHTMVAHVSWMSGTCGGSGEESGCGHPAVHPSWRLPCSSGPADDGPLRK*
PH01002691G0060	MARLFVLVALLAAAAVAVTAQAPGASPVPAPKMAPPPPPPKMAPLPPPPAKAPTAAAPTPMSSPPAPPAETPVAAPSTAPASGPAGAGAALSPAGGTLAPASAPASEKSAAGAVSAAATFVAVAGAVAAVVVF
PH01000817G0690	MTERAATVGEWNRAVGREGRGGAEAATEGGTWRGKDHGEESGEQIRREGRRGGGDWEGHGLEGQGLQGGERRADPEGRAAWRRQLGRTRPGGARTAGRRPESRSGGRGSVEAATGKDTERAATAGRGIESSGAGEKGGWR*
PH01001790G0060	MRADMLAFTLAKGEATVCRHSVELSDRYNQTECITVLLCFAFSSSSRHGRNKRAAAATRAQQAVRAGVNVDGKLCGGLLDPSPLHPRCAAPFEQAGGGKKLTASMSSRLTAPWTEEDTTSFNSPMYSTGCDTFMWKDQYMSHLRVMHLVEQQRRDDSPVKLSHGKEMVFQVDHRVLEHFAMMKTSLDQINKSIRKSTAADEKLKMVVVAFLFLLVGICIGKIVN*
PH01000214G0410	MTSSQSAATGTGACLEGRSQSPLTSGGGRQRARRGRPEAGTGPEQGGGGTAEEGATGEEVAPRPKREAAEEGVAQEEAAPRRKRVVVEVGCGRDRAPRRKQVVAEVGCGAAPRPKREVAMEEVGCGRAALRSKAPRAAAEAGAGRWRRWGAAPALGRTERRRRGPSSTWKESRRWKVSRT*
PH01000036G1890	MRKSAALDSESVLALVELVAELEMFVLSEHGMRERLCGEVGEEAESIISLVVREDGHHPVFHPQWAAPECAFLILGSEEYGENVPYCSRNESHLRVIQADPEQSGDIPTLPNRIVQFPTLPCLLRRRLSGGGNQASEIFCGQRIRAAVVEIFCGRSALSP*
PH01001558G0110	MASAAENFKAMRVTLNEMSADVDDMKAILTDMTAMVAKLIEKEKKARAAAQSAPPEVSLISLVTSASLTLLPVVAQTVPSPRKEAAVQRLFSMRPVDAVPS*
PH01002110G0100	MSSNGGDEEFQQFMRQFAKDTAKTLASIIARNEMSHLRVFFLIRQNWLIDTALSWHLLRHITKVIESREHKCSTVAMPSCESSTSQSINAAEQSSARHSLCILPARAPSPPSQWRPGLPLPAATWPRGRGRRNGEGWGAGTEGEVEAGREAHLDMERRGQHRDGDDGTAADDRCVGDGGGARAQLQVHAPSLTPNDVSAMPRRRLGREAHAIDMLGKARPWRATPDRLTA*
PH01000513G0090	MPAQLYSPPLGVGTVESDPIDTLSAPKFSVRWVEGRPQFPLAALSTQINYTGTEETRLIGHRHRKLETTESQGGRLLMNSSPAKAATTQRTRGCAPFGGETGTGRERPEREVEAVGGGGAREAEELGGGEGVEGRVGGRAGAGDWEGDDVDERGSHGVRRSAAAPLGKGRRGGEARREGGAESRGQGGGGRGGRHEGNVRKMEESLVGFLRGFWFGLDSESRTELCHWGCVVVCGGLAVAGFLVGICLLLCGGLVKRIDPKDPMVLKVLTCFLLGLAH*
PH01000898G0240	MRFGLVSRPLAALVTPGFHLKDLGQIPEEASDQLVTPDFLASLRRRLSGKAVPGCKASPRLTSPAPCVLCSEPPVEREVEGEERSRGHTWVLEFVNKVPPRMICTGCGSSTARSRAGSAPPGTLPPVGAFLRPELAWLLRIYAARICATGVGKGQGKRAGEEAGLRRRQEREEAAASDGRGGGGKKERR*
PH01000474G0120	MAIYFKEIMHPEIIEDYDGDISTNNGPEIIEDYDGDISTNNDPEIIEDYDSDTSCSDIIEDYDSDTPIHNEETEGEGSGACEETSQEKVSTYINQAGLKDLIPEAATTPK*
PH01003209G0160	MINKKSLSASQCEIEDRRLNVCVEPQIYHKKGTIDPTRETHILELEEAELAEVVHRWQSVEGPHLARAPPPEDSRRFAKVPECKVEEGGGASDLRGFHRIGITMDLASRRAPPSPTEASPSFLEELLLPPPRSPSTSPGTTSLITCGRGGRGRSFASPPRERGVRRKRSGTSEEDEPGGRDVKRNQSDIDRVGEEGEGEMARGGGGEGEGQREMGRVGAATTRARARGGGGDRWEEWGG*
PH01000002G0430	MENSGYSGRNRSKAIGVRAVAHGTFGIGSRPIRRQQPPVASLLPRLRPCWPQLQVAPSTGPHRWLPQQEARLAATAFAYPEPSSQPQTRAVDSPRAQVTVHHLHGSIPLLRPQLRSSQDHDKEIPAVTPLSDDIAHGNNKEALFWNSINASRTFDRGCQPPWQLPRLACSSSCFQFGPKRFLMPIGRRRISDPGDHFYPIVSLDVARQNRQRRLLSNKRRLFNIQGYTLASSFLALAFYF*
PH01002611G0190	MRWSRKHDKVVMEQWREIRRQWLCTVEGAVVVVPQVLSNGLEEAVGEGDRWPPHLVDELQDPGELLTPLFSPSTSLSTEGSEHRRCGQGTGNHREEAPRSRATATGSREEEPRGEEAARRGRRLSTPAALTA*
PH01002865G0070	MLASRPSPRATLLELGRLVLWASVAQPPADPTAVSTFSGTSLMPRRSIEATDPLPPAAAGFLSIAVRHAARAGSIRPLGLCRSASIQSVGADRSHGGVDILRRLPHDKAVHQGYRAIASLRYQLLVRRRVPRRSSWVDPSSRPPPLSRMLCHRPS*
PH01000921G0320	MARQILLRHGRRCNSSLSSGGRRRQRRSWWRRPSLGSGGGDACGAVAAKPESGGSIRGCVVVGVTQVARSRGRRDSCRRGAEAARDLSGGGSGLIQIGSGRRQWWSKKTTGGESGRSGGGGDEETRIRLGPSLEHGGKPRPIVSPSPETSLRWLAQREAREMLLLLQRVEMKTKRWPPREWRLLLPGAAVAEDEWE*
PH01004074G0030	MLMGMVKPTWRARGCQVAATSLKCGGGARDPTGTNVLRRGGGRRGVQTKEEGTGNLMLTVVTLGHAGIVDGEDEGGDVVWASTARAFWWCSGSELATRNGGGTRAHEEDKGDDRRDPLVSEREKGKLERAGTRKWAMAAYFGEEERREESGSGQGKKKKKKKRESGSCRKEGNRLWKGKFSLRGKHLVYS*
PH01000369G0170	MASKISSLRKRPASGEISVQAGTANLSASGGSNAYSPGNTAGLGGAGCRLARFGLLLLTLFQEKKVASWMPGLHKSPKM*
PH01001198G0190	MGAATRQTLATAPLPAQTASSPLRASFLLLAPLLPPTLTATLTKPVRNLPIALPWPHPAPWCCPYCMLEKEERRRTRGVQLEKEEEGRGKQKKENRERKGILRGFAFFVEFSSRVTIWWSLVGPRLIFVQFMDSLVHGKY*
PH01005525G0060	MDVSRAKYTLLPALLHIMKCSLYGNVGEPTPDHNEMEIDHQVLTSCSVEALEKHSTGCNHVAKRKSFSAARERILKRKCEKIGIKESSHRKQQFLDFLAAASSGSCGQIKKQLKPIKNTSIDRWTEQMAATVTKSQNSDQMQEKKKTSRPGDLAAVQIWILRDLLLAPIFLPDFAGYRSFNLHGHSIK*
PH01000219G0250	MESEPSIPMVPRTETAMSAAEEEQCKAMLDELLAKLGTEKDGQGRKQVVNVGDAKVTVVSLLSGGMPMAIRVHVEHAKASSPRSFATGKLDTLMPTKCMTICSDDDTASQTSVFMPDVTLSSPSTAALLDLAIFGLALSKAAILVRVDPGDFTAHQLFDEMPLHADVDSEAWPWLSAEPTLVFGPTGSYLDPAPPLTMVPDTNVHLVLVTQVATSPVSTRSRNPISTASDIATNFPGYDSKLNCPCLLCLHVTRKLLDERPVRNTVVMGPSPMVWVERHPWSPRVQVEIVCDRAELRPTPWPAFLRCQDGEQWKQQRPPSVSVGIVSRVADLRPTLWPPLARVNSTRSRTEPWPTSRPSFGCDRDDVQPKQPWPPPRRQSVLTTGLRVWPIGNVEEMQV…
PH01000209G1100	MGEGDKAATGWEMGERSGERESGKRRRGQEDMEGGEGHRTGPGLSYIHIKNLNFSNTDVIFIKQMEKTIQRPEGAP*
PH01001033G0230	MSAKEFVNVDIDLAISFYSCNLLITDNLKEYLSYFLANIGCSVVGLLTRTHQAHQPLAPMMFTASGRRQRSLDKNTSGRRLEGRDIKGREAQSILLSVIVLSEFHSVHSPDASALAIAINWILKMCSLHLDYS*
PH01000940G0200	MWRCSHISHWQVNDVHEDGGIHTLDKVGHDTSVIGTPTLIGVKGILICLGSLISGNNGLRCLLGGCLSGNPNRFIIGERCKSNSTAGLRLLEVERRQLPPSSSRGNSGLQQQQQRQWRPPPPAAAAEVEQQGRRCPPEAEAAASGNRGSDNLQQQGRWRRPPEAEVEQEGVVAARSGGSNSSTGTGRQRLEQRSNGGDQIHAAEMSGGSRRKRKGGSSGSGGLLGRVVVAGASAVIARSSTAAASVWIEHHALIPLMRA*
PH01002204G0250	MARGCGPLSGTIASARGLPLPPGAAAFARRHCQEPQPLLVITSRSRMCDVAQIQFTNFTSVSFNSCTQTGEHGKESPTAVHAACEESRCVFHQGGTHVICMEPIWEEAALMHASGMCMDAICTGLGQEVKARWSCAQWRSQDFDDGSANLRHICSNISSNVSNYMFAL*
PH01000225G1050	MASVAELLDTNLKLEKLDIIEAKLTASVVATDVTLARPEKAKVGKLSNSLLGAAPTAAVVEPGDGVLDAGPTTITAAPRRTTAGVVPELVEVPVAPVSMLSEPTAAAKALPSHVVALPNPVATALQPNTLLPTLAVATAGLLELATVLSRLSQAAVAQLKHAHHLSQCPPRCPRSPHDRPATCLWRDGTQWKHGRPRHHHVSRTSIASRGRRANRTAPRWRPSSTGYSPIPGSVKAPAPSLSTNVNSLGLQPWPPRHSSRTSCLSERDLVS*
PH01000686G0090	MALVVNFLEASPSSDRRQQPRPDLSFFFTSVTSPTLPGISGGGGSGIPLFVDRLHSADLLLPDAVVLCSGEFFLAIV*
PH01001096G0520	MALTAYIATGKGDPGGGRGRRRWVEREGGGEGRGRGRGVEEGEGSGRFTGGWTGSGGKDGTRRGKRRGRRRRKAKGVTGEEGEEDLAPRWAGLKPGDHRCDPVEAPTGGGGMDGRQKGERKGNGKKMELDRGCGGGGRGRRLRKRQWLAREVEQLA*
PH01002705G0020	MWYKDARRYSRGDELKGRPPGRGLRRWKRYPAGVGEEGSTWCSDGATPELAEGKCMWCLGTRRDAAGGSWSSPDSQGAWGGTLAIGGRCGHDRLGCSLEEGGRGGDDWGACWPYRHEGGATGGTTVMRWRAVGLAHGARVEKWRHMCMATRAWRSLTEEEMRGPGVGEERPGGWAAGRGKEAGPAKTVDGPVGNSAR*
PH01001989G0370	MTVSIVQTIENSTCESILLGIDRGLFNYGLDYLTWKEVNDASLVTKLILRVQHSSLKTRSLSLQEQEARSWGSITFGVLSSFCLIPMQEQGECNGSSGNYNMLSLIYLICFVRNFAGGLQLDIMLRNVLWGENIGRGHGLGQEVLKYILDGFNFNQERLCGFSSFFVEMNLIQEGSYQAKSNCCTPDEQQKSGVLTRPLGFQVLSNVCCKTWLRCDGYELLKVPQQSVQIGSILSTHMLNGAICGTLINWHLLVYEVVAKEVSIASHELWRSVTGDGRLAAGIKELQAPWDPGRVVFIFEAFITVAWGQAKSQGGKNVTSLPTSGGFHLGLWTDRLDSLWVKWVDEARHARAVYKHTICWMEASNNKLPKGIGLILPPAILIPHLCFAFSQSRFPNFFY…
PH01119916G0010	ALHRVRSAHGAVDPTGRGGEGARGGGSGRAAGADGMVEVGLSAAGGEESLEVGGDEQRHCATARSRKQPREKRKRVEEDSRPRETKTNK
PH01000076G0950	MVGPQQSLVSLLGRRVEIGVRKVLSLKWAWRHHCALGGSGCSGARLAQLTCGVAPVEIPRLPGVHERPTFDFALDGVHERPTLLSPWVRRTIDHSRGSAKEMAMRTRVVRVSVWKTTETGVITGRHKWDVRLRGRREILDGVEVDDYVAVEGLTQLPRAGWPGEDLHSRIENGAIRKELRLSDDDCFSLGIALGLNNQATRRKAKSSACDVEDSLKASIQNEGDRIADTEATLQAWIGNPSKLTLTLNRRGQLEACASLAHYWSKRSRRSVLIGPPTRT*
PH01003078G0290	MSASTTGTPEDLKRARVHAELKGRPSAGGFEVEGTAQRLPAEDEGAAERRRRRRLEIGGSGYCGGLDSIFATFALPLPSSFFLPTDWRANFSGELQPCRFLLAASHLAHIRNRAGCFSLGTCRHRRFILPLRLLLVPPLHRRPVDPLESALRLLQECLVGVVCLLEPHHHAARLKAPLGGLRVAGGCDGDEGAGGVDELVVGAWAEELSAERAAETSATARVMARSMEGWRRPGGGGRLGRRRLHGQLLNVEVVADGGRPGFGEGGKAGEHIGEDGVGLRR*
PH01000729G0240	MGTTLPEPPLVLPARPWFHLPSLCPAPGHCAYATPMRCCLRAPALPRVHRPSRLALSVAHTPSAYKRVTPSSTSAFLWLGHPPAPLHPLLLQAQESSKLRMPFRLGCTASKLFGRSCEFRPLTTTSQGTIHHEDHFTSVNFGNQLLGSCVTEFFLTAGRNHHFCRHFSKDSLSDSSLPEYPCNSLYLSLQLTYALLLPRSPSSRTTLRRPGSLWTAHTGHSPPSPTTPTCSKYTAGPHATPI*
PH01000482G0350	MEAASVRGETAVGGKGQNGTPASRGSRRGWWCGERRLVAPAAVKTAHGRRRCSGGNAGERRGAPRRTRHDESKDGVEGGGERSTAPGTAMESTSADSGKLQNPEKIVMLSGQGFGCLREDTEAHLVTRVVAQKVGQRGDRGRRWRGRRGGRKRKARW*
PH01002540G0230	MGRLGVRGRPPLLPLLLSSGSPTSPRALPPGSGARGLLCSAPARIWLSNAARATGDGKATSDGKAGATPCPPAAPYRLGDA*
PH01000978G0360	MEVTTEPQSSFLYGDREYRHIFGSYFLGIPLAIPLDFLNKIAFVAIHRYKVD*
PH01000114G0940	MGMSMQGARHGTSSTPERRTIAALARSSPVATSPQPHTSQCGASSADFVVASLYRILPVSPMEAEAETVAVDEGEETAKGGGGG*
PH01000033G0800	MAKEPPVIAIRINGADWAESAHQDGRKWPGDGRKCPGQRWPELAGVATASAGASQGGGGSWRRHGSGLDPQRSGSGSGEESGGSWSSDGARGRAEELKSHVHGARVLGSSDRRPDPTAGYPDPVVGKSPATTHGIGQPESFGGGAKQTHGRVVQQEKQMAWGGWRRRRSVASAAAVGGIGGKP*
PH01001664G0030	MGGEAPAARGTSDTAAPASAPSDPRPARAPSAKQKPTSLSGRTFCNVANNVRRYVNVTDTSVTGRAHVVSTGKMHVHDHECDENSGAAMSESHLGRMPELVRRAVVGKVPPGVGRLAVAVVVGAPGGGPARLDEMLEDGHEEEHGDEDGGRREAEGDGTGVRGGAEVLHGGGHRGVVPDVAGRRF*
PH01001945G0230	MLCERACGPSPPLRSSLRLAVEEKKRRYDVALSGKRKGKKKVVLGRKKAALGGRSGRHSDLLCLEVGLRREILVICPRDNH*
PH01000231G1270	MTHQCQSASRGRSRAAHLAPSPRSSEAQRASASPGSSEQASKLPQRPSASSPRLLDPSLLGFSGSPCEFAAAALSRPPAAATLTRQAAAAAASRKDGDGDSDWRIGAVLPLLVAV*
PH01002848G0030	MVRYRGGRCWAARTPNPPRCLPDPVRRPSDLVPAGLGWPYPAWRSPDTDEEEPRWPSTRGPDMAVTTACDEWPGSGDAELESGVEHSGMKGEERTVSVGFGDGIPRVLLCGTQQPEREEETVSAWRA*
PH01000273G1020	MAAAAAAQRVVGLGAGDGSQEAVRLELRRCTGVCRHCTWALLGLLSVELVSFSGTVAGVPGYHVQGKHYW*
PH01001105G0490	MPCSPILLSQQPPPAPSTTATPSDHLAPAPSPSQSLGFGILAAAHRAFEKSLPRRPLQIQWPCRSPTSTPPTGSRPSRHTSPARPTSLAEPNYRLLTLVISAMRSARTTSRFITSTHAYAEFLFGPSAEELGLQPGVESWQTGRGGSTTCHCHLHPK*
PH01001995G0120	MAPCRLRALPGSPPLFPAPAPSPLVNPAPWRYHLLSSSASVPPLRPPTARPGGQHRLGPCVGLALVRTRNPRRIAPLGPTPAHAAARSPRPVERWLNRFSLRPLAASVHCYTEFILKYEWQNGRVREMVVYCPGGQRWFNAVATAVLAPLGISLHLDPPSFYHPSMCVGFGLGSGSGAWLIACSYSGQFSQSETEGKKSIGTGIGGNRDEEDVRPYPWKETSSPYQKARTGKPHTNKEPSERIGETEAKKSAGREKEKAERRQPRRRRATGDRSKKKSMEARRTGRKKRGARWGIRPDKRTGNEEAHTCGEARRGEARACELNARSDRMSRDKRSGIRQQKKNATWPLRMRPLSTSFIKKDPVKHHG*
PH01000956G0140	MAGGGAVTKTLGGAMREGSSNGQGRDREARGSGGLGFGEWIRGCFDERELKLESEDLQAKGRRCAARARVGSKGEKEGSEQRRGRGRKRV*
PH01000708G0320	MPSIGFVATDQPSTPPASSGVLCSQSIVPESLNLCVFRAPFSAADIGCVVGCAKATACCISDSISSNSVDYLHCSYIHRSQWRIEDAFRDVAYVGERRGDASVQQPGVQITM*
PH01044891G0010	MRFFTSEIVFLTASSPSPGRFRPFSHPPPPPLTHLWLPLSGPLPDPHGPVREVEVDAEVGRGGRDGGEEEYDTGEDKIGHGPCPGGEEADREMGMPRRRGSIY*
PH01000555G0160	MSERDNIDAISKKLDVLFQQMETDRVKLHEKIDNLASTVRDLDHQQRAHHVAINRLEHGHLNLPGEADHDTITDARLRASDGLLPIPRHHPIGSLAALVGDLCSVDRDAPVAPRSTARRSLSRSQQRAALSQTEFSHI*
PH01000933G0460	MPNEQCWYCTGHKRKTCRFARSAVTTHASIHGVCSIHGYMDISVFIAYRSDTQQHNKEEKLIICEEQSKIKVKLALLTWECSNNFIDIYLGMAIGHGRHKGWHNMLLKHFCCHLCLKRMLDTILAFARCMTGSLMPAKRRTRKKVRMTET*
PH01000205G0260	MPISLTKATTFHKPYQTTQSLSFSNQPKGRRGRAKGFPNTSISLPSPEHKQEEKQGIKAARDPRQAQPSHHHSLQATHGREKKGAPTQVGAAILFPHLKSQPEVTSVHLGMHYTYSPFTSRASHISINMELSAHHIIEQGVREEGRYLRNPGSTIPHFYLQSSSITRTQPPVAISSPYHAY*
PH01001857G0140	MPSQKHRARGGRKRLGTLVAGGNARAKAQDRREEAKHREGLRRRAVCRRNLTAGNGWRTESDPKNAKTAQARKMQDESDGLREIQRGIRRHRDSGCHV*
PH01000168G0900	MEPHGVDDPTGGGGETGGGGDDGSPVARGGKGGEHGLRAGMGMLLGRPGRREDDRSGGATAAGDGVDGVTGTKAQHGERQGGQGEEGEVARVQVARPMRSAAPAAGGGEGGKGLCGQGGAWLGWKTDKKRNNQR*
PH01001722G0210	MAAAGWLPDEAHLGVRARGVVVVAGGGVDVAALVGGDHHAGVLRQPLHPFLHPAVVLRAPWCELDARGRGEEGFREASLHGANQIGLDAGLMSDPLPHLPRSESGEGHFPRFPSVERHQRVAQRRIDHLPRCVSAENELSAVAERGNTRFRDRRPFSWRFVRSTHVLRSPIAEGEKKDLDLLIKRDDNYFYN*
PH01000251G0250	MGYWWDRVVRGSAARFGVRQTGLWTVEAAAGGEHVRVRGRARDVGDAEPHHGGAGAQTVQPVPAAAAVDGEGPSLPGLLEGAVQ*
PH01000003G2730	MDVAVKNTSYYVHSNHFIRIGTCSCTIVIFDSVDRKQGCTERSEQYLATLALALGSWDGVAVLAVVNLTHVALGGGSDGGKLAARGIWRSHGGDADVRR*
PH01000880G0030	MEILLLLIPPLGHHLPPAPPKKFTTPQQNVYGWVYVSAVEPSLSSPFLEQSKCNHARSRAECESQIRLREQGGGDEDVTEK*
PH01005333G0010	MQGLLALFLASHLHVQCLYIGRLISEGQTLLVSAYSIFTSFFLEIGGEDTPYYLGKEGDNMNACMEQLQDCYLSFYRCKKPWHIYVYFSHRMVRSYDAHTLSGGATKTYRGNLANCAPNPTAKGSINPVPSPKWEQGQGKSHSAGPFNAQSSSQAQKAKAKRKGIITPPPPPNR*
PH01003050G0180	MDEGEVVEFQRQLRLAPSSKGVSNGESFGNGALGGDFDSGASPQSHRAKYSQSSEGITRCIRVQDDMKIGSMMARYDTAVKWDQSYLVQSGQGGRSRRTGGLNSLDIIRRAWTVAIQHREVLNRSDGSKGEKHLARENAREQKPPDLNRMGQIDLAVRTGRDGEAISALGLNRRVPRQRC*
PH01000436G0660	MTTPTSHGAMPRTQFRTKFTTKQKQRMRPSSTSGAATSASARASSRPGCTTTSTTTSVATTPTAALPRPSPQSPLPLPPPAPIRGAQPSFPVNTHTRAEGDRTIVQRSRGGGKPAVRAALNTGGGSDGM*
PH01000129G0930	MTAALAFSHVGSRGNRAGQHLGRQLGLAWGRIWSEGKHRAVEGTGSGVGSGWAGGSRAVDLRGGRCGVGGTWRCRGRGGVGSVEGAERAAWRRGHRLGRREPAGA*
PH01001620G0190	MPLARTWSCRRPPSHVAWSSPSAGPHPQAATGGPPFAGTAPALGCLRRGPLANNALASGHLQPTPPSPAPLRPRDASNAALELPKATFACGPEQPWRGSSPSDRNWWTPPSLAPLRHWVAFGAGASPTTLWPRATTGGSPFVAYLYLEPPSSRPPSARPPPAPPPSSRPTSSSGSHGVPHARPFEPPRPPATLSPSRSAPPPAQVQISNLEPPPELQLWPPREAPSGSATLGPPHFRLGFSRNPLAHTPWAARPPAARSPSRSTGPLQSAPTSGRTPPAWVLTESLTHAPSGHLALRPPRVPPRAHRLRLESKSPTSGRLWPPPASPPSGRPTSGWGSHGAPSRTPLRPLALWPPGVRVPSGVPPPRAAHLRLGFSWSPSCAPLRATSPSGHPESLLER…
PH01003863G0110	MEEGGRASAGGGSPRRRRRGGGPDPDLDLDLGGGELDALKSSNSSRVITKGVPSSTFDGAADEFKRRRYTFTLGFCELPSQRRRQCATRRRPTSRSCIWRRRERPWKEAVLRCGGPRQRPRGTPCRRAPRAPLLHWLAASFGGDEVVGGVAVGAVDGVEASTGAAVAGVGEESMDASLGGHTAEEPEQGWSMLEACAHERSQRSDRARRWPSQEASVGARREPGG*
PH01016791G0010	MTLDLVLWPCCCCLAGEGGVGRAPVRMATAFGAEAEGDAACTGVCRRGHPDPGQRRGHEHRTITVVLVFWDNWVEGEVDWGRTTENREKFEEEQKGIGNKYTTEIEEGKCTSYTSLVVSKWVLPPEPVRSMGLLVRLRHDTIQLADACCA*
PH01002905G0200	MDMISQEDLAGSGWATPENKSGGGGEGSGGLWGAWLAGFSRFYVRFVKNGSMGRDAATVEIWKRRGWGEMEEGGIDSSEETGEGWGEAANKNR*
PH01001164G0630	MVQELYRDFLHQRSYMKKDVVDASLSLPRMLLPLPLGLPHIGEAAGAGDITVAAAMASIPIPANPLVNPHRYRCPASSQSAASTALMRLGPRLPIESAHATVVEVGEIVIGMLKKEEVDFCPFPFYSRWLLLDPGDASLFAVRSKKEGDPEEGDANGRRGRHLQFYVRKKWATVVVWDFVGRKGQDGGVARIVRRGLVVLADT*
PH01000087G1430	MALSSSLSMPLRRPPSAAATATSASSPPCDVVCQGERRQPERRDDVAAMPRGGWQRRPSWCGGGAHRRRVLAAGRLGRGLSGVQEVKAIVVTWAARPEMDGSSGSMCAAARAYMVTARLTGWAVSATRTKEEWTTDITME*
PH01000163G0950	MRTHAWDGTRNGNLDGGEDDGEGSPMAAQLNSERRRQEMKKEILGYGELNSESSEEKIDRKMGHKMTRLESGGTHRKSGEHGGYGFGVAERGWRR*
PH01173523G0010	MATIATSFSAAAARRSSPAHFQLLARRRRLPFSAAASFSSAALPASATSRTSPGISGRSTSATEEWTRRGSSWSSWWRTKSWGTSTRGEGNVHSENSNMCMFQFVLSLIL*
PH01001965G0390	MGPLGENFDKLEYIVIRGAKRSICLALSHDWEVADVATVGIDQGVVRRMAAVAVARHTRGMAKNAKEWNESKPSSRAVLIAKGKMLETAMPKAD*
PH01000694G0020	MASAAWRGERSCGWLGQNRGQEEETAGDAAVAWHGSRQRAHAHGRVSMAWPVLAWCVGEEPLECGIGRPLREKGISISKFSDNWLRALDKKSGE*
PH01001728G0020	MATGDLSLSVGDRIGQRRRRCAGSGEKGTMVLARVQVEGEAVAAAQDSAVFLPPGQRRVQRRRHFLLELQAVTIEEDGLRMTGMHMWSMLARYTQLATTSNKTNASSDKPTRFGSRGRVDDFVSLKL*
PH01003189G0210	MSEVRWMGAKMKAHTGWDFTAYRGDTTEAVEIEFAQAKRQGDEPLADSARAPKPLPTDPVDEYTKLDELVGAIRIVQWTSAPPSF*
PH01004615G0060	MRTDRLMPDRTRTKNVFKCHDISRATIKQQQSKSKVVLSTGFKEKVSVTTAVSHCTRAKAKQGESRPRPRLQKQRDPQAAGSRGSAAAEDPRATSVEAQLGGALARGGVVEARVAGGPTARIERQSRGQSSGLEDNRGRGRHRQRPIREELWPRIFRVVVGQGSRMREVEAEAKTKQSRGRVEVHAEDARSRQTTREGEERRYHAGGSSPVTAKMAAAGPGSVPNPRL*
PH01000416G0970	MESLPIGLTNSSGTLSWLDFAIRVELEEHVTRSKIKPRTNGRKQEPAISSNVTRCNPRNPTSSHLFIQKPPNPSPPKHAQTQCEQPNRREEQAQPEEEIPKQHKFPRNGEPGRRVEGGQTLPPKEMLSMSTDTTELPESPTPAAPSTSGPLRCSHYPSILPL*
PH01000080G0740	MAPALPLPLALLTRAALPTSPLSMPTPDLVSPDLKVRDGSTDAGVFHCVAFGCSTTWPDHEGDMDEAIGIAAILLAGSGVERAVGEPPRCRSLTNDVGVAVVPPLPPPRYCPHLSASL*
PH01000345G0780	MVTYGVLSNEYDPSIAWHYILSLTAIRITSNVPLAGELVIWREASCTTSNDHWRYILDRRGGIGPEKFVETEADLLLRSPETAIDKSGTDWGVREKLPGGSRRRRGVVAGWENRHRKSWEPEAGARSPEEGADGGGQEVGEVEAWGWTQRPSARRERATAGGRWAKWRQSGREGAAVQPKSEPGRATGAGVGDRVGIGYRGRDWGVRPCGERGERLNALGLSPVALRVALVLLRIRLGALGLDRLVNVGWPGALLGRFS*
PH01002577G0260	MATGMSQPKNKELSPHCLSTKQSKQNHLTSFTNPSLPLPTKNKQIHNPPLQPNQPQRDSEGGEEQRSRGRPRELERHKCRPTTVIDHKVTKTRATRTRREQGEHHRHMANITTTAIPFPTQPTNRGNPPFHPIVILSKKEPPKLN*
PH01006468G0040	MGATGCHHKLLIFLVYPSPDKLPPNAPLSLKEPAAAPGASFLQPRPLFFWLLRAPPDFSVCHGCYKPPPDFAGVQSADKPPVFAGTTAPPGTLFFSRAHRPLPVFAGEEQAAATNFGSQAINTEDPIAPKSSPRQNLKQQPVVNSDQSLTRIKEGNQKKTKAA*
PH01000166G1060	MTVKAAPEGSCGWRLVGLSGGGGSVTAMEAGAKAQGDGGGAAGEWPEQRDAGGGGGGQKKETMVEALWTYQEQMERRRRGGGVVGAQWGRRGGGAVWGEDFGRSRWREWGREHGSDWSVVGSEDGRDVAVLGGEDRVRRWAPWSWGGDGGSESSRRRAALSGSSWRWVVVKETVGKRRRARGKEAAWCYLTTGGR*
PH01018617G0010	MVEAPPPPGFVQLWRHRLSPELLHLGTRLRRALGLPPPGARGAPRSCLRLANLRHPPPTLAAFARPPLALTPSSHHTDRLQPEGPPEQTPRGRPWASHGPLARSSARSLVPPPASSESPPHGISSPGATRDASSPVLVRKPSSSSRAFGPLPGAPSGRLRRAPKALSKPSSPA*
PH01000072G1000	MAVVSAKVRHLTGAAEGGGVAASDGPLAGRGGERVGGGSVEGSQGEVEGTKEPKATCKGPRVCCNQTHFEATMADAEEGAAVVSLVVTWEEFEDVVLLTPGVTPQRDRVPPLGTVLPRLQSIVLIGEIEVPLRKMLRPSSR*
PH01004059G0020	MVRGGGGEDSGPKRGGEDDPNCIRIEAAQSGRTLRRRDALGEDGAPAHSGRPRSRAARRSREGGCGWSQQKANTMARGNEMVRDAYRWHCACGRALVRDEGETRTDDAPTRKRHARNGTTEKAHAQ*
PH01061489G0010	MAPSIEASASSASASASRARAAARCASAAASLHHSSAPADTSRLASGRRFPSHILPLLTSSPRRGAWFSYAAAAWRGYAGQPATVCCYKRIFVGV*
PH01002565G0160	MASSSSPDDRSSYDEEASAACRPLDLNGDTSSWTIKPMSYGRRLPEPHCRSPGMASSSSPGDGGWYDEEAFAACRPLDLDGGTSSSDNQTGLYNY*
PH01001162G0190	MGGATRSTWRWRLGREGSNQTLGKDERCRGALGRGNWREAHRSKYDSGCGGSDWVWGRRRRRGAPVEESRNCSRGFARDIVEHDVTRKDLEGAHRLSGNGEANAAVVGYGEAGEVVPFYAARGKESGGEGWKEEARAMPEDEMVPFGTHRSGDAS*
PH01062562G0010	ITLEEFGRRSELAVSHARENICCSQSSRAEVSPPEEWAELARSAEVGALMRGVPPEERVELARSAEVGGGGAQRTAMETGVMK*
PH01000823G0660	MAKRQWGHEYGLPDGLVLVDFGVVAEVVAGCGRDGDVGIGGGRRWFKVDAGAGVVLAPCASSSPLLWVLASNDGVESEVALGFLLADSVALLLVAWLALGLEVE*
PH01002508G0110	MKRKERRKRRLALRRKEKRIQRGRAREKEDPVRRKKASGEENRCEGGVQEAWSWKGTGDERKKKCRRLRQKVWKTGGEDCSGDALVVVLMVESGDGDELDDSDEVVAGGSSSGGYVELLPTDSQHALGLDLISAYLKSVQGYQARRGDRFKNKENSLRNFTEREEAAAQRNFTEREEAAGRRRRLGRGTSLGGRRWPGGRRRRPRGSGSRGGGAAGCEEALLHVLGARIGTRRRRSGRGTLSSGRRRPGGRRRSGGRRRLGGSRSGGGGAAGCEEALLHVLGQGSETGSD*
PH01002633G0280	MACSCATCRQAAHMYGRQQAARTRKARQLQGNRTAGQVAAAAQLVQGLAQRGKKTEVGFRIRAQRIRQTLKFAKPNRQYYEAVTTSVSPDRVLAGFSTAASGNGFVRREYIRPKESITFSPS*
PH01001034G0300	MPLLTAAIRPCWLPPSPSSPTCYLSLPSSDVVDMARRRQHSISLLLPLARYAPITTSICSHSPFSCLDAAAAFLRERRSWGHLPPSRIPDLGGVEEDLARSRWSRGGYGQIWWMMAESRCTRHVRRGGTARRPRPRSIRKAVMTVRRKVAGDHRAGRME*
PH01001379G0410	MGSGGVDPAKIDEIIAQLRTINKMLEAHGVQLAVINFHIDNHDERIERLEKAKAGELGTVTPSDGLLGAARDSHCCTGQWLARRNPRCHAALHDSCRCGTEACRGLVGICHDTARAHHDS*
PH01000472G0860	MATSTISPKVILFFLAHIVLCFNLTTTTAHARALTTGNRMLLQSGSGSGRGGGIGIGGDGSGVGIGTGGGGGGGGSNGGASYGGGGGGGVGAGVGKGGVDVGAGGGGGGAIGVGGVNVGGGAGGGAGVHAGSGGVTIGAGVGVGVGTGSGGACGGGSGGGNTGGGGGGCVGGGSGSGEGSGAGSGGGASGGGGGGGGGGGGGGHN*
PH01000385G0300	MGHVLGSGCADLARPGRRAVLARWGEEGRRVVAGWPYWRGEVGLEEGHGGAAAWRGAVAVWRSGRVERGGGGGGGQWRPAGQPRERGGGGGTVEEGRGGAKEEAMGHSRMTSSEGRGDWENEMRKIGRRTK*
PH01002200G0160	MASGVACSASSAAPVTFGCLLPALPTVMATGAMMSEKIEAPAQAGKLRAGMMAGGHSCGERRGVLCSLGSSGDLRAPPPCPPCCHGYKCYDGRKNRSSRTSKKIAISWHV*
PH01001128G0140	MGCIHVRHMYREDMRVHDDKVDEKASTQRPVHELEHLVKEEHERCHSVQVRKKMGSVSARTPRRGAWGIVAPVHLGDARAEEDGRDPAKSGGGNLWDNQCGTGADD*
PH01002517G0240	MEEEPSGAQNKQNHPQKREGGSEEAPVPVERGNKGGRGIGKGGGGQSKEEAATGTEVGREQWRQWRGAAGETEGQGGEMKEGEEQGRARRRQPSWEARERNRKSGMEMTWGARRGERTEDASWEDRGPIRRGHASRTEPARRANPNLIGRTRTQPSTIRRRIKKADMATLAGA*
PH01000896G0280	MRERAVGRELHAGATLFGHDGTESLRLVWAHALVVFVLGEDGRGGRAGRSILGIDEVADEVVASSLPETDEPAISVGATNEQHSTLIMTGSIGPINAVSPFARKLVKPLYTLSQGGLWPRRATIRVTLTPDATRGTPSVVPEYSTDDGSATQVGAPPRGSDAPGPELSSLLPSHAAWPVIWLVADSRDHMEDGTRNAKSHALTKSNSKPHAPLHSGVAVARGGSNNQQCRGNRIGDGKIARPKFRVLVLGDS*
PH01000216G0590	MVAAAVLFVAVVVPFVLPVAITFAAMVADAPTLGPTKRMGRRRSPYNGRRSRFSCLGSCAVADYRIVDGFSSLSSPLSSSGLHLGPQTGWLQKCFSVKQKSHNTLEAESWERGASWVFEGGILGPNL*
PH01004306G0160	MASILPHSHLAISPISGLPPRLTPGAAPPWTPAPPISPTSPVPVCLRGQAMLKLEPKLRGPRGGAAGLQRQQRSSSATRAVVLFSAVRVLLPGRRGSAVCRVRRGHADGGGGKEGEKGDAGRRCDADMQMSMAMGAVAMPTEMRCGRAGVAARAGLACRRRAAVVLGWLEYGLIHRAVPFIMPCPQTWPGLARPACSC*
PH01001388G0410	MEAMVVAGEGKNGMPRGRRSHWRWCRGRRWTVAVGQQCVAVGTMEGKSGGGVGEGKGERGGKNKHQGDKAAWAQRGRQFKLSFEGECGKEDDKEEERAVMGGESKVETESSESNRAQQRRSCTRGCIIRALEP*
PH01001818G0370	MALAAWSGRSAAGRCALGWLHCCRAAKASRRNGKFTNLGTGLAWPTAMLGQRNLGMVSGDGRTGLGCRLLLGSW*
PH01004773G0060	MTMTTDPGGARSRSRGLRVAMATLKQSRDSFGDEPQEGERKGGSTPVAARRNGEDGGSRTESSP*
PH01002693G0030	MGMGIHKFEMRLQLQDFFNSKQRLTFKSGGATEAEAEAAAEGEGAGARGREKWEAGGRRLAGRGGGHRHGDEDEAVVC*
PH01000102G1200	MGAARVALGLEDPMVAPVLGGPRMALVPGGSEAATCAPGAPATTDVGPLCTNDFKISPGMTVVCEEVACFATPSYVAELFWSMPMDRMFWSIEAIAAREQVNSEHARNESLSAERSALAERAKGLEARVAELEAMESLRVVLAQRKKGKGLVDCEGAGEPGATVGGKLCYWGVVWHGVKWQRWKLAHRYGSMEKFWHFYERKSARACMRYGLFGSAEALRPRLGILILHFPVLLLRRREMDSCEGSSEVFDDWSAAREYLKFIATGPSGEELLEWVLRKEWDFVL*
PH01003695G0320	MADVFDECRRELRECKELCQKLLAMVSLPKSSPLSVAAEDDDLVTTSATPTRCSTKFLDHDDNEMKVVSTTATTPMLNPRYLRRPLPPSPIRFRATGGHMTHQRVEGRETGGVGNGGEEAGARAAARAYLDLNLAASTDLLCCVADLAADDQ*
PH01001665G0350	MTGSDSGDDTDTTLELCKIRLWMECNRHPIYKNRLRIWLGMAPSPMRAAWPSRRNPAMALRHWPGSSPAHPPPHHLHHHRPQPFPPPPYRPTPKAPTSHHTFHPHFIPPATLTAPPTYAAPPPLPTATAQSNTFRIWRSPLP*
PH01001990G0340	MVEAVAEPDELHVGRRHQHRRLRRERQPELLVPAHGPRSHASAGRRRRAAAARSTENTGPACPREPEEEVMDAEATAEAEAEAEGSDASAAEGIRFLAARFRCQLMVVGASAEWLAERGERRVPTADGLWMLLTERTDHLVIVGSRSCRRMIDEDVTYRRVWTCNLERFDWLPPASLRINYFDTGSELMSPATAVVACVGPPQSADKGERRSTLT*
PH01078474G0010	PAFLSDKVVDYTLNVREKDEEKFNVSINREERMLGLGRWRKRKRRYHPTLEMTRYAEDKMMLSDQQQQPGNEISSARS*
PH01001279G0430	MTLSQEAGRRLPESSIAETAETVAAVEDAGREPMEESSESSAAELEAAEPRRRRGSRPSDPSPPSPPPEAGAKKEATGALDLSLHFSNWDTHLTEEMHKIALSKQGQKYVSQLKKQRGRQASKTEGKLWICNNPGVIQLISTVKEPTTRGRWLQEHDLPAGSEQGREVRAAAVVQDEDDGSVSRRGRGRIEYCWPPSRASLDLAPLDVAPAGCRHQLFPDSDPHGSDWIELPFGVLCRI*
PH01002380G0100	MGTTVAAGRGRAEAADGRSRPESLKKTAHGRTESTALELKQRRGRRQSTVASEKWAGEVTPTMETVGEIWEAAER*
PH01003152G0320	MAMAIRSLLRRRIQAPLALSPFAALCAKDAAASAGAAGNLPFVRRVHASPLQASALLRNGSSTTEEVRVPSPYLANSMIGGLEGNVKKRVRRLKKLSHVSGVILGAVSAAFALELLRQQRRIAALKEKI*
PH01263067G0010	MAQSTAVAAHGRRGRTPVGFGGRSAGGADSARVTFYARHLFDRMPEPRTTAQ
PH01035429G0010	MWPDAVRTTALSPGYGLSLMPSSPCSVSSLLRAQSCARACVAHCCSLTDCETWQSTERRIFNIYAQVLNMVAFTKRLALDAQLRWLDAKTFTVVVIDIAKCYNAK
PH01001803G0140	MAILSTKIHHTKHNRSRIKPLNQKPNQKKKEKTGSKSEGKQRESLRRVESRRPQMKLRLTGVDLTGGIQGDGSEADSGQSGPRARDDSSGGELSTQIHHTKHNRSRNKPVNQYTNQKKKKKTGSKSEGKQRESLRRVESR*
PH01000738G0310	MTQLSGSSSWSRIRPGHQDLLRQCTQTSALSPCRRRQLLHVEWGEHGCMGRGVARSGDADARGSTKSGAEDGEEGEVGRAEGEEDSTVDLERWEGGGVGVAPRGDGVPTVVGSGLREVAKWEVEGEGHPGGGGEGDLGLNPDLGWMVVGWEPWEDVTWRLGAATWWLGGVEHPEWAAAGYPGVAVPWSGREEDDGQLRRPVDGDRDEEANAAVCNSEEASGGGGGATLWHQAPHARGGPLRWWLRSRTGGGGGGHSRIQWRRRRGQLDSAVPGSSMVELSSISTRSMATMLKIKTRLDVAPGNRDCSSQGRLKWQKMEARVRI*
PH01265997G0010	MRRHHRVLLRHHRTLLPYACSAPASSPSDASSSPPNSAAPLLPFVRAAPAARFVPFARTAQIAPLLSFSRANDIASPCPDSSPPPAACHPSTHAGFLPAASSPLFLPHTIFGL*
PH01000965G0380	MASQPIRWHCTEAGAPLLFSASVDIATLLLASTCCDASIGLRWNRPIHNQIEIKVEPPNSKFEVLTILLVEEESGRILLVEEESGSMHQPN*
PH01156107G0010	SGRCTSGIAGTSGFGGSPPSGFGGSSPFGNGGRSASGLGGSSPVGSGDSSGFGGSSGFGGSSASSFGGSSPVGSGGSSFGFGGSSASGFGGSSGFCGHSPIGGGGNSCFGGISSGFGSGGRSGFGGFSSGFSCGGSSWHGGTSGFSGTSGLGNGGTSGFGGTSGLGNGGRSGFGGTSSGLGNGGTSGFGGTSSGLGNGGRSGFGGTSSGLGNGGTSGFGGASGLGN
PH01001340G0200	MEEGGGDTASAEEILNRLRAFAGGGVERRVTQSAGDRVRCSGRNGGADDRGWRVCFGLVHSIGEWGSGDGGRGWLGAWEHTGVAGDPPEWRRGLGWPWGGRGWSGNKRQGGMPEHGLKQGKARAWLAKA*
PH01000509G0160	MTPAQDPFYIVKDEIQDSIVLRSKGFFQPSEGSPFGLSRGYDSQYATKHWKQQLRRWPCGLWMTKKILQNKIRKLRIDYSDLFAVRHIFPYYCVHKCDEMMILL*
PH01004907G0020	MTIGVLLRAHCHERGQPGPRRRRGRGQIITDAVARTTPKAAAIQRRVASTPCRTSSIPLIQFVRLGLEALKIRTSDSGGNWHLRFECCTTNLNRILGSKLPEDFEMAN*
PH01000142G0690	MRLRSDSSPLRKIERVNKKNHIAGWIRPLPCRIRAWRPSDLEAGEVEEDDIARWTAMAAGWIQPLPCRIRGGDRLMWRPARLRTTARGGVGGGESGTDGGGRGIGVGVEEEAGGGGGE*
PH01001876G0110	MRGPADGTGDVPDVRAGAGDGAGADAGLLRGAEAGAGRQQEVPLRARQGPRRARAGLQDQRHPRHGPPLPLLHPRNLLRLPTDTEHVARLQGCADLQGLREAARIQERHHTCRRRKRGREELDHGGGDGRRGEAALHARLVPRLGAARLRFCPCMIDRQGGVRYSDKSFQRKTSVRTCSSWSGVTPRCLC
PH01002203G0130	MSIDIMSNLSETDDTASTFAKARNLYHQPCYFNRSNTLFIVSKQLSLAFLLFASSRGTLRLLGESCAGTKIRPQRCSRRKAKVRVDAEMPEKGARQVEELEAKGQRRKACHGVEHSGEAKLAADIERGYGRRRVRSEKDEKGERMDGMGGAEAAARE*
PH01002927G0020	MATKPSGAEGRPDPWPGGGAPWKERPGGAEPGRTGRIRRSCSRAGQGGRREEPGRVLGRWRHGIRRCSSGDRGGRRLAEDGRPDLREADQVWRRRTVWRWRPTAARWRRTRRWRRRHGAAAAARPGGEEAGAMGEEAQGRPARVE*
PH01001003G0690	MTTSMARMGGGGSDEDGEEVAALVTIGEAMEGRRWPVALRWRHIWHSVPLALVDVHFLPNKSAGGRRKRGDGASPTSRVLAATSATGGYWTPQPSCAAPASLISRSLCLFVMQGQEVPSSLACAPSWRPHCRCYCYPRLAPPCAAKRRGRRREEKE*
PH01003758G0050	MRDERSVDGRGSPNLGEAEELGVEAVVAEVARRLAGGRREREDGPLLPHQQSPPPPLKNQPTDGSRAKEKQGWNDGRKQKKTRRIGFCFFGMIEKQTEKKLVEALSALGFRRIFRLLATGALLGELSREWRFFISAVLVLEIEIRTGERVETGAGLEEDDRARLTSGRGVAE*
PH01005853G0060	MDAEKMFEGMARRGRRGIGGGSGRRPGHGERGCAEGRSVTSGNRDLGGDLVVKDKTGGEGILTGGDSSDITSENGNLGKGRSVCNSENVPQRP*
PH01002146G0230	MTAARCTRSTAKIRSKNPSSPLPWCSVEIGEDLVRLGVQGQGPLPDRLRPPRDRARRGRDAGAHGLLRQVRALLALRRHSDLRVHMTIQTVVLKLEELEGGSSARAGERQGGNAWDGEDRREQMSVQEATRRGGVAPVVARESRQCGQERGESPSSLALDSPSSSPSLVAPRQQRLRPELKSAVDLEAASLDRADLAKAAAASIIGGGSKQHRRPWHRRPVGMVAAHDQ*
PH01004112G0080	MADPQFLPFLPMADPQFPNPLRFFLPNPPPSLPSSRSCHLSLQPPPSATGCERLSTPPPITRTSAWPRMTTTRRERRRGSDEVGMAMAMKQEPSWGLGREQPHPGGHQGRGCVLARRRRPSGAGTRLHLRIPAGAPVRSSDLWATCSTSSPCGAGAR*
PH01000569G0550	MYMRLWFYPQKDPMSVRAVGFFPSPMHNLRSTVDPPGPGPSGRGAPDTHWGALEVAPGRDPGDLLAPGCVVLRLSILFAPFGPPEGTLGTLWRGGEEEVCLLPVAFTPSSGPPRGGMLGTFCGPLAALPAGPPGGLSALSGAFPKVCLAPSRGPLVAPPALGPWGPPCGLRASSRAFPKANLAPSGAPSCASGSWPSRTFLWSLPGHWGRWVVPMIVPNVTRPWMRRPCAGWLPPSAAPSPRAMPPTTTKALSYYH*
PH01002030G0300	MASGGGAEVAHGGGGETTKRSVVHGGTTSAPRQRAGGGVSWNVDGARAEAARHSGGGGIEQRHHRAGESIVFCGRGLCQLI*
PH01000319G0040	MACAVLGLPLARWGGLARIVLGRARYGMMPAQPVWPTCGESEAARPVWQCGGAGAGSTRGRRGGGGAEGEEGEEGRCTAAVWAQGWPEGRRRRGAEGEEEGGDGAAPAQKESKEEGEMEKACTVVKVKGRVGRRCESLWSELAT*
PH01005796G0030	MHKIQSILSRIKLHRSDKQAQRMQAFTGYNTLASKTDAEATADLKNKLPKIKLLQQSFLSQPLPRTRFRLKNMLQAAGSHFLCLPKQLQADRNLKQETTGSRRRFQQQQKQYVLTGTTNATSMKPEQSISSAKDRASILVTGVQRPPSPASIARDKRRF*
PH01000025G2030	MQQKWVKWGPEITKKREKSSHFLKARKAKSWDHKEGTKRSILPEASSDPNQNRSFFAGKEGPLPYKYYQRDYFGRDHLEGKSNDHEKPKMGASTFHKHHCLNYAMPESKKSSYLQEMMRKGGSRGGSFLPECSCKPKKEIQLLPIPPPP*
PH01000968G0340	MATNATAGRRPAAPLAGVVDAGGSAVEGEGDISGVGEGGEETGASGAGAAADGVGAGVGATLGAGAGADLGGATGAGVGGGIAGGGDAAGGGGAWGAAAGAAPGACAVAATARSARTERMARGEAAIVCSLARFFLARFSPALSASAL*
PH01003074G0160	MGLIWYTHRGFGYSTPGSDRSKGASGIQHLGPIDQKVEHEVTRTYSIEAHLYDGEHDDDDTQWRRVARGEGEGVDGTVLVLQLMEGLGGGRRGKAIGGRNQYQELQRRRLGKVMGAPVLNKMMVVRALAAVQLREEMAVVRKHKTNGATTALASSPTWIEPTTHSQQQEAEGE*
PH01000005G3400	MELGYTSVHEFLTNKGDREKEDTADDLVDNKSTDIGSMALADLPFKKRLKRNHNGEVVYVRVSDD*
PH01001103G0240	MALAAREEGVVDLVEQVVGERESPWDREEAVAVGRGLMAWKDAHAPAGGGEAGRARGGGATDGAARWRAAADLATAKKERILLLSWYKHGSTLPCCLPSAACTHEVKLSQSGRRYCVAITVQCGNKASQDHSFQNGDTRVVVLQTKRTGFFADMHREQLVRDKGQDWLPSCCWRPRQSWPKLTFDVQSDEVMRVRVTAERTEEQSLRNSVNVYGRGRLAEVQLVCTLGSYPTDSRFS*
PH01000292G0800	MAGGRAVWPRASGAREQAKLGRATRPGQHPGRRRQGTKPAEGTTEKHAGGLGRRGAVKSGRAERREAAAGLGQAGGSRRRIGEKPSQESTEGADNRGGAKMRAKRRAGADESLAAVAAPWRSTRRRLGIEEAKKQEIGGRRQEEGNEWPRWFDREDKERGERERVLGGRRLSEE*
PH01000026G1810	MLLTLPFFLRPLGAGGTLHLPSSPKRAARHPPADSAFLLASLAVSACVAKPYRASRQGTPLANAEQRWRPSAAALQLQWLAVRSRPLSPPMPSSHCLREPLAL
PH01000384G0270	MASSRPEGDTELLRLGHMEFGKRLGKLGNTKVAWALSSSFWQAPGGGKALEVQHDNT*
PH01000000G2740	MAVGGERRARAGDGGCNVRQGKGSPAACDERQGSPVVYSEQRRQGQGRASRSSPSSHQHQCKERRRHAVRSRGGRVMKEGTFWFLVWDLCASDHLRIGFVAHGGERIVLGSFLQNCDVVTGDGD*
PH01000146G1180	MGASAGEEPVGRGDEERWGVAGRREQHGGDAGHESFCSGTRWGCRRHGAMTLCSSMAGMVEGGAVVARKGARDGWPAGEEAATGEALAKEENEEGRKENGALLVLNRRKGSEGARQWGKEGGGGACWFCKEEARGREGASKGGYCWFTLEERELKVDWMRRREEGRKELEEGAWDCSVVGRKWRREEG*
PH01002007G0060	MPMKVREKIRPDLRDLPHGPGDVDILLPLLLQEAHLHRSMLISCHHQVKNTVLVTDPEDFKLPHSKKIRDLAQIYVNRQQPSTNVESEIADILVFYKSTTSTLTTVEEKAQNQPKSRGERRGRTTDGGDTTGKRRREKATLPFSDQGSAGLACSSEIFFYFVIRRRSEGRRDVYEGEREREVREKGQKCEGWGKCQMAKQSAGRTLGAAHRPHGIDSAFGETSEWLGDAVGRLRRRSQRRVSGMARGPRRRFRRLRSRSRRRVSRAPEAPGDTSEGSAGDPRGSSEGSGGIPEGPEGNTEGTAKGTPHASPRGRSPKGPRNQQRGRDKDGPGSSPGWRRPWGSTRKSRDPGQQMAPRRVVSKVSTAEAAAAAAAPNTLRAKRSKTSAVAAAAARTVEEE…
PH01000207G1080	MAFLALGDRGVGLASEINSSDRRDHWRPIQKRSPLLPWTTDVGTLNHGKPKWVMLNKKSKSISGSKLEIRMGEETPYLDVDDDRSSQR*
PH01004182G0180	MPGTSTPNGNNLIRTCVLDSNNLQEASKKNLRWLHCLGSPCVPPVDRLTTIVTGSTATTVEPDPDRAHQFKVQQIAMICSPIRYREANPTQIINKRNNRRVMNMAGGNDSRTSIAIVAYHAVAATTRVVVVTITVVEW*
PH01000138G1190	MTSWRDAAHSSTQPSLHGLPSTPSTVVITSDHHRRPVVHEYEPSHHQEPALVVMPSTCAAASPLQATVSLPVVTIAIVDATVFVNADQPIHLPTLWTKTQGTAEMVVTTNKEQGKGGKLCRSTVAIAVTTLTIDDFSLGFAALGCTIDAFAEEEGEKDAAAALRRLPLPLATSTMSTNARGWLSPMLLIEASLILFYTTSSSYPLRYRLRPEALQRRVNSTMIL*
PH01000872G0570	MAETARARARARARAGKEGEEAFRRRRRDLLQKMLLLERLLKLEMCGEG*
PH01002132G0070	MWPRSLVHRAREAACQQGPPLPAEQVGASVAGPLRLVPQEAAESSADAAGPAHRERVWTAKATSVLCFVAVLAVAVASIAVFRLTHNPIQVPMSSRLGNPCNRSPRVKTLVVVSREFEADLFDHQTTAVLIDASDHFHANTLAKADTAWVDPMTEEASLQIAQAKKLCFMSALRKAQTMVARRLGLLAADEFLTPDHFKAVAEPEIFRTLGKLTLRLLAPVGRRSKPRQARSLAPTGRCSWPRAAAAAGQQRPGKCPAWRLAESAAASRTTSLCSGNFF*
PH01000665G0750	MAKRGAAFFIDLATKNFEKDYVNANTTAEQIAKEKQDRATAYLNIILLGLTSMFWETRLECWKTSMTEIIVLPMDIRCTLRLSLSPCF*
PH01000273G0180	MAAPAGCWCSPLAPFVLLVLVADLGVVLLFGGGSKPSPQRRSRSVCPPLHLELLSSFLLLLYGGFMKGGASGQWVGFVRPQLVCFALGVAFGWQSLMWSCVGCEWVCF*
PH01002314G0180	MALDGIVVLLLLSGCSTLSDFDLVCERYTKIEDAHFYACVCNSSDDVHCLIVLVSDYLCLQLCPCESCTKEWRVPSIANPFIQLGEASSDLAGAKFTVYATTIARRHAANVS*
PH01000039G1150	MAIDDRSVARRLSTQCRCELGDNLFVLCGSEVPQGFFVYLFFLFSEELTIGDKSHKRRTSAISANSSAGTIFAISLQNSDILAKSHGVSLQCVVCRPSDRESDDQEERAREERIA*
PH01000160G0310	MTTSAALTPPPRVARLLWRRELDEVHRDVDSHALNQDGNGTSFITLPPLKGMKVGLVHLHSILTRNNNIKIRGDTLCIDKVEHGRNPGPWTQLKAGQPELSKTGAAQIKLEGGGIRRRVVGSSGLELEGGGGPRSRTRAAGYRGLELAMAQQGQRTKQIQWRRYSKLSVAAVLQASCDNNPERTLATAQAGRERGTRRVKRRRSGGNGDRLTGGGGGETVAKVRVGGRESHVL*
PH01000566G0860	MEALREPGGGDWGSGRREPRGWHCQRTGGATPRRELRRESRGRRARPLEGRAGAGGGSGGRRKAAESLTGGAVSRRELGRESRGRRAGPLEGESSICLFPVGSISCFATAGHSVLDKQKSKGITGEAPTMAAGGVASRGDGGSERGRRRRHGFSAATGCGGGVASRGDAVRELGSGLDDEESRADDGAVKTELGGIGSGEDEHGGPRGSGAAARELGGPNEGAWGRRRLDPGEEESTAAREAQQESTRGGGCSGGPAGEYPLLREQRHSPRPDGEDSTVGGNKKVFQNSWIRISYTKCITKWIISFRLQNS*
PH01001991G0330	MAMMKPAESITEDPWAATEQRRRVGGDTEEHPIGSRRSRGGGIEVGSPGSDPGATAPDSVVMRPDDDEADPAGVRSGDTATTSGDTGSEEAQDKGDLGEDRRGAVRIRSRSVTRSAMKRLVGEDDPEPGDSGAPRSEVGDARKLHSDIDQLDKLDEHGQRHKAVAPAAEAGDGLADHDAHHGGGGRGGGGGRVGGEVVVRAVEEGGAVESPGGAGGLWRRGEEEAGNDEQLDPARKSWRRQDLARKSLISPDPTMKRLKDN*
PH01001233G0020	MGCHVAKSASVAVTGRHVAWPRRHPSGGALGPRVAGEQRGVGRRRGYRRLEGGEAATRLTVLATRCQGKAGGEWGKQRRRRLKAAATLRWDSGDEEPWKLRCYMYAARGENGRCSWEPKMRSAAERRQPAVGARTLEMMRESNVETASRSDGGLEGGAVMQRRQMALARTRDGVRRILPCPKQARKKIRGGGEGEEDRDKIVQKDK*
PH01002595G0200	MARIKVQVPLEVVVVLQQFATGLSSALSHLRVEAMVYKDSLCFNMTESRHRNISRHGAIKDYSCGQHPAA*
PH01011138G0010	MAPVCHGHVVHPKSNRAKVSKNQVHEGRAEELVDGDTKKLRWWLRLAWRQALEAPNEQLEGDGDGDELEHVGAEIQAAVSQGREARHDSDELSGRSRNRTTSGNVIRPTRAAAQSEKPKEDSAGATTLKKTTAWELSGEEGFVSGRTSPMGRAREPDSIGSRDAAPGRWRGGRDVEAEVGKPDIDVVDVA*
PH01001018G0110	MEDENIAATTKNGAEFTGQETPANPTHTSGIQETTRVVGGENQCSATSKRGAGTEEGRQARTGGVGRRRQEEEEDRPRQQRPRGGG*
PH01002997G0170	MTKLIHNFNMKLQSRCPQLVQDVIQYFESQIVLSDAEIIAEFRDELRKMERKKKHISSTAVTEDPKILANKDSDDAGHQSYKDIRCDNLLDEVVKIGGVAAQEVVGISVQVQDEATAKVNEEVQDVGEDDTGNDNAIEEDHAQGVAVDNDEFQPTVRESSPTPMSPTDTELQAEMDHLRIELAPCSVDDIIHVGVDNEPARLSKAR*
PH01002051G0190	MAQSEARGHCGAPTAEQAIELRPRRRKTRTLPGRSSMPPPPSWSGGDGGGGMVRWLPAGGVLSVGESDSGGGGGFFLHLLWWLQRSELSAAAGAESQRRRGNNGGDPGGRDGESRLRSGIGSGADRGRRGATESMERTLLQHPWAQPVLNPDL*
PH01001057G0450	MYRSVSAAERWWLDDDGAIGSNRREADGAVEAAVAAVLENPDDAAADDDGDDENSGNGSVGGGWLAFHAQLGTPHVPNSGLLL*
PH01000015G2450	MASFGKEESPGEEQEREEVRKKENGEKNQGALRLDGEIRGGSQAGVEEEVGQERATDVQEEATELTACPGGRRSPGRRGWIWSSWGVGVSDCGGREEDGGGGWQGGGQGQRLAGGLGGGRVSGAATGWEEDEGLEEEDEKIWIEGMGDGGCV*
PH01000280G0600	MEIFFTVFLLEDLHRHCSGIIRNVPAAGEAPTFLKNKITQQTNRGLQLNREKEKIPQKQNELFERPSNEGRVPYQQKKNLIQVGGRDGSPLHASPVPVEGAASPTGEEFGGRRPGLLCPDAGSEVADNDAQQIVREKRRRNELGKGRI*
PH01005245G0090	MAGIHLVGCVRRIHRGFWMYKSGSRHGILEERPPAHGGMAPGGGHEVAEEGGAGCDSVVGDVSGGVGHALAVGQRGAVEFAAASPAPGGGIVGGSLGDDEDTNEGGIGSVGDGDRGELP*
PH01000051G1870	MAARAAQRHSSGIGCEHGLKDSEGSTPGHSRRLEGVRGGVAMAAGGGEDRATTTTGYSGKTTERRWGIDEEEEGGATGTEGFGWTVKRKKEVKVLPFIGQDNKGTCAATTGIAR*
PH01000064G2190	MAIRVTFNKMNANVAKMKATLVDITVMVAKLMEKEEEKAQVAAIVRSALPEAYLISLTNSLSSTSLSVVAQMVPSSRKKVVIQRPSSSRGGSTSCLHRCERGVPITGRKSIAAAPRCLSMSLASPATSHAKGPQSSLLSIRARGQAAYSGGVKCHGPKGPRPIRGCV*
PH01000070G1280	MAAVQLSPLPDLTRADSGRGVEGFGGRVATGHGNGLPPRQPRRLRRRATTATVPHCRSEACRVPRIAPGCIGLFRPCQPEHGPL*
PH01000048G0360	MGEGQGRRQRRGGMWAAEGRREERHREGDDVGNPGGGDEGKRAEAELEEGGRGGGGGRGRAKAGAKARGGGEEVAEGVGGGHVMSLNERKKKGTQMTWGDMGENGRKKKGHERMTCEPHKYYFGFIC*
PH01010110G0010	MGDKPDHGHAGRSTADGGRAGPSCGRAKAGGRAARKQAEAEPHGEEQAGAKQAGGAGAGQRLQGAGEPEAAAPRTERERWRQREMKGGRKKKPHGARIRSGERRHGEKEMRKWGRE*
PH01000448G0090	MAGATVEATLPPAAQVICRSFTLGFDTRCRAGNGGSDETPRRRVSPCISEVHHRQCRVVKGIYLSIRIDIVC*
PH01000102G0770	MRGAGRHSGRGKGDVRGEGRCGCEGVKAGKITSLHWDATAARTTAAIARSDRRGRGGGCRHVAGSRLRLTALLCSPSSNTTKFGRITRCRLPSPHLPRAPSNPACAYRRRKSVWGDGAVGDEDGRRRRQSGSDSDAIVVHPTNHRGGGNGEEVWNKWVRFMLRAS*
PH01004025G0090	MAAQLPLLCIGMAAGCHQPPLQSTHKHLPGMLFFLSTTATHKLSFLSTPTSLPEMLLFLSTHKLPSSALLRIFFLLTGAAPTLVALPLQIWTVKKK*
PH01000105G0270	MARISCLFSSSTCMIKLPSEPESDYKRPTLSKGLEDEDSPKVKPGRTGATAWRSGVGGVKVGGTGRGRWGNTTSAHASKAIDVCPEAGQELLDCHSGHRRMSVYKKICTGGDSNGIG*
PH01002584G0230	MGRASQASPKHATIGPAHARHNGPCWHGPTHCAWHDMTRLGTAAKPPSWCEEALAAYGVRRGMAWGGGEQAPVVRGGVAWGGEEEAIATYDVRRGMVWSGGEEALAACNVRGMAWSSREEALRCERDHGLRWAKRAYPRLLN*
PH01000441G0420	MMTQFNRREAHRRKRSSDKGDFGLEEEKDNKLQPKEKLIEGKCSLNTGTQCDAVRTSRFSSECREHEARLRAGAREDDVCGGYKAPEIESSRGEGRGEGDDDASI*
PH01000565G0550	METNPLLLQINSEQTTTGNNPTSTRFPNREIITENEVLRKPTDGAHKEIKNLFCRCRIAAVQNLKSLQNPKLKEEWKRSDRQELTECFSATPKEERSHPFVEEEDQGWSRLQPQRPPPKPGRSLVPQAAIAWISGRTDSRPKPPVDHAPLQKRDKALKPYTSSSLHDKWAMSFSFISFL*
PH01000452G0690	MSVPVEEEVECLKSDHLGLKAMLELPLSASCVPGLKRCSGGMKPKSCDESLSSSYPGSRPKSSIVVNLSVIVIALRLPVIKRKLRALRHMGPCLSRAVAEEHVHQVVCPLSVLDKRKEEAVSYMRAHGSGLGDEPRASAAAAAHGEQATPRRHHGGAAACGLTVAECVAACQWQRGDICSGVKALAGSQQQWRSPKSGAAMSCERLGGDNGFRENGVEEPWTRGHGAVQRIRAARRAATQHRGGGGRAKHTRLGGAASGMKTAMWRSRPTTRRMHAVARRLKRGEAVWHVALEHGVGKATPWSWPRATAPMRSGTRTQTRTRTSSATTKADVDGRPSGRGNGDGDNYGGCGRGAKKTSSGDDTHV*
PH01002429G0310	MEKNKALSLSLSLSLSLSLSVPFFLARPVLELEAFVILLFCLGCGSQLDTNKKAMNIQKFVKGVILTAIPREQQCSADFCGGMIMSPLPRNGQWDFFDEIGRPMPFL*
PH01000113G0240	MRESNPNSDMRGNLTNKQEGHKRKHLAGAPLDAGVGVGATGHWRWRGWSATSHCRWRGWSAAGCWRGWSAADRWSPVAWGRWRRTGGTETGLEAHWTNKEGGAGRRDPFGYRGIGKYQVFVFY*
PH01001751G0070	MARASESYGSRAHRRPLKKPRIDSPTGNNGASGGVKEEEEEEDEAAGRRGGKEEMEVMMAKGREAI*
PH01000982G0590	MTPHLNHPGELLVGLLLRPRRLRVIPLLPVDGHEAEALGDGLQVSAVVHHDRTTPHCIASEQSRAEPQRSDDRGFGGFGGANLLEFGRGRGEGEDLEEEEVEAVVRVVLHRVLLALPLAAGGPAVARTGEPPSRTCEMRLRVLSPWTSVAES*
PH01000000G7420	MEGGSCANGGAAEGRGRGGGGRGGAGVARKAEAAVRRGERTTAGQEKRKRRGDGEEGASRVAGRSGGAGNRSGGAVGVGGGDGRVKDGKGMEGGSYADCGAAEGCGRGGGGGGGSWYRGEGGGSGAERGANDGGAGEEEAVEQLGGGGVVGNEEERWR*
PH01002567G0190	MTTISFFSGEVTNNEAKGDTVGRGGDIGGGGSLTRGGDSTKGGSGGTPIATSRNVSCFSLVLANISITSSNVAMMLSKVAIMLVTGHHLVVLSVLAFNSAKGGSAPEVMVRYTNHREEHNLARSDFNNTVTLLCE*
PH01002425G0190	MNYVRDNLVSEPLTIAFAAELLDAILKKLDIIRAKLTTWMVATDMTLAHLEKAKVGKLGDGVLSLGPTVDVASRRIIAGVVPELVARVVHCYTEPSKPNRNSHNTSLP*
PH01000860G0470	MAMGRDRGTRRKSGGEAQRRGRDSSRRGGRSGVAGPGMKTRLLRWGRSEGGATKQRRSAQIWRRHNDDAEVLWRRRSGGGATMDEEEELRRRRSGGSSDSQRRCDDAVA*
PH01001428G0070	MEVMNDEMGGSIQIIKLVKPSIADRILYAVKLQHSSMRTEILARTGYDTVAEACGLQSWRQQMGAEDAQPWGSCKLATDGDLVLKVAWNSNDVVFRWRPGPEENVKFKNHVRE*
PH01000133G0360	MASTVGHIQRLPTSISLSTSIPSHNKAIPPPTSSQPKGQDHNRKRARGGKELGRRKKPKGKGGSGNGVEPSTDTKTTPTNRDKNQENQKRQEYHYHQPSSLTHHCHHPNPTHMVNHHFFSTTLPIFGC*
PH01000665G0470	MGPYGEEESRGGEGVAEGGRWRPGGGGSWGRNRAAVLRWKREENRASMSERETRGAHPCEWSGERRTEEAWRRGLTAAALWGRVDGVGGGEGKGRARRCSSGEESEQYSPEEEWRPWRWLSGGNEEDGGVRRSGGGILELMEGKVSLSIETRRDASSLGRSALGRLERRR*
PH01000642G0820	MLLLPSHPSGGVYPVMIDHNLVSDPIIAPSTMMGDEGCDSKTINSKLDQILARLVIINEKAKVDVPGTVVPSDGLLGATPTTATVVLGDDLLGTGSMAVAAAPQGNRKRGPTGACRSNCGSVGVSHCAAEEEGCCSAADFSTWPADAVPSQVWGMAGVQATMASHSSHHRSILWREERHCFLALLVHAIDVSCTVKPRQGTAVLTAVHWSIVDPFPSDVPPTE*
PH01001021G0570	MARWLAPARQRWMSSVDGERSPRSQKRGVPAEATATTPSGSQTKVSGGPERSIPSNADGRRDGKRRARSARAIGDVQRSAAATIRSGGASGDQMTQPRWSVWRPEATRQLRIRSGVVEDDDKRRRRQIQAAAATGRQAKRNKP*
PH01002115G0090	MATGSQEEPHDEEPRGGGGKAVAKGFGFGFGEDPLSAQSRSCEEAAEAEDEAGSAKAGATALTVRGALPLRRCLISLMAVKYRSDVAPLCMLRRCHVDPSCQSYSV*
PH01002133G0230	MEPHRPWRRLGHRAVLLLLLLSVLLVRRRALEPYRPWQRLGHRSALLLLLLSVLLLHRHHLLRPETSTTVPASTASGSGTGLVTYPLGVVCLPGMLAEDVKVEISARRWEDLSKSMSYRSSEKAKP*
PH01000500G0850	MPLPLKKQLLSHTSTTLVVASIGTRTKIDTSIESEKLQKFQMKLSILPFDDQN*
PH01002283G0260	MWGPSVSEREQQREKQRKWGGGLRRRRPKWNLGWVRFLRVAVARSERRHGSGGLGARLSDGGSMALREKQRAHGHNNGTGIVPGHSGKPEGDRGGGVMASEKEATMYWPKGGGGYMEDAREHAMTHTTWPGAYRRGR*
PH01001962G0200	MKPARWPTPTDKAESTTEHQAKAEAGQRSSRSRVPSSRSRDEIQAAVSQGREARHGSDELSGGSRNRTTSGNGSSHPGQQRSQGSQRNTTQGPRP*
PH01000021G1070	MGCAASSSLSQRNRSISGDDSNAEEAVIAGDSIELDGEVGHAAQFCKIELACDWCN*
PH01001799G0290	MPKVGKSGEELGMMVMGDLEAMKKEMSRMKQQVDEHSKSVQIQMGHFQEKVQENSSKLDLMMEMLKSLMEKKGDGEVASNVTAVEGDDSQLRGQQEVRPSQPAEYPYATPGSGHSIFPMANTSPLLQSTYPIPFSMPLTPGTSSMLFPQSLIGNVSGLNMSSQLESQRVNGTFGVNMHPMVMANGNFAP*
PH01001171G0120	MGRACPKRIKIRYLRCDCIQCDPTPIKYAQSSEARAIITRLREADEWGQSKGCTTWSKRWPHRMGHLRKRLQRGPGWEVQSIQVEVLDRRSKTLKGEVLDRRSKTLRGGPGQEVQNAQGGGPGQEVQNTQPKEVLRTRGPKDSRRGGPDTQILTREV*
PH01000280G1060	MTHGRGRARTKGSKRSSITWSRTSAKRRLTTEGSKRSSITWSCKPRLTKASSSWPASLHQRQPSSPEGRRECPAGEEVKAELHPQPGFFLAVNFFYRGVRFGR
PH01002617G0110	MDAKEGAENGCRQPMDADEGRGGGLAEEGRGGGSTGDRRPLVTGSARRSSGRLEAQTGREAQPARGSFGRLEAQHRAA*
PH01002318G0360	MKTDLRRTKIYQASAEACSCWWAASTSNPIPSQNPSKIRIPSWKSLQKIPEPQERLLQQQHLKEEHHQERNLTTLGSQKGRHNPATTEAGKRLQRQIQQPSAPLQLKRERKRHTQIPKKELQNWEGSWRSEERQSRERDGEQTTRARRGRIPPWIGLERARRGGVPPWAATAAGSASPESSGRERGRRRRSEKTSAESRAQEEPRDAQEFCFPCGSAWNATGFGKSRRQPSTALYCFGISIPAGIFPC*
PH01001508G0160	MDLAKTSSPAPSDAFAAPSPSGSGVALASGCRLGPLLPDLRCLASLVPDQHRHLHLARVIFKVLRRPPQFHLVPPDPKLPLLCDAATWLGAGAPVAETTGRAVGHLPVGSIVLKPSSSPARAGVVGLPLLESPLARLHQNQWTNTAIDLQSFRLRTHHQHCLLVPPSQINYLQPEHSSDLSRALLSVLWTC*
PH01000104G1550	MGGLAGVAGLGGLLELRLLRRDADDDGGLGAAALLFQVRLEPHLQPDPQLQDILSRACSNCSR*
PH01001418G0390	MAIPVILKINREVSAFNAINPNSCNFIVGPTHAIESPKNEVIWTNFVKTIKRSGAIQNTSGKMIYKVTRCKKGLIPEPDRH*
PH01000266G1060	MGAVHQKDVCDRDATPAWLSDGEVPAFLCVYYVSDCGASGNRATCGVAARPKARVTEEESRGVLWAVWERKQWAKGKTWAARVVA*
PH01001494G0070	MGGPRGASAEARASAEAAGISCEAREIEGGEVVVKRNARKQESCAKFSDGWERWDDSAGQVDGSKLEIIVVKKGFQQITYLRESFIHRKHWTTIWPVLFFVRSCLAFAGGGMNNAA*
PH01002569G0320	MERSKMPEGLKEKQRATSASLAVGGREERRGETSSTRAARRPNRHYRRRGHPDERADEEQRAAGAPHGGPNRREYRRRGHPDGRTGKEQRAPPAVGLLPSRSPTLRLPTPTAGLLPLQASSSSPPYSRCRPPPHLPPPTAAVVTEREGRQGDDDVICRGLLGECFLG*
PH01001412G0300	MGQWLARETLAAASHAEKLERRHEEAQPGGQEDAARGSSRLWRRRNEQEPGRGRTAAGQCRSSVGGHRTEEDEAVGQEKIRRIEENGTIGLEAIGQTGASGTIGQVIVLGDRTARSNWDDRTSKSVGRMGREA*
PH01000699G0170	MERWRGMGEAGIPLEAAKKGESMAKRGFWSREESSTGRAPASGPQQAAAGRQPRAKEASGDDLYTVVLPHANARVSGAQVGREAEERAGATVRTRERDEEKIPTWATLIISPVD*
PH01000823G0550	MAPLPPAPLRPCSPLVPQRGLVASAAARLVSAPPGPRGGGAGCGFAHRFCMENENGCGFTDVYACMFHGDGVACYWWWWSLHGDDVRCS*
PH01002737G0130	MGPAAADLHGALEMKKKGKRWWRWSSGTVAVEVDGAAGLEVEGASGGGSSRGARDDEERRRRWAISPKSEGWASELGKGASQFVCHSANTVVSAQIQCQFFRLSKHEIFI*
PH01000005G3720	MRAKRAAELRWLSGVAGASTGWASAAGRRGEAAQRAGRTESFGHRPWRGAGFTGRRGQRQDGAGEVEHGHSMPADETALYGHGRAAVTSGIRGAAKKTGASWAANGHKRGGGRRRGDDADRRAPPCSEGEREKCAALAGPGARKRAEEGTGVGRKEFGLTAKRGF*
PH01000677G0670	MASTASTASGLRRQKLNSSIMSQTNPATSWMERKEDFDLKGTQQSHPIKSKQVRDFLPTKGIRPDRWISTTPNPAEVKEEEQIRVPWDGVCFGGFRFGEA*
PH01000754G0010	MMMELDLGEVEVAAGLAVGEEATTIVEEGHGGEDALDGDEVRPAMKKARSQTIWLLSMEMASLSWPTKRQVVTSVERSTLAVGTAGVAEQRRSTDPRQLRSKGRWTKHCKPTVEHRGSPDLSRAKDGSTGVEVVSRGPGREELWPRIFGV*
PH01000714G0260	MAFLLIDLPHRLPLYSLNKKSTTHHRNPNQISNSSRPDKKKETQWRAWRWRAQRRARRAGEEGMAVPTEEEPGPGGGGRGHAAVESVEVEGTEAGEEGTAVPTEEEPGPGGGGCGRAAVESVEVEGTEVGEEGAAVPTEEEPGPSDGGRGSAAVESVEVEGMDAGEEGAAVPMEEELGLGGGGCGCGGGRKGWKRSRDCGRGGRDLETTRFEWGDANCQMSGVCVC*
PH01000055G1420	MAGYGISACPDRGFDQPVLSCTCVKDRSGSDPCPCSGGGAVDRLRIAEASGGIGAGDRVRRSPG*
PH01001834G0310	MASDLSFLVLLAVLLPAAGSAFDIVEYACIIGLCQEKQRKASYKTSTDIGKCGSKDTTGVNIYRQMQQDHPQKNQVIKGGENKLLQLYSVNS*
PH01000352G1000	MRKGVELRAEPPPGVKIQGITRSERKNTKSDREWKHKKTGKRNGNFFCSRVSLEVPPLTFLKRGDQEDHPVAAQPPAHEALKPVSASQNDPLRPERRHLREESRRAKQPNEKEKAPSLISSSSAHWRAPTQTPFSFINYILQMRIYKKALETANNPH*
PH01002577G0050	MARVRPTQRRRGATGAEEDGVGTRRRGRGWARRGEEELVASSARRRTLRKEEAGLGRDRRRGGLAEEDGAARPVGRGAIGPRHQAMRAVMWAGSEQRKQRGFRQRAQRGSRGGNSEMARVSWDAVGPEDEVIPMSTQGPGFWVLPIA*
PH01000032G0680	MTSSATNSGVALRSAVSRRTRSMGAVEATSPPLFSSARFDEFQRPKKQCENIRQGVGWHWHRVEEGGVVAETESVVALDSRGFARAETDRNSTEENGRNRECCVGFNERTDRTTEQGRGEDGGRLPESGGEMGGAPGRETPYVATGGAWAGKENYVENSISCRDMEVLIFIVHRGENSLEMV*
PH01003015G0100	MAPPRKWPLVVCPPTSHTYSLRSLKLAHNNLVSEPITAKTNMTVGEGSEPKDVNDPLQQILAKLTKLDVICDGVDRHLVQLVTINNRMEGHDLCLA*
PH01001709G0250	MALQQQGARGGTMEDRAECAGSQDGAGRKRRHREASVERKLHGEARKER*
PH01000004G2210	MDPGTVAPNPTSSIWIRSGKTMSAPDLVEEDNGSDRLRRRSGGGTDPVVSGGGDVDPRARRQRPRGSGSRGPEARRGRGNAGEQGPRSGGGAEQRIRSESRQRKIRSPPVAAARIWLGDSLLMPDLGMRRSAAAVQEEHD*
PH01000848G0010	MDPAWIRQCSDTRRQGTAPRHGEDSLLTDPRRSVMRTTQAKILMSSELQAPDPGWIARRQQGSRGGSNSRGSGEDLRRASSGEIRALSGELRRGASRGEEADARRERVMTRRELRAPDPGWIGEASGEQKRGAIDGSAARAHRPERKMLLAEDDGGGIRKQGQG*
PH01004761G0020	MAYMKAVVFGVAVVAATVLAAESRAARKDLGVNLGGGLGVGTGGGLGVGTGGGFGGGLGVGTGGGLGVGSGRLWFWLGFRVRLLLWLWLRLWFRFELKVGLGFIIRRVKCRLIR*
PH01001590G0290	MAWPRSDGALAASAQEAKQAARRPRPHGETRWLGRHVGAMEWTPLHAHGDGDDPPASGGDIPKNPRWVLERDK*
PH01000620G0700	MASLDSSPMPDSQASIAAKISTDYRSLLQRFTNGVEGTREETVQAIRRVAVQATRIFSLLSYTRLLEVDTLGLGRQSVRPPALSRPAAAQQAGGSARPRPTLMRPDEAGGSTRPRPPRPEEARGSAWAQPRTPAVSHYVGPPHPFAFHTQHTQGAYDVSYFPSYAFARAMALDEDPFVYDGGASLGYAGAHDFLADEDPTPQPTPAEVLSRSQLAGAPVPTQQPVLSTPSPLTPRQTRAPDHLSLSGPRPRHQCRGRGPSEPVEEDTEVQWAVATREGMLGVRLEGASRGRPPTLAVHLFVMSYLNFTLNM*
PH01004488G0070	MKTLRRRRAKDRKLQEQLRMKLNHEKLSAKRHPLLLCTEHQMMKTLRRRRARDRKLQEQLRMKLNHEKLSAERHP*
PH01000185G0310	MEEDRQRGGGGPAAGRRTTCDRKEDFKTTVETRHARGRRRGFPVGGGDGWGWWELAVKRETDGEIKGKDRNVVEEEHELLGCGQTDMGHPVRPGRALRVDRKDNYGLTAMQRKRYG*
PH01000684G0580	MSSSPYYDVNEGRIKEWMWWGFGDGVTTSRCQGTFPFASFPAAEFSPITTAVERWREERKRRRAGWVLPEEREASPEADEHKEVAAAARRAKPLRGTGEKTAVQERQA*
PH01004870G0110	MDVLYHRLHFPGERIDGFGLRMKVNEHLEVRFLHEMVEKNYYFGLTRYTTIDQRIEFHTYNMWDHLLCERNFKEEMKWINDRWDIEVIDTRILITEGFIDRKQSSPELFGHGGSADKVGNEVAEEPKNWNPVGMLYPRVAAARSESHGSSDGGSLGSLVVWGRKGGEHGICADIGKL*
PH01000259G0850	MGQTKSKLIFAGALRTTTVRDTRRTNQTQAGYGDTSRKLFLLSLPIFSGEQASCGLIDGSQIKARQIGHSSNPDATTVHNSLRTDLRQPAQVNQQSKRVKAATRRSTTDCRTKANLTDADCFLFSIEATSWPKGNNKLQILVSQTKRTSYKLTDTRLKAAEKQVINLSQK*
PH01000717G0170	MPEERSCDIWGNDRATAISTGASPPIPEVVTWCNGEAVSPTTPMSVAAGEAEGWGGKSEEWKEEGRTGRKRPLWEASEGNGKSGMGDDVEREEEACCGRGPNAPRVHDRTW*
PH01102878G0010	MGQLRFILRIVFWYNLDTSIKAMVTSFFVEIARSQNEVVSQPALSYTTFVPVLLCAYDGQMVSSEDADWDHIPDDDHDGVPFDVEGEQGHVSVDSSSSNDDEQGAVELTEDGTTVTMSQGRSKREAKRQK
PH01001223G0350	MAATPPALLVPPPPPAAAAVVTGRYSCGGGGGMKMRTTSCDCSCRGCGFGARGCGWGKRRRKRKGRNRSPRRTGRRP*
PH01001799G0380	MAGVRSSRARRAGPLADGPYQEEAATRERVSSWTARRNATRSSAAASSRREEEAGSCLGMGMGMGMAGSFRGPGHMIDQLMVVYRAELS*
PH01001852G0360	MARAGHGVVRLLCVAALVLGVAMLLSGLLDADVLFASAETERKAKARGKFLEAMMGASAGARMGVLGPFLCCSCNYCS*
PH01001232G0170	MAAPSPFIALLLPLSSSPSFLTTRNHKQANRTELPCQPPRTAITDSGHRNQPRPRPGASGHVLHLRKQKPSNNLSIRSQVFTGGFVFSPTGQNHCPNCQAPSMDLWPNFSRMKYRLGFLVLPQPSNWAAVRPAPRHRGPHRAATGFRRQLASNLLFAAQPHR*
PH01000722G0520	MGWHMGKKAPPGGEGGMAEKGKQKWGRNFRIGYEDQGKHKRGAEVYPRHLPQAIQAVEGTG*
PH01000648G0510	MESSVRRHWLNKSPSFRFSTQTRYLLNTLVSSLDEWLLLIKLVEAKKLSLKYSNQQANCNRTGETCLGSSWPLHEDTIAQPVLFFLLKTDVEDDAGAGRTSSSIFIPGYRTFRLQNGFF*
PH01004729G0040	MLSWSEKPGEDDAGVVTLKKMTAWEHGEEDVGGGDGSRLHPSGQRPRSRPQSLEQRTRSPDCDRCSGQGGRRQPPRVCWARGKRRGRGRGWPPSGGTKRGRAQSRGGRGVTSMRPIATDLATKKAWRRQI*
PH01000542G0310	MELAPHGGRAGKMVAMIISLAERVDANTGWRREHLWSMGVPFLGLGIAWDGLVRAHGGDGARSKQGSGDGSPRQRNDQNWHTHKHLGAIGSTMVAMALLRGVGGGLAMVTVGGRVMANSGDKLRTTGLGMKLGDAFTGSRRSYGQAQF*
PH01001722G0470	MNYYDAARARHRPNRGGAWESRGGGGAVGRCMCARAGTAGRRRGGVAGGGDTMEGRGEARAQGRSQALAREGRRGRAKGRLGGAFGHSSGEKKNGEKNQKRMGKRMSKGKVVFSHSQNGKNGWILVK*
PH01000578G0450	MAEGLGALPFTAADGSTSTMHRRVPHALHLAGLSDLELPHRIPAPHDVLHGLTGAAALLQPACDGGPRCCTFFVPASPSPQDSTSSSPDYMCFDSCLHRKQGSSAQELGIKEKCRWEATLIFASASTLTGADLARCRVERILTSHIYSFPLFY*
PH01002951G0120	MKAMAPSTTRPDRITFCRAWLPPSPPIIAASGAAKRRQQCPDPNPQALLMGLIRTVDSGLEKSIQSSNPVPTAITPVEEPFNPIPRRRRRQSQYKDDATFTRLALATPLCHTDTDAHIVALAPSKDRRGLGDWVLQELFGDAEADLAT*
PH01001149G0510	MARVRDDFGETRAPGENGGEHDIGDGMRITKGSSGLLEKDGDVGVTVIGDEEEGRRGRSTTEAERPKGWRGSAEDAWERGVTRTKRWEDSPSARSGTVAATGFGDEGGGGDTRFFWGRRGEHHVECDEANPMVVEA*
PH01007469G0020	MAAASCPTRFPAGIRFAPTDADLVLGFLLLRLRGRAPSADCILLVRDTDPLAAPPDVLLPSSSSTAPSAPTAAQARGRGRGSSRAQLSPRTARPPHGAGRRSPTPPKAPTAAVACGRFTSSGSAAPLTTMANN*
PH01000151G1110	MGRVRRGSLGAGMGRQRELHRGQRGDVGWGRVRRTGRLRVRTGRAVEEARAVAQSGGDDAVFDHEVQRRRRGAHIGVNPSVEAAVVEWQQLEKNRGGRELGRWRSGGGGGGWGMA*
PH01000204G0780	MAAAAMSGADTAAAVRAYVLADSGLGLRRVERGEGARVMGGGGRAGLGKD*
PH01002400G0030	MAGSDDEWVYLDGDGKAAAVSNGDAEKDEEAECASGDATESAVDDDDVEEDDCDCGSQWYTNASEKDGTSDGEAYSDDGTTEVDDYPKYMIDHDKDTREKVDGAAASANAVVAGAYPVGAAAAYATNEHPDGAADNDVSGNDDDCYYGYDVSGNNDDCYYCCGGEAYQNYGDGSSYGYGDGAYLDGRYYGQAFYGGYQYLAEHQRRLYQPYYVPGAGMYPPLPVPYVYPYPYAQPASPYAYAYVPCGYAHSCAPMREPSPYAAEPSASPQP*
PH01002056G0280	MGHLGVRIQELKDQLQDERANDDELRRQRLRERYNEEVEVVNLGSDYHSMCCYADRSCPCACQYCDNQPRPRCPHNQHSMWVPYGVSIFAIGEYVNNPNYI*
PH01000031G0310	MAGRNRGKLAARAAGGLSGVATWGGWRLKLGDGDGRGRLGDALVRRNCTEAHRSKDDGNGGGLRLERRKMAVRGAPEEEEQNRPRGKHP*
PH01006376G0040	MDHNAPPFFLLPLIHGRCCLGPHRRPHSDGLSLPPTTPSTPLLLSSRRGQARKKLVDLVEGDDVRGATAQLVFLGGGDRLLDKALLIQGAGGVGAHSGAHASALLPWLGLNAAIPRATGEGRRDADGWGTFRRSGYCKDDGVLGHQYRLFVLEPPQQHAVANGGGRCPTDWATTARSSAAPAVHQRPPRQAPQPPPQHHQGRIRKEVVEERGKRRNKVAMGGSGGDGEWAGGHG*
PH01000005G3350	MAAIGLGAVEKGSGPGGEARLKRGSEAARQGAKLGQAGWRERKEKWAEPIRPTNIMEIEIDFRIKEKAGNSNKLEKFKKISRNTKNPTNTIFLLIEVFINHIKLF*
PH01000889G0600	MENFTGDEVDNDEVAGEEAGTGALIGVEAPAADLEEVEEKERVIPGIPFLGYLDRGDYVIQWDLLIFIYFTNGSSIGSR*
PH01001523G0380	MGQGVAPTLSSPVARAALESQIRAGGGAKEAPCVGSGREGEQESSGDAASRGPGPDPGRRELGATSGSRSRAGGGAGEQGRLGGASGEQGRPGGASGEAGETWRRIGGAGEWRARE*
PH01001315G0260	MAAVMLLCAESTKPVVHRLQAGGTARRSRRHGAARRLRKRGGVVAEAQHGGTDPEQRREIRRRRLCTVEGAVVVVPKVLGDGLEEDRRWVAPAPCRRTPRSK*
PH01001354G0290	MEPINGGRLPHHGRQLSPRTHPARKKLSRSLTTKKLTMFRAKAPPASGEVTVEKVDTIRSGNPKAPPLRKEDDFGRYIARKKEEFARESRSLDHK*
PH01000015G2340	MAMHELRYNGNAWSASRCRAGQSRRKDTLRGCEAAAGSELAPEVARARLEASTAVCFLAPTPFAQRGRSTKWAPEATPRGTPEAAAAEGEGLQRRRGLQTPRGAGDAEGERRRRFRPSFASGESRLRPKCRMICLRRQPKGHGCTGVGTIKGSAARGLLENREPPEAARRQCAAPEVGSEGLQSWRLQVLGGPGARMPWLGGEVALKVGSVRPELEDPPEVARSRQRRGGGGRGNPMPKRCHAEARSWGPSDAEGLVVPRLGCGVLKCRGVRARWCSGGDPGRMRRWTYGSFILRRRGSRGGFGGLRAGRACGAEAHSRLPWGSLQGRRRGGEARRGGGAFGARSRSGGDNASAEGLPRCGGEAGASRAAEGVGFGLWPRVSFGRKCGCFGWRARDGDE…
PH01001927G0010	MGKMEWGRWSYLGCGAGAGWRLGEEEEVASRAVGEAPWGRTTRGDGMSKKQECGQEQRLQMGWSKEEKGENGRKGVGTRVSSRWGEEKQASGPGLPVRGDEGPSRTVDSRSSGWN*
PH01000836G0170	MQTKAVRKMRVSRSQGFSGSQGAEAVRKGAFSSLQSFIRKRAFIKRLALDEHEQTGTRGSHETLKEWRISSSQRVSSSQRFSSSHSIGKILDEHNNDLDISNCLDEHIDDITSDNEAEKAVARMVLKKQNINEVVLTLLGCRHLSSLRIHELLAALKGETSQLDEGFIRLLSELTVHLEKLRQSGNSVFRKRGFESCEVLFERCLRCRHLSSLRIHELLAALKGETSQLDEGFVHLLIELTVHLEKLRQSGNSVFRKRGFESCEAAWRTKPPRGPATVLYPVPPTEQHGSADEEIRGRPSPGGQEEPLWAVAEPRFYPPTPVKARNAARQGLQM*
PH01001787G0080	MSGADSQVPGYYAGPPVKSAEQATTPALEQKDGNQPPQGYYVGPPAHADGRQPSAVAEQKDMHQGLPGYYNGRPVNVNPGKQPADEPRTKPNFFAKWLSKIPN*
PH01000861G0140	MPDADYMPPPFQELRHAKSNPKEQQLPRNTHTHMHTHRETQEISNPTTNGEENKRRHLQIRRKIPIRRSSRYGVCARVLRCASPWACAVLAGASVIV*
PH01000083G1540	MAVSRWRRWSRRVSLSFAAVALFLEEEEDAGGLRSWPCDYAWRPWGCCGINLNPGVREDEEFPRSPLAGRNRRGRGLLKPLVIRPPLRRGVLKGSRRRRAERNRRVNRKKRQRKEMRVGRRASTKLAGP*
PH01002530G0270	MPNFGKVQIYLQSKQPSRPAITPNISIQQPMVTYYGRSKLNGEAVAVGARCKHAITPNISIQQPMVTYYGKSKLNGEAVAVGARCKHAFGPAGTVVEGIQLVTVSDKGHCVRAQLLIQTAIGKQAKRL*
PH01002321G0200	MASRRVSWRPQGELKGMVSSTSGANHERNKEKEVEGRGRQIRSKRKHSRKTRRGQIGSSGVRENSRKTNCWWEGGSTWRQKVGGRANRRAVGG*
PH01000850G0320	MARCGRSSTAARTSLGGKGGNQGEDDAGFSRGLFTMRRGDGEPSQPPRKTHWWRTDRNAAVYERNGATQSRRTTLLPGPMELSGDASEPGGQIEQARARASRGAEGEEASGGAQSPNQSNLGHGTVPAGRKGRRPGQRNKRR*
PH01000310G0860	MTIRALAIDQVGIEGEIEESASCPETAVLPSQAKEGEGGWEGTACRKVQHCSINVLARAITHAGHMPRPHPQIGAPTWPFQRANQANSSPAAGPYLSGIASDSS*
PH01000126G1280	MAAKDGWSGLATLNSGRLEKVHDDSLPQQWRSYKGSCLLTVVLEMKGPEPSRTARVRRLGSGARTRVEEDDNALTLRSSWSYIKQRKRVARVRKLTRNSDGVELAQRRRERCSRSLQFRELEAQRKYEMERGASLRDDDAHGWLNSYEKCARWVERKCGHNENSWACFGVSASMGKR*
PH01000937G0440	MGRSGSEPSKSEARAQADGVRAQGSRRRRRPEPRGRGGTREKWREEEEAPWSKDSARREAPWRKRNEETGERMKRGAESMGWSGGGRPPLSEWGRRLKRGRGRGRGGEGELVGKRKEAGCGVGASSEGGGGIVREDDVRAFMMSGAKRQCKATARGSDAEVARASQRRNKSNGRGRS*
PH01003576G0150	MDQQQRTLNLTVTRLEHGLPDGIHPQPTGVLSVATTAIAATTSTRTSTGLLVTLPATAPMVPAATFALPTRAAVLVPPMEGDRASTPHFHKLNFPTFDSKEDPLPWNLD*
PH01000651G0170	MTQQGATADRLPAPGEGWGEPARAAPKAPAGGAQRRRQGPTPAASDLERRDATRGDRHRARAEGWGEQARAAPGALAAGGGGAGRDRHQRRQIWSGVTQQGATGTRRGPRGEASRRGQRPGRQR*
PH01000323G0540	MDGGSDGNWGHLVAGLSSRCSADLDVNAVLRLHGQLQQIASGLELLFVKYYKTTYLIEEPRADNALGNSDSRHVADSWINSYMSNHMNTKRERQ*
PH01003023G0160	MTRFRATEAHRSGRRARRRRDGLCDRSNGIRVNALVEKKVGVGRQRNGSRGGKASSGWPSYRRWAEHSQGSLRGCRGGKLGCVARMQLGRRLGQAWGKEETRGERSKTGGGMAVLARGCSRVAMAASCPEQHWHGAQGCVEEDAWSVGPLASEGKRTIDFPEFLRLAERLKELFDIEI*
PH01000353G1180	MVPPIRSYRRRRWRRPAAAAASALQDGAAGATLAAVEEDDDDAFTTRENLGSGRLLGGGASACSRSWTKLPATSCSRSSSASATTGAGGSGVARSSGFFFCALAGSVGGGLAGLLLLSLWRDAAAAAGTAVVIVAALPVRGGGGGG*
PH01002685G0030	MDRSTNSDFAFGSGFSVPLIDTHLVVCHRQQNAELPGRLSPDSSRTSGVDPAGGQHSGAGGLLDGKLGDNFAKEIVASSGRALMWTRRPEEEKGEQDEEENLGEEESMAAAWGNPDACYIGA*
PH01000028G0530	MVRLEAKCTELVAELRAELRVDWNCVVSSSSPSLTPTTLATSNGTTSVPISTTTASAQKVFDGMPPSPTPPTSHPTTMLCPHHYKGVPPPAPTTTSGIPTSRTPAIAWTLITDLITIDLPVKNDTQLLVPAAKKTTCLTKGPMRLADCRHVKREMTALRACGRLWFMVVGGGHVALVGMPQDGKPQEWPSKEHLMVWLQPAVGMSSLTMGVDQCTALMSGWCEMLCPWKSGMGSAHTVFEEMPSRRHSGFSPGSKAAHCGACRLIWVHHLSWASSMELSSTACYFCRIDAVPIGNFVDLEFATGEELSEEQVFSLNSTMAGAYLRILTRPWDLGVPRFRFLTKVEVVILNLRQLVQSDQAYWLSFEENALDEVFQGVVVSNGKSRYHDRQKFRKLKPKY…
PH01000509G0230	MAVYWVTMTEEMRRCAHSRLLAKSRQQGDATHISLANRNHIPCKPPRLNARRLPSRNKRALSAVAYFNSTKG*
PH01000295G1040	MGERADMWQQRRALGARRSGPGDSTGRGGWRTREEERRMRRMGKDEGGAGGGGQRRRRKRRGWGRGADVEGGGGRTRRRSGRRRMGAVREEEGAGGVRVSKIVNPDHFRSVPLLSPSPLRRPSLWPPPPSPPSYDLILISSIVRIICCQRKFADPVDKSSRIAFLDICVHSYGSYVMAIRLCSTQYPALFATYDQFRKKLI*
PH01000122G1620	MVQTLAFSTGSSNSSFSSSAVRAVTTSAFGAAAAAGAAGGSEAGKGRFRLGTVRGQRVGEERETAVVGARGKEMEAEAEMGEGGSRRRGDRGEEERLEGAHGGSVQRRRGLVPGRAAHLASSVTIASATLAPAPTPSPTMTNGSLLSSSASMSRTATPSSTSSSSCSRSAPCRHPAALTSPPSHAVAGAYSSTVSTSFLAVHGASASFLAGHGTGAASALASFLTVHDTATVVSSRAGSCSAWAMPTR*
PH01000345G0750	MHCRILKSLRQLNSSGCWALLPPDDETHGSDRYWRTSGGQDILAIKEPTNSGWSGCLDGQGTSYSGCSEYSTALRETDGNPYSDKTKAGFYLTMLAKNGMRAGFLDDKDDTRV*
PH01000136G1440	MEGSVLVGEFQASPSPSAPKEEAISGEVDLPGEDASPGELDILGALDLLGEETSFGELEAEVTGVFEMLEAGAVNKAKAGKKTWEVLLSGENFKSFMASAPTRRERRFIPDESMSEEEAELRKEVAATAKEVDDFFARLREQYNRKGYALVRVEEYEY*
PH01001811G0180	MGRKGVSGGFWPGRPWEDRARGCASRARPGAAMRRWGWAKAAQVVAGRRRRQRGAKGRRLRWWHPREKTPWGGAAGASFKRKSNGGKRMQRKWNGESEEAGKKRSQRLGFSQMRE*
PH01000371G0470	MKTAAELESEEPEAATEADPTEWQEQNPQQMQEWWQQPHHDDDDEMQSGRPSRAGNNRRIDVGAGRRGCSRHSNASRGIKARRREDSDGAEPPGASDRASRRGDEEARVVGEEPLGTATRASRRGDREDSDWGLQAWQRGRLQLQASKRAGIGTSKRDDRGLQAQGAGGRRGDGRAEPPGASDRASRRGDGEARVVREEISGHGDQGGRRGDREAPPVRESRRREDSSEGERRGAKTTPPYCDGEDARRQEPLGGRQKATAGSDTMLQVKLISIG*
PH01000581G0090	MAATPWAGHGTGTGGSAMARARKGVGGGALRRGRPEELCYGEPKPRKEGGDAMAQARKGAGGGAGRNRREEERRERKKKESVEDKYQQKVWKIKGEIGGGWKIKGEKEKQRKEIRKKERNEENRKKNKLMAIQM*
PH01000570G0850	MNMSSPERRAALKSPPPSLHMDGVMDMSSPERSQWSSPSSTRNPSDEPSRSECDEGQGTLGSPDPTNGGEGDAGSGCPRSDTTAPTPVAMKPPPIIVTVHHRQLPVAEGEGEEGEQEEEAEAAEGEGEEGEQEEETAAAEGEGEREREKGRERRESRRRRRRKEGRGGRAGGGSGGKRRGRAHGRLEIAHGKGQQTKGQKCLFACI*
PH01002725G0140	MAWQVIKKEQRPRSIEHPTRHDQGGEKDSDEEVVGGRAVGDDAWGGRGREVAGGVEKGRVAARGEGGDWSWREGNQLAIYVLFYTVSSRKEAATSLQISLAEISNNYPAKVGGKQATVPSARLRVCEFGGGCLPPGAERYRQVQDKIYRADMLRGEIQGLRLLGNEMLPRGELNEP*
PH01001641G0050	MEGRRKWQWRLGRMGSAGINEDGLGVKRVGKVFTNGRDDKEKNGHTGVSLYVVTQNVNNS*
PH01000051G0470	MARWPKGQGAGVTTTKQRCGEATTRATIDTTRLAVAVAPAATRWQHAREWMVRHASRYKSIAPASHFQPPDRSPPGRPSLFLSSSPTRSPPGLPPPGQPPSSWPSSSRPQPASEFFPNYMANTESSRAKAWSQSAEAEGRFAA*
PH01000108G0140	MEALPEMAGGGGATGCGGRLWGRNGDGGLGWTRGQTKGSMGIRMWHGTYQCARRELRWPVLGWRHRPTAARGGRPWRGRSGEGELRSEFSLSLLDLRFMWRSIAKFWIAIFEPVFQGGPGGKPRGAWALGGGMELTGVLGGSRGGWIWAGEVGRRRREEVLRGGVAQVKGSSAWRLVMDEGAEATFRLRGIDGALFRATMALAGALQAGTEEEDGAAGFPAMDFEIK*
PH01015571G0010	MDSTELPCSWSSMLVLLLPLLLAAADYCSSSPPLQVAAPCAGRAGRQGKSWFLSGIGRRERDELELLLERRKKKAAVLMGEEERWL*
PH01046747G0010	LIDPRGPHAVETNLCGDCTRNGIPGDNAKYIECSNVTQMKVQSIEKEVLK*
PH01001786G0270	MDKSHELMEGKQQEQHREGGVQVMGDVRATSNFDEMRGDVVTGAEAMGKTGAGDLILKLEEIREGMGDGGACTANDLDLEA*
PH01000434G0740	MWGIALAFQKYRGEGEGEGERTSVGLLLGELVDEDSDAERVRGLCGDEEVVMVVDDEVDEDERGHAGNGGEEGLELGRLPSHPAPYNPHRPPRPPHLLFAPSNRTTAASEHQSEKARVSSPILGSRLVHLQREWSLVLGGDAVREGGEAAVAVREEGGGSEEGGRRRGGSQEGMDLGFGSCGVGECRTGLGMPEWHWAIAPDSNHIVSG*
PH01003111G0110	MAADYGGSSTETRWGKDRDRGGAKGARESGRNSPRALNSAVAAVRPEAKKTQFRRCAAAT*
PH01000042G1600	MHQKVKSENEVSENIKRKTEIVEGRNCRAAAATHGVGHGARARSRGRTKPQRGQGEALVAERARHGAEPEKGSGGGGAGGRAERRRCRSPAAEGVGRTARRRTGHEAAAALGTRGRSRANQRGGGRVEQPAEEEQETPAIGGRRGGVG*
PH01002157G0150	MARLPRACAAHLPTAAALTGAWPGSGQPEKGRGASEPGRARRGRGPQGQGGAAEAVRREAEGRRGLWSCGAARRRLAPTPSPVARRLFNLIPRLG*
PH01000199G1030	MALRRSSFLLLPPSILQRRGCREGEEGMGGRRGGGKYLDLEGGSTVERVTGDAATGMEACSRAEEATAATGHEGEGDAVVRNRADGRSRRGTRGRRRRAKRSRGGEGDATRSRAEEAISTAAGHEGEGAAASRRRRWGPGGSARVHEVSALGIPDAKSRRSGTLTVRRTPYICLARRGRGVTPLIALPLKSCYE*
PH01000750G0660	MAFGGDAVRGCGDFHLPAAPSANAHAHEHLGGVVNLPEWRGMMEAVRGWPATWSRGSARSFKRRR*
PH01004976G0030	MPWQHKAEGDGKSKCAAMEVASIYSDPNPRKPRPRVRDPTAGGRDLRAATRRPTRHDDVRIRFAARYPLLPLLALRCLRHMPAASFVARRWQPRKRRGLTLGGKVEKRKKDTELPMHSHLKII*
PH01000065G1720	MTLGRTRWMLGAHEGAVSLMPLGARQDTRALPPGIRATANPGQEEVRRASQPGQIWMVRADEAPGRHRAEDGGRSGRKSRLNPRAWSEPKKAECDDWTARSAMTRCCYLLVADDERRLGRPSGREHERHMRNWIRICRPRE*
PH01088584G0010	VSVDNWRLVDSGRRLFQEFTITHFDIVKRKWHSKIAGHPEGSNAQKQKQQLEITSTTTMKHLPSCIGTNHDTNSEGRSTHILVILERDRLLTHCA*
PH01000925G0480	MAWASRRGCVDVEKKGYAAGPTSQRHRESCTSCRPDELLNQWQIVSCAAPRRKPGGARREEAMPPKTRVGARHAVVEASVSSTAIGKDEDECDFVQWVAGEWPHLVRTTIEVVWFFVELNARINTQGYIFLCQEQGCFN*
PH01001487G0020	MRQDVQGRHVPKANLTRLGPRGKGICARVLFARLTETWHAKRDGTRRGAMCSTHEGLAYEARSTRCRAMFGRGSALKAGHTAPRRRVGALQGKKLSARDGARERFEVVERPERRRLPWKKKLALEAGFESIYVYLLDPGGCGQVRTRLSLLGPGGCVCVHLLYPGDEDVAAQRQTAWLME*
PH01000518G0350	MEASSACGSLGALKGESEADSNVVRDDREQHSAGGKGTRRGWVTVVRSGHGRRLLGALVATGDLDGCNAQHTSGDLGERRRGRCGWRIARSGTKARRRKRLNGLTHASLRGKQRKNEKWADKARMGMGMGKEA*
PH01132769G0010	MAPPPGLAPPSITVAPARLFPARSGRLLPARCRIRLLRPGCATTAYAQQPLARAARVGPVPLSVGLDFLARDRRHHSALLYSPCRRRSAAPQHRLRPGPCATDVSPGRPRLLPAGRPGSPTQRVAKGAPSTFRPPATSHA*
PH01000142G0700	MSHPKLHRHHPRTHLGPLVLKHRPSWLGLDQSATRPFPCSDCAPSPPRALGRNPSTRVKPQNGLLIHLGGSPHHHLWPPAITAAEIATAAHFFARAAMGASELQLAHELGYA*
PH01000562G0260	MDHSNHSRSRSGDRQSNPHFIFGISQTLSSRGLGEPARRGRERAMERRGRAQAPSGRWAPPWSAVAGGWAGDTAGCYSAGGSADLLPAAGQHYRLFIRKDTDQLQPAGSSAIST
PH01001641G0010	MYWAELMGGDRGLPRRREVVQSGRSRLEVRMKGGSIGQRSWATSREEPEVSAGRRRSLWRRRRPTRSGAASRGQTASGRSRGRGDLGEWRGGEWMEVIRGATAAGYR*
PH01000169G1350	MAVLLDGADPKGRSSYSAAKRAGEAQILRGDVDPTVLLGDREGRGGADPKGSRGGADPEGRHGSDGPARRQRGQWDADLCLALLCLLAAHSVVDTLLEGKKQMMILLCSVAPSTTEAQGLPAHGDEEAQWYRSCYINMVVVDKFRGGYKDCAAGGGGGGYGCPYGCGGYVVGGYAWCRHGCWGGAGGYEGEEAVYGIADASAGAGAGAAGYVAEGGYEGEEAVYGIADASTGAGAGAGAAGYGAEGGYEGEEVVYGIADASTGAGAGAGIGGIERVVAVAALLPILFFW*
PH01004131G0170	MGRRNYGSTRGDRRGVETTAAGVRRCGVVGTWEAGGRLRQLEVTGSGTKVPGSRSCGRGRQGTDCAESPQLGSPDLGWPCQGLPPRGRVRQCWPIFGLDLGSGELGRYGGSGAREDCWRMVMGLMESAGWGQGRVASGILGRAALRAGEVRRQWKRGEGSMRVLGVCISEQWRKREDGGAD*
PH01001607G0110	MRRVRSGESHREGEGGDEGERWGEGRGIGGGAEGGIGLGQAGGQEALGEATKPAAKRRWARLEARRRWSGHLGRGAQRVGERRLGEAGGRRSIGRAMRERERMKVREGGGGDEAGSGGVGQKEKGRRKEKKGRKGKEKGRRKEREIRKGVEKKLGART*
PH01000025G1910	METMEVTSRDEFPEPKQRRCMEPKRWKTLGEGGEAWWRKPSEDDPVGFVVALKRSGQRLVARICDEEVKQRPDSLVLKELREESDPPALKEFERKEDPPMLKKLREEGGMLRNDLFGGSVMKKTHGRLTAQEQLRPADPSKRSLLAEAGGSGTRG*
PH01009705G0010	SHGNGGLAGGIGGAGGRLRSPRLSPGVVPPLAPREQANVVHAIEDQYSWVLQLSQKTRRRLAKFKEALAILGLINFKNAEALFWKSKFLAYPYGWARNLGFPNKPKIVKMPKDTSKRKRRNWRSINLAELKDQYSHHNGMNVAVLASKGNPSLS*
PH01000189G0830	MRWAGDSDYGWRGVVLDGSDLESSRAQVSGRERQREVRGYSGREESERESSEEKVRRSGQTVGERPWWFSIGAWSEFWERRRTEREKRGGEARAWGGNGGAGAEERSRFPCKSNEAAAWSSRAR*
PH01000581G0840	MAVPGEEEEKGDDSLGGGGERRRLGRTVTSGSKEEGGAGGGEGWRCRVRRRRVAEAREEESGVGSGGGGRRWVERRRRRVAPREEEQKGGRGSGGGGERRRLGRTRVAPGRE*
PH01001296G0370	MAAAPEGEKRGSSVCTSFSGFRGTHLAKPWRRRDAVVIRQLELAAARRVLCGDGVEEKGSSGGSGEMARGARVGAPVGVNQPKTRRARRGGASGGLGPEPVKKTVHGVPANTQRNWVRGLVHWLRRHVLT*
PH01000854G0610	MATRGPRGKSRINNDDGTDHTRSNGRTAVTRKGRSNRLIDKGFDGLAMLLRTQKERCSELGWTRWKSKENRLRILATTVISHLQTASSDLPHLTAHNSYLYGPKEQPRTTSRNEQQQGLLSSDTERWRCASEEEIPTAKERGIVGGFCCQKDRRPRWWARVSMNWWLEQRELETEQLQLRGSSPLKLKKINGGWPSTASMAQSRGRWKCEGEVELPKQPKSLVARGDTGACSSNCRGCGEPDVVFVGAEVGGVAAGGVGDARSCSSSGGVGGSRHTPRASSMVDGLAAAEAVRVTTGGGTGVGHRRVRDGDDGEGDED*
PH01000581G0110	MGTAQAVEGGQERGAGRATRGRRRHQGRPSRWEQGARSRRERRGAGGRASTIQGAARWADPHGRRSGPSRVAVQGPGSAAGGQPGAEGGAPWGASVPKEQIPGKEKEGNRMENNKRDEEEEMKRRRKAWDLAGEDRRGRGDGGSRGRRRQERQGRRGRGTGARRGAQGAKEEELADMREPFAPSALYSGKILVVQFSNHIAKGTIYQYVFGPASFQLDYGSINFSRGWAATIDNIDSIRPSYEHIVKDKFAVASNCAADQELNHILLAIEQPTEQLNIFLSSRPRSSRQLEHTRMATLMSCQL*
PH01000116G0480	MDEREGGVTGHEDVVPVVHTYKLHEKGGGGRAQGVVCARGTVACGRGRGGYGLRGCSRGPEPMREKLRKVEAHVHVTHGKMGRGGVIQKESQE*
PH01001513G0300	MQTRSGWRKRRRGHRGSIWGSKEWSSQASPMSRRRTSARAAGQRRGEPRWGGISVRRTGEPRRRKGSRVCTEQRRRRGGPGQRSAADPGRGGDRSGRARGGLPSGCAGRRHRGREPAQEEATTTTLEAEAARSGSGSVASSRRQKIPSKEAASARSGRIRSGGVAAGSEAVLPRLDLPRAGGASAPAARSSSRWRRGEEQGLGEAAAWMESAGIDPDALDEVAPAEAVADDLGVLDLDRLLPHEVLASPFSLLWHGAEETSGRTGADVGVGEDKARRFARTTRR*
PH01002364G0060	MPHKTDPSADARLDGLEQAQLELLQAITNLQLTNEQKFRDQQLASDERFDHLAQEMWQMFEALRGLLAPSVTMLPTGQVPAVSSGAGLLPLPSLFDDGSVTIADTRFPPTNRHDATRVQTGSERRHYPGDN*
PH01003447G0180	MASPPPSLAPLIPPLFFAVSASFHSPMSSSLADLADRGEEAVSTAAHGLVAAATPVATLRCPYLAPLRLFLIHKSAPNYKEQLSWEKTVFEAKSEG*
PH01002546G0070	MAGEEEREGRTLERDDTQPPSRLGRRIQHHVVGAASSSAIAASFLLRRLPSSPRRFPTFPISASEAKAATAWRGGRPLTALSPPKKNRKGRRPGALARRKEVTGSAVSVGWKRGGKRRRGRCLSRAEKRRRGTSGGGKEEATGKQGRQGRATGSGAGKAGWAGGATRQGGKV*
PH01000223G0200	MPRGSHVGCPRRGAARGRWACAPTAMARAGRRSPAGARGSSKSSARGSTSCAAASRCSYVGATTPEARRVQDRSERRGAKNLSLSGMNLCKENIFLLFFFISSE
PH01000018G1600	MDVWVAATAGGAADPGGGEVNQAGMERIGAAETKEAATRAVLIVGGNGGFDERAMSVRNEKDRRGAELLTTPLDSY*
PH01003133G0160	MAKLHRRKQEARSKKQAYKGTLALTMDGTQGHAPYEKQIEGLRQQLKGLKVEKDGLNEKNKKEREQLEKKYDDLQDKLCKECKKIK*
PH01004985G0040	MAEQQGEPCGRAEPHAAERREALEGRATGEARPSEPAERLSQGEESIGGGGDNRLAASGDSRQGPSQGRGETRALGLGQAPAAGGRASRGRRRAGVVP*
PH01001675G0210	MTCAAEAHAGSIATTIDEVASTKARRLRMRASAVPAASDNGHAQLRSCPADKKEIDGLKLQKEALDERIRSWEKKYEHEKKCRLEKNRQYQELEEEYKREKTHRREKNKQYEELEKKYEREKKYGDKKKKECEDWKKKYEDLRKKLCRTCKKI*
PH01000003G3170	MAALLGTRINKECPTLFNGSGRQPTNERSQQQQQGWAFTKSKSVREVVGKEEGVSPPSMRLSLAATAIQTTREVENTFISRARKTHKNPKNFLENHSLIERKIEESILLILVGPGYNNTN*
PH01000734G0710	MGNGGVDPAKINEIIAQLKTINKTLEAHGAQLAIINFRLDNHDKRITRLEKAKVGEPGTVTPSDGLLGAAPAAVIAAPGDGLLGAAPAAIAATPGDGLLDAAPTATPHCMTVVGVVPKPGVAPSMLATTLPELATATEILSIPAAVAPRPATLLPMLAVAITIMPELVAVLPRPSQPAVVLVEHVHGLPRRLSRRPRSSRHDRPMTCLWRCSARRVTCGRLRRRHVSRTSIASCGRKGNMTTPHWWPSSATFSSIMGSVKAPAPLLSTDVNNLGL*
PH01005364G0020	MCVKNKFMHSIFSHLYQDTTVRGLLKALSEAKNIKINFLTQEYKQFTFEVQNIFLSIACNKNVFYAVKQDKHLEEICRTSWRTVLLQVKIHAGSLGAAWYIVASLLHKYAVKQDKHLEEICRTSWRTVLLQVKIHAGSLGAAWYIVASLLHKCT*
PH01004429G0070	MNASLIASRSDRAMNAGLTALDLTAFETLTKTRCGDPKRATRLFPEILHGITVNQSTQNPNPRKNPYMKNRHHHLSICRLRSLVARGPSRPHHTGANHDQPGCMWASQDGGVRSLRGGVGQGRERRRRPGDGGQLRRGSEERKAATSEIQLKAAWARKVRRQRVRVRCEIGSRRGKEGKKERRIEGGGKSNWLRAREEEEGGAAGWEGSLERRLGGDKGGRCWCLREKGGLRTVLGGWAREEEGAWRKAARKEEKAREEEARVAGG*
PH01003664G0130	MAWSSWSLEACTGPRGRGDRRRTVGPGRGGVRVLGRPDRQRPHRAGQPGAVTRRQEHEGEQPSKTQVARRPGGRRRQRAGTGPSRGWRRREHKEPEAAPWGLGKPKSNRRRRGGRSSTWRLAREEAGRPEHGVRRRGGSHGRAPAAARAAGLLLTAEDAGAPPGSWHGKKPGSQSVGCDGEVGLRGRLPLVLVLLLCSLCCSRSPPLLLVALAPGSWELRFSG*
PH01000121G0380	MRSPAAGAGASSSASPPPAAGGGRSVGSGSTWIRLSDRNRSIGERSGLGEMRRKRENNRHVSGWSVGSCLMPSRWAWANGLCMTLALVGQDYVDDMTQ*
PH01005491G0050	MEGEKLHRNSTETKLGPQPWNAKQSQIASSIGTQNDRKWPMSPISHC*
PH01000002G0540	MALGRSPTTTSRGRWTSPSSSPSWPADEEAETQYAALAPTTPNLVGVRLAMAPAKAPGGLGEGEALLDIAAVLGGGGPDCVCRCSSGALRLAHGLRVACASEALRGIQFVASYCTHVQKRYPKGNGWSVLETNKNHARVGYDVSPN*
PH01002008G0310	MEASKSMDVEGSSAGNKQCCTPPLSSQAELSENMKVWRRLRSCTPRRALSAVCVAATVITVVVLSAARGSPYVMPVSLFSDGSTQDGLEPRHVRIWRVLFVCDVTNPYIPFFLRLHGPYVPDKGCMDQRIIG*
PH01002103G0240	MGRSERAGRVALELCSCPPEEEEALVRRMGPLASEQAKRPYNLQTLVIKQPLLPVIQSWLEILRKENDPLLYSAQYAYNRSFAISSHLFPWDHVHRDLQQ*
PH01000451G0310	MAGLHCGLLLLAPLLLSPQARGRGLLAPAPRAARRSSSRPRFKLDKGHRRVVEAEQQPAAFGWMEKVAAADREHWGTSEKGIG*
PH01000082G0370	MAGPGEQRRRQVGDAADASWVVEGGAGAAARWLRTGELGGGRRGDEDGATGPRGGGSGGGGGRRAGEAGGGRIRGGGGGGGAGPRGGGGAGGEEAGAMGEKKGGGRLHGGDECLELGSMVLSEEERRNGLGLWRKRMGWRGDRVKGCQARSNGSISVERKSEWMKWPGEKKGCCVEFEMMCRI*
PH01001940G0150	MLNPHDCTKLPRLLRLAPAHLRTNGAAGAARGSGYGWSGTCLANLELGSWGVRVMKSWAVMGLHSPAEADTHQTRRLFIHRLPPQSSALPFPWRPPPEANAEIPRSTSLGTSGRPGAGSAPYYSFRTTEQLRDAKVPRETGKSTNSSLP*
PH01004769G0040	MARRFQNQNRMLICYTNSNRDYNNPVQNINVRSDKVFIHYTLIIFAQPNESTKSRVLKAWHGGLVAAAAEAVEAALAGLVAAEAAQGGEDAVIRCTNIRE*
PH01000736G0420	MTLFKVERRNGFQELDKMEDANRRNRPLGQLSSKTTSLILQGS*
PH01000710G0100	MAGGGGAGCWRFLVGQGEAGQSKDLTRIEEAAAARQGRRQEEGGGDRGGGGIGIGIIWRSTAPGGGQRPGA*
PH01000197G0030	MVLVPDVGLDIGVVLHSIGRRFHILHVKKCPHYQLQRGLGRRQKGAEHGDRDINGGGGYGWEASSEREVEGGCGGRCGLGSNDVRGVIHCSSQSRRLRRRKVRRREGWRILAVGIGEGVELVAAELAVARAEDIGNVLVGGALGIARLDLRGQR*
PH01004135G0010	MASLEQRKENQNMAKKQNWYEMGSGIEWSGILVVILLGEIGVLGGGPLVAPTLARAASWAWRLSSCAVAVV*
PH01000121G1220	MAPGMFLRMLTVRLPGNGMNKNKPQARRDLAVEPNEQDNQMRHLKEHEGRMKQHTEPITALKQTVRGQARSKRKAGGGAGCTRCSSGPREAQARASRGRRWRRKGNKRPRAGRSVRSRRKGGGDAGCTRHSSGPREAWSRPGCIVGTRGEQAEAEPAAHGVVACRGRRRRERLETQPGKWAERGGGGRAGPVKQGTMGGAGGGAAGVEPVAAAQKPGVSTPRAEAMSVTPLERGNTRVSFGQRSRQQEKGNGRKETNGDRDTGARWWRRCADAREQSSRCLGRRR*
PH01006220G0050	MPDSHEMTCIVACAPSEPECVVVLSSKTENHTTMFAAISSSPSQSPPATPSLYFHSPCIKPISIVYLEQMSKARGSQRHGGGCDGGGLGNHTLLLCCFLVLRGLIPEKIQLQQSGGDEARCQSREAEAAAGSRGAGSWWRWSTGQWEARGLRWMTATQEAMTRRYKRCCLYRPDRGGVATGDSGSRRCSGHTRSGKAAAWIRSTRARGRRRLDLGGSGAAAGEHLGRREQRRGAGAEAHLGHKIWAPVCNEACEDDEDFLCTPSMSVMSSAIARDPRKNKEESRSDLDRQLP*
PH01000011G1710	MVRSAWCGDDGRTNGRHHEWRPEVAQWQTPCEVEAAGGGRLQARWRPAAVAEAIVEKVGVMPMVMACSWHAEACALVARFGDYVQESHGGDMMWRRDLLVA*
PH01004518G0120	MVTKPKLPTTQVFFPNANQQPSQPTFPSQAHCKEQPKKKGNRVGYLGGARAAATLGGGGRQPEAEPAKPARGGVGLGSIRAEGAGGGVRDSGGPSGPQQTKRRRGPTAEAGERGEELTAAPGAAMAGRGSGVEAAPAGSGPSGAARAWRRAAQEAAPVSGIMPREKGFVRVGLREGSCCPWRFGNSVIHMSLRSAWLTGKCMNLYYVMYGGSIPDPGGGSGCYKGLRWLGAEGGEAVRVTLWAGAAMRQCGGAAVLWYDSVAGSRWCGAERRYSDVGSSVPSGQGGAAIPCAVARWRRGPRSFVAGQWTSTVTLKTRADRGTQRRWQRR*
PH01001249G0330	MGQRDRGRGAAQGSGPRCTSGVRVGRARASVEVALAIEVGRVPGAVATEQSRAWLRGSSQRLEGRSRAGGVEGGACHERGPGLGERRRVGAELPVATTCRREPMAPGELRQEQKEMGSERIKARKKKANGMGCIRH*
PH01000041G0880	MALVGELLGGGIENRREREVASGASARGREERRGAPAWGGAHCRLEKKNGGWFYREGEESTGWGRKGNELTAVHARLLGLEEREKGISLQLALEERELHKGEHAIWAGMEVAWGKEGGGEAPGLVGFVGGGREGVAGLYIEEARGGGAR*
PH01002236G0070	MKPKTRPSWARAALGGGGGNRAVAGRRPERSSAGPGAAWDHQGRRAGSGAAGSRSGLSEGGTPAAGRHHGHFSVGAASTRGSSNGRNRKGKEVD*
PH01001218G0280	MVATETPRSKSSHSPSPRSTSTPSREKGMGSGCIRARRTARDLRVWMRRLRGEGVAAGEGGVEGGEGGLQAAAWEREEESLSDGA*
PH01000275G0950	MGEICRGLGEKGSFFEAKGRRVPGTVTYREVSTRNPRQQRRRAGAGGAPGGARARPPRLGKRPGRGAAASVEVDERRERGGVEALLVEVLRCRRRRGTPSREARAKRMSPVLAVEVAARKKEVLRGRRRLGTPSREARAKRMSPVLAVEVAARKNEVLRGRRRPLGFGELQAPETREGDGRQMLLALSLSGEDQSLRYQVINLQFCPFNDDTSSYLYGGVVYTNPQ*
PH01000609G0150	MAMVAGTLLPSSDCRLCRHAASRCAAVPLHAGPKPRHRCVAVRWPEAAPCADVPSRLHKFRNLNGFNRSLYEEERALRRFKSKKKRKKTLFQVFRIFFLKEILKYCISITLTMNFGIKRKSKKLGIEADRCDPRSMDQVHGSGLLVYGSWVYGTVNLPCGVHMSKARSTMD*
PH01000539G0670	MKNCRESRTLGVNLQKKPVVQIEESRGFSKRRLQEGSDSNAAVAHPDTRTGFSPRKASKVEETRKCRLQGGNGIRGRQRPLHQQARQSFRSWLRAPETCTKESLQKNILHGLNIALRLGSIQIDWGIRGDLPNPDSISNLKNKKEMRFEPLAGWT*
PH01000210G0450	MESISSSVPEAGRRTATGRGWRPGGGHGGGREEGAVATGRRVVTGRGRWTGRRAEGDGREEAVHREEDAVATGRRAATEGGRWTGRRTRWRSGGGRRPGGAGFGSGWIETAGAGGERATAGQREGGG*
PH01004289G0040	MATAQLALDCNNDGIPHWFARPIGLGLMWWRRTPSAPTSSLPWTMVATAAAAQSSSGMKPEPLASFAHTQRQCGTKAASVWSCRGDLAMDDGGGGRSILLGDEAGTASLVCMHTEAVRHEGCLGMELSRRRCPIRSEQRDQSTPSPSVPGMWRASACVRVLGVGSSFLSNSLPTDEESDSKSALTCRACYSNIDNVRKWFDQKIRTCTLNMISLKPQQRCPAANAGQETWQPGMLVRSGNKGSYFPEDKPN*
PH01000087G1840	MGYRSRRWGQWARWGRTSGRRRAQGRRSRGRPGRGSPRPCRRSRAATARARPQPREAPSRHAEADRIASEERGRRDTVWTVSGCAKHGTTQAQPDYEDVAEALTAGEGAKSREGRRSERREEEGRASSATRKEKASSAWASSGRDKGGGVEAEWRAQPTREEMTGAEEGRGGRSRGRRRPGRRRGGGRRHGPQRKEKAGAEGGRAAERRLEGAVDVEGGGVAVDL*
PH01002200G0240	MEEGEVRGKSVILNNIIKICKGILKVCSIKVKGFGKLQQEFKGCELEGYFNLMALITIKDGFLTDRQFMISFSSGVSCRNWMESWQWVKRQSDLLESSSGKEEFSSENRSAKKTKNSYGSLVLDELRGKQDSSLALVGQIRLISDEHKYVHNMGHFEEDRQLTEKMQKVEEQNSLQDFQVSIGSKEIICGGSRAQKMVEKKDDLKEVTDDYFQGYGKDVDDSIPITNQDLGGGGAQDRLRFNESEETNDSQDSQQFTRMVGG*
PH01001250G0480	MAVGKQPSSSERTPFMQPRAVKLMMDHRCKDHQKDTRVALAARGEGRLDWGDEGDWDLDYCIIIA*
PH01001777G0170	MIAPPETVALGNSGGDEEARPLAPTRLPERRPRRIPRFPGPAHPSARRRRMRRLELGDRGAGAGAASGRGFGRRPRRDLSRPVMDISLHFCLVLIWYTHHHRLLPLLSLSPSSLSLVLVRVRVRVRIHLQTLNQTEGLVPIHLRTIAVSRFPTSKGPPPPRQGTIGWCWVSFRIGGLVVVPSPETEWWSMAILVEKFCFATPRITTVANVIITLNHLLQLMLFSSILLGMEFTSGRVAKQDF
PH01002561G0310	MQHYSQRAATSTLDTTEDNLPSLRVDLVEAVELGLGLHSGVFWPPTPRRRRGRALDRSVAVAVKRLMGDEVAESLVAAVTEVVGRGEAVRAGQWGRCRGGWARGGGYDQGSQGGRGAAETDGHRVVGATGAQRRRGGRGRSEARAQRRRMGTGWWVLPGRSGG*
PH01038273G0010	MAAAWERGREALGWADHGGGGTGGRRVERVAGGRRAHRRGEAGRWRSGSGRAATHQSGDETRRLRRGSGPTGARVAWELTQGRRRFIGRPGAGGGGGVRSGAAACGSRRGDVRAGVRAGAARGAAQEQQWDGTERRQDKASCCWATTTVMTSRRGRVGVQARTGRRRGERQGGPGGGFLG*
PH01000006G1150	MGQCPFFRQAAEEEQEAAVRREEQFDKPAARAHSKVMKQPYNTSSQDDLVLMWQVGEASYSCWRCILQRALMVTGERQLLSASNL*
PH01001783G0090	MAVAIWFTNLFPLLQTWFTAVVAKQGIRKSRIDFNELEAALPGYMVAEDGSLCLIAGLQSEGADAPAMEVIPGRIRRIRSRCNLTLEEEKKSEEWLFNDGK*
PH01000402G0380	MGTTRVVLVEWERRCSSLAAVAESGAEEEHGASELRWVRGVVDVGKGNGEVRRCRSQSGEARGSEGMTYLPRVAGEEEGGDGGSMEFGRF*
PH01000411G0640	MATVEVQVATATLLAEEAPVVVVEAVQAPAVTAEEAPKEEAAAPAVAEAEDQAEPALAETETTEEAKPEAGPAESETKEVASEAAQVETETKEPEPEAAPAEAEAKEVVSEAAPAETETKEPEPEAKGVVSEAAPVETETKEPEPEAKGPEPVPAEAEANDQLAVATEEAEANDQVTVATEEAKEKTAPAAEQEPVVAAPETAVAEAAPVQEEAAPAEAPVAAAIEEAVAVEAAPGEPEVAAAVAESAPVQEEAAPAEAPVAVETEEAVAVKAAPAEAEAPAAAETA*
PH01004279G0080	MAAVALEVVAAHGHAMVAAMRRHREEGASATGPRTNKSLGGRHGRALVFLAEAAPDLGDPHDLLLADRRGASFRGDPCGGSCRLREEQLHDVVAPPPELCGVVQRRDGDGGVEGLEDLGPEQLPPLAERERRQRRLGNHDAARRRNLGQQEHVGRREQCR*
PH01000418G0720	MAWPEAQKARATRIQPVRRLHRVLTGVKWREQGSLGAGTSRPPPNQIQMDLVGSEESERERRRPDPGPSRVWRRRIRPIQGGGYTGSKVKKTTVNGVAGSKVDTDEDV*
PH01097250G0010	VQTLFCLPEIAPELRDEFPPSSSPVMLNPLLGTVAQKERNIRYRSCFSSYATHWRDSDSAVKANDTDQLIADSSYQFAAQITKSCM*
PH01000695G0430	MEGVQAVSWSNLFRRRFGIREMQQWEEFKTDIKKHWRILVKKNDGDKLDRLISTSEAWAKDFCNRKSSLSLCNRAFMRAGRFGRSAGLRADVEADTFCLVSFLENWSSQYLLSVARCKNLLLAFY*
PH01000013G2820	MGSWDERRLARAQATPAVAPRRVARVEPAGSRTRRGAVTRREAVCGVRDAPSHPYGGVASLDASLEAVEAAEPPDLPPHLVGDLMVRVGTEAEAATAALIRWCCVPREVAGCR*
PH01001194G0210	MVFSLFSDARFCRTEHDNCKRTAASCAKGWHRFVFGVVQGDAQYFHHSSLQYAGRELFAVSATVASPATNYPRCFKDKSKLGIYFPAVCTACFALAGVRIEKLDCTVPVIIAFVNHVCSAGKLAAGAPYHFRLHAFVVLHRRARCEPDCFVI*
PH01000031G1170	MSPPLFLTSRCRRLSPFPLATAGSEPWSRGSADDGSERRGDTRRWREAVLGRWQIYPSQDSLLEAVGEGAFLNDVDYIFGESDVLEFAHWHV*
PH01000267G0680	MAMVMSTAPTAAVDGQRSTKLVVALSTISAAFLFFSVVVRVVVSGRWISSTTVSRILLIHQYRVLDCMLLVCTIDRNSEEEAHMFPFTNDANCNLPSFPEHGTLSLSQRTGSRWAPATRRLCVSARLQATSSEGGRWVQAVGGKRLWQSESGSGCRREPRGDLGAGRCTPIAGPAAAQRRRRRGAGRRPDCHKPRRARAS*
PH01003145G0160	MRKKAVEVFGSRRQRRSSGPPTKMVHALGRTQDGELVGVEDGDGASMTAARLGLQWLQPSILVKLGQKRQYGCGEWVEEMIVVLRVPFIGRGGHRGGGDMGEVLKPARWRNGFTSSVMAGNGDDVMEKKGARKEMIETEGSTGLVAAQGTQQAAWGGQRRRRWTTTTAHHIEATERPKRRRESNEENQGHRVTHTGRQGDAPARRSNGGGMTGVGGDDGNATTTQRAPRDEGFLKALKELQIWDVKVVVGVGRGKGRDTTAIGIKVARRWWRQCTPSELRKKHNAGGLWNTISGGGELGDVGVGSAGDELRDVGSGDGELSELI*
PH01004062G0120	MSLGREQRRLVVCNRTRAAPRPSFGPKPASSAAISRRELAVAATENADALLHLASRRHLPDHQFPRRFVAPYPRPGEHNGCKFDTSTTVPKIDLLAREAEATASQEEEGRSKDKKWCLNEYFFRNSWDLVGNPLGKRPLEVCISNKQWRYPHFFPVAYNSEELDGCLKESGLNKRKTNSRSTAIGFRVELMPTVQSAHVLTISIVFLQDPRYIQ*
PH01000948G0640	MGVLWAVEARPELVGGSWKAETGGVGGTVTMAVELQIEMKKERRVSRDGHGGLGHVQEWHSVLGALLILEKDEGKEGVQRRRRALEGTVSYSRRRGTQCDGKANAWHMRRARATHGRGKNARSKLRANRGRWSKTGGELVRRGVHASVFGRGAPARGEDEQAMWKGIPERWGRVVSRRGKTVGVSGSGQTRWLGCGPA*
PH01000272G0510	MPVDVVSFGRSGAFPRRPDPLHLCSVASSSPDPCVFVAVLRLPRSRSPLVVFITTGPRRPGPLLLYRRPKLLCFLDGRRLPPLLLGERSMEIGKGGAAGGDALGAGAVVASQSNPPNTTAQEDPTSPGKPTVREKV*
PH01000489G0240	MGRGSTTTHTTQEQRRAMAMAMGKGKGTRRRSGGEAQIWRGGATTRQRFKASRRMVGRCWTQDEDKAAPAAQIRRRRDAQIWRRGATTRQRCSGGTDPEEARRWTRRRSSGDADPEEAPTAREGATMQSRVKVSPRLPSLPLASLPLPLTAGPYVPAGASRVGTSSRSFSGDSTT*
PH01000339G0680	MASVAELLDAILEKLDMLNIIEAEVNKLATSMVATGKALARWEKVRFVAPIAAMPPTLALGLTPPVASSPLLLEDIIPTCEASSANRGGVACCYGGSGGVAITLGTNTSTGHTITALAVCSCVSSAFAKEEGRRCTAAIFSAWRQPKACLLEVRCATGDEWEFATSLYLSYVRGISVRKGEQYCPAFAALNGGVFTNIRQNRGSCAVTVDR*
PH01000884G0270	MAVQPQTQQTWRCGGGLEVARGGRTRSGGGTGEAQDDKARPLMATDNGRKGGAPLPFITTTDRLPTFTFLISQQIWSAMDREVEVAYDVDGGNTVKTPEFFLTRGLARIWPRNLSLSL*
PH01002268G0290	MAAHTDLGCTSGASTADPASRWIRAGPVGGRGRGEGTHGGVRRHVLALGRRAAVKEKRIRVDRARGRSFGGGEADRGFGDAEGDLVARGGGGEGRVVEKGIWPLEPAVEKACGDSRLLWPTNRGGRRKGVEIGYGVGVVRSRVDPIWSGDWIWCGVDAEDLVWSEDLVWKTGGEDYFSWSFGGCANSEL*
PH01000135G0970	MMLGRCVEDEANRRQQRRAVGTMVMASGTRRRSGNDVKDDVGTTASGTMPRGGDGGKEGPLHRRFFHNQRTLHVGKSNSMFR*
PH01000679G0420	MGIKPTCNRRGKWRPSVSQQVILTTAAHPFSSCSEERGCISSASASASASEREREDLIGSCHGRWWFVGVLAFRSMVWRLGVQICSMRRSWVKQGREEVATGVGAGGADGSAAPGSHGESAGSQSASGREELQTGGRIGPREREAHNQGGGAGGADGGSTRERARWRVGRRRQQAQGQARPGRDGPAASQELEGAVPWRGASRAEPQADGDAIGRQR*
PH01000016G0550	MAVRWTRTRTESESCTRKDTLAWRLNKVDPLGSEGREEEAGWRLGLAREEKERGRGAEAAAVQEDSGRGGGRLDPAAADGAKVEEVDTPRLWPPDPQSRGQERSDGAKVEEVGSLRCHEGGWSRGRPKPGAAWIRIGAAGSEAVRRGSGQRGLKGGVGSSSVRAEAARRRPDPGKATSVEGVDLVLGGAAATGSGEEELDLAGFDDGEARGATRRDACRRSCCCCCFYEEGLRLRGWLPPGAKIAPPEGSVQQKRL*
PH01005449G0030	MEGAWVLVELRELTSAFGGSLGGRRRAGGVDRRQRGGGPWWRRPGEEERAHVGKGGGGVRPEPGKKEVRGAPVASIPKLTWGNLRGGSGTHSDVLAWGEELRASRNARRRRGGTALGIQIMAQLDLGEDL*
PH01000946G0400	MSPGWMRWPWIPRSADPSKKLLAPGRRVGEPWRGGEGAGDEPRVVVVDVDPTQREPLEEAARPHCRRCCCEGKRVHPRAPVGARRRWVVDVRGSGGDIDGPMEVDTGGSSSNQRGGWRQQLESTGWLAAAAVARSRAERRRQWEVDADSSRSDDDGPAEVDAGGSSSNRAAAAQIRGYRAEVRAVPRRRRSRSDGIERRAAQSDAVELGNRCKTEQQWPVTPSQRRKELDLARTEAGGDGGEFAAPEAEKRS*
PH01001928G0330	MVPSSSGREPLHASRGSRHPSNQIESPAGFECLLPGCPSVLSPNRQSRSRLCRMPTARQPRRPGAGARRVAPSALCGSPLLCGSVRSSAAPLAAGRLGSPRLPLPRLLFHTPPRLPASGS
PH01000487G0620	MRKPHRMVRTAQQSANVRRTPCNDALVLAGSREWRRRRPRQHEQGRIQELGEQETASGAGAGEALVPRSWQCKQRNSGSSGRRCGSRSSRSKGADLGGRGGVRWSRGGGAQAATAFSGGAEQVALRRRPEDDGSGSG*
PH01001943G0340	MVSYDLLRCCNSHGANGKGAKVPTASLLHHSEGNLPRQLRTMVPICPGSRQGDRADATQPFEGRVNVADFAATWGWRLGTKVRHDPHE*
PH01002290G0050	MPRSGHRGKVKFGQDEAIEAELNHAEAKPSRCVGTRRVESVELGGAPSREDIVKAKRSSTEVNLSRPN*
PH01003421G0110	MRARQAEETARDGKKAAGEGAEEKSGGRPSRVIREARVPNAEKGVGESRFIPSGGWALMGSSVVGGARANGPRRF*
PH01000479G0760	MHGTANIKLSGCQVNDLQSALGTPRTGRRPWHNPGQVMCEQGRGGAFPTSPCNNFPMYLIGGLSPLLCNRHTSQVVPVGIAHLGYPIFSQKKLYDSDDCFGIAGETEVERTTAVLMTGGATVA*
PH01000722G0020	MESKGASDEEDREIAPTRLLWRDIEGAGGKKRRERGRKREGCAGGEKLRRREREGTGGSGPSNEAGSGGAGPSAREARWKEREEPGLGHALEGRRPSDGCPRQAILTAPSQHARRLQSDGPE*
PH01002101G0190	MEQVIQTGIRDRAAQARRRGRVVGVGGYLRIAWWLVVGGGVEVVARIAGGRGEDRDATEGIADARPGFQRRGWHIWVPEKGCPRLPTSWMTGFGARCGGVGEAGSDQIRRGCGRGGGITGEGRKRALVEGPGGSGGRGGLRGWGEVA*
PH01156945G0010	FDTTPDTGECVVNLYGYADTKGIHKLGVKTKKGADNWCGAEIGKYFEIQVASGSIVAFFGLYDGQALNGVGAYVACHVAP*
PH01000465G0560	MAECLASNKLGLGGDLHCRVLYISATSATPRSVVAASATPSTTTATPAPRPTLTTAAACASLGAAAEALTWCLVTIMMDSCHPEKKKKI*
PH01000380G0360	MLVHRAHHRAVVRLTLPEQHDHRYPPLRLRRSRCAVEEAGAELELGSFGRGGERKKIPAMLRLHRASSGWVVHSTLPSMRAIEVKQRRGSIRVEESRRLRRSGEDRDRGFQVDSGTLQQPQGESTKGNLGIAIWDSRVLQFFGCEAWSWRLCVEATAAKMLLGPANARVTM*
PH01002413G0250	MVACKAELGLCMALSVVRPGMEATRRGRGCSSEAEARGQGGSPARRRGGSARRCSGVKMVARVFLTLSSQSSQSTRTLNSTVLNSKGLRRADGGRSSPGIEALSILAACKNVPKPLYTTPAFSHIVSTCCM*
PH01000014G0560	MATGRRGEEPTGGASGGTETRGTRSGGPRRAAEADAARASYAGQRRHHEGHQEQDGAGAKGSRSSGRSIIKRKKMEGREREWGKKRNVKKKMNQRLLTAGKIGRREKKR*
PH01000239G0370	MGMGLVSKRLVLFAVALLLFMATAVSGHPPAHMYAKRPRKHPRKHGRSLCTRYMPTDASRFLELFPA*
PH01000460G0100	MGVDGTSDASRGRIDGGGGEIRPRGSPIDGAEDDLMAGKADLAAERWIWPREVDWIGGDGLHLPSFKPPAFPTAFAKTRCRIPNPNSFYTSCFPPLPSPNRLPSFPPGASAPPFSAPTTST*
PH01002642G0020	MEEKASGAPLGEGARGGGVAERGWFCGCVFSPAFVVLLLKDADQWRKCWMDAAMISCMSSGETGLLAGNTARKYVQVLVSSHAPPPEGKLKPVYRSTPMSSLFVLVYNHWQLFHAMTRIFLLWFCFRI*
PH01000665G0760	MAGAQSAAAVQPAFATWCSPGWRLWSQETAARDHSGVGETAFFIDLATKNYEKDYVNANMTVGEMYDVLCICVCLYAFRCHSFLINKFGTMLHGLLWQWGNARNHFRAGRFPHRDAGVSLRFGVCNHMSGSDSQSPLSFSIGVPVNKILS*
PH01000748G0550	MVATLLGQVGNGMAVMMAAVVVMVLSLCSLRSLQSLLVLVGLAWFQWPLTVVGRRYCRPRSFGLPLLLHYFSVVGCGCGNGALLFIGRVRLCDCGMLMNGRPSVDLSPFTLSKSVLLSPYLLGSHIGLLA
PH01000752G0190	MVSRGTSGGGILRPRRRRRPKVGAAVAAARGRGSSGGNILRPGRQWPEAKVTRARVGGGGRRQERQRWPKAGASAAARDRGNKIYMSGVSKILWRTVRGMIPHKTERGEVFARCRLPLLRGVGRGQGDHPRSRPPARVRARRGKAALERLGRHRCPEQRKTRRGHRGGRRWASGRLRESTAAARGAPGVSSGRRGNGPRRAQVVSRPGAEEDARGRVGCGSGAAASNLGPSGAHQRWIQASDSGFEPATTREMQRNKGRWAEKQISLGKNKARDAEGGDGGAQAEATAGDLYIRNPLCILN*
PH01000289G0910	MARWSMEEAMTAGAHELEDNDDDRAVVYTADGGEESYTPAICTSPELRKKCDTSGLGDTGARAVHLAGVGDNDMELYLEVVVGGCALAQCSTKTMVEFGGAHRRRRSRRGLGDGGSGSGGLGVG*
PH01003283G0250	MSLVDWEDVPEKSSRSTRPTRRPRLGVKCDTASGGAADDDEHVEGLRRGGPRQRRPLRGARGRGRPQLGHMLPRGLEGREGGIRGGRGRRRLGRGGGKRGGGGARAAQTPRGHGGVPRPDAWRGFAPLGCVWEPGIMTHTGGGRVSIKNLKRNRRTHSFPWQVLRTPSSTKEMGDGSSSSRPSIKMTTKKERVNLFTNNREYGDLYSLLCLREMKPTRWHDVSCFMNLEVLNTFNYLVFNAGDVGAVTISDMFAINCALFPNEDGNELLPNLGALMVYRFCQQSRATHDEIVIDGIVTVIAQALGVYLTHDVDDIVERPTLIDAKMLSNMRMIYPDANEAGRPTEYSFAFGQQKRREKILFPKLFFFETPFPYLYFFCGTIT*
PH01001290G0300	MELLPLAPAPHGAAPPTALGALRRCHLPCAPGPVRSPTPMAPPPTPAAASPWKHRRPPAPSASPPCTKDHRGSSTGAVSDIRTPSDMLLSKQKFKFFEQTIQPYAIHMLSLAYHKDLERASSRTFLRTSSESPLGPPPRLPGAPQDIFQEFPQDLLQDLLRTSRSSSGHLPGPHPGPPQELFQDLLRTSSRIVSRTSGPVQDLLQDHLRTSSRTCRTSLRTSSRTSLRTSARPPRDLFQTSGPLPGHPSCSPPGPPLNLPQDLPQDL*
PH01099851G0010	MPTRSVGSRLNSPDLGANPISNPLNPFCTKPPTAWTFLISLQEPSQHFSGRSPLLRPKPPRSTYLAPPPHGEVAPSRPEPLSAPFGPECPIEASLGPVRCLRFGRPSGHLRSAFGPKAPRHLRRPVRSRGNSTLGPPPRGLPSLAPPRACLLGLSASSGRPKPTAKHPSGPSFASRLSRQ
PH01004359G0010	MCLEATRTRHLIDHHIEDSWTLNGSLSGHPLQFASLNHNCQAAESGEMGPEYYGQGSGLAIRAGLKSMPDKETVQAQGNGTPTCILMQLFHNCVGSRHSMLITRSKRGLGPDSRPTCQ*
PH01001812G0250	MATGPKHIRRRGGEAAPCGSPSAAGAESRGGTDALCEGRGDRGGGVAPRVSARSMTPTGVAEAHHAMRSVETGKRKGMAGEDKRNALWRLEREKKLNRLAREFFSIEMV*
PH01001754G0170	MATEVPESFPTAMLLSLLSLIICFGFVTRKRIIVNQVTFEPRTVPLDRDRGLTVVAANPVTMVPTILRGVKRGSKFITVVRARSS*
PH01001714G0220	MAMAGLRNGCGVDGGIERAHLTRSSASGEEGTELGSAAAVEEREEAGSDDEGEEKAAAWAAPAPVVPGREIEIDGGEAGRFHARNKQKQVINVQLQGQANRRKYMNLQMIAMRVGVKVQNPGGYRKTQ*
PH01002066G0140	MAENLADSFGRDLLSSELCLMDFISAQDIVDEVQMQNPDLAIPVPDQGSSLQQGQLPQPFGLSLLSHMDLDRKRMMILPTCSFRMDVPSLFHSFSVPWHKVRTDFTGFGPNRTWQFAFDPMVLSISMGFDLPSIDIDTPVHNFLASPRKKTARRLSFGDVVTISSADTENKNSLWL*
PH01002798G0030	MGRDRDGGVAAVADGHGRREGDGGAMGTVAALRARVHMSRLQDIMETNQTLGSSSWRPTSQQLGVCLNDQTSDAGLLVEELGIVLLAGSAAWGFYI*
PH01001942G0150	MGKNDDLKNCLRLIHTLIDTLIGVITEYSLQLQLNFSASTSGHALINSSPVSTSLPPPLESEKKPASNWFLGQCFAAEQRGTSTPADVVVVAVAGTEVQHLAGGTAGRGDVAFDGPLAGHRGERDGGGGVEESQGEVEGPKSVPQAV*
PH01002069G0330	MVEPSQMGAPMTCHLDIVIVLLEVHGWVLSALASLPRAKAKATTCLYLSGVLLELLLSYSKSVGLEAEVHKYLDSSLESRAIVIDWLPSEAPRSPLTSHDCDSSNLEPLVGVGLDDDVEDPQCDGTVDPGEHDIIVLLPPSSMEFCLHVGDLRSHCYSSFVFDSSLMWREMIEEVCHELELEHVLAFARCRRRCLVVDGRQEKEAKGAGRPDGQMGFGPSCP*
PH01000590G0720	MATSGSRKKWNQGAKRVPWVVWLRLQRYCGGGQRRTAAGRRGARRASAPEGERGSSRASMSSRGTNGTHRCSWSGTRRPEAGWRQEPEAARPVCRGGGATGGRAGTEGRRRTEKMEVGARLGDGLYRRMMGAISTAVAGMGSRRARARAWRSCKARAWMAGEGSSLAAWPQRGERARGESDGREREDGMGGVGSWRWLSDGREREMAKAGVLACLVGEDSEQGSVGSAEPRLKPKQQ*
PH01003413G0250	MTPTRKNTETTYVTQSKTSLASRDSKLNKLTPSRTVHPIHSQQQDQKEKNNQEHQDPMRDLTLGHLGVPPDRAPIPIPGSGVARAGRVVVHRTKPSQEPPPQAKKPRDHAKIAACPVRKQEPGSPDTTEAVSAGDSRWVQEKWGRWGELAAILVLFVLGFLLAKVERKKG*
PH01004713G0040	MAIAMLYQLSRKWRKRVKKKQKISDDVDIGTGHIREEKGRPNEDDSRHHWWYGSHGLHIAEDQLWLRGRLVSSLNQIWLA*
PH01000086G1460	MAGLRMKALAVAAMAAALVASAPTSDAAAALPLAAASLAAAAFGYLFC*
PH01001017G0390	MKVDCLKWAEPNEGGLPKMALMGRHRKRAFFAAQTLMLAPSRALLRLQPQHSRCRRAGMGGRGGRQPAIQETLVNTRSDGELHGGWRKHSIHVFGGRARRWPNSCAHLVFDEMAVIPPDSRNAHVDLGMR*
PH01000587G0530	MGSRRREFVRRRSRRDEDESRGDAGSTIPAGLAILRWRRKQTISEMLRARASEDGTAQAASDESRQIRSSEGNARDGATQACRPERRGAASSRWRRWAMTGGEEANLQGNEARIQAKAARIQTSTTSRARA*
PH01004076G0080	MSTPSVFLGDVNTREVFGSAELRKRTSEATGAAGGGRRAREGGGRREEASGGGARWAEGKEEVTGEGGGVGEWRGERRGMRRRLGEGGRRRRTEGQGEGKNGIVTNIHIMAVQMEFLHAAEVNWPFVLAVEHKALRTADAVEQRKMEEYEKGYVQLEWDRSGV*
PH01001417G0480	MASTEVATAPAVEAPAVEVPAVETPAEVVKAEDTPAAEAPADAEPAAAPAPAADEPAVKEDPPVEEKAPEDEPEVTEPPAEPTEKKEAAEEEPAAAEPAAAEPTEEAKPAEPEAPAEEPAPAPAAAAEEAKPAAESA
PH01010936G0010	MALLASGMCIVVNVMYNVYIIFICDQRCRKAANILFYGAAMYINQAIQTRILVNKNFLINGRNFFCELTTIYREEECSKGIPTLAFLLAPLFFSSESASHRNAPRVCNIRTVQWLFLQMACA*
PH01000723G0650	MEVGENGDLGETGVGEESGEEQPVSEGETEAAFRRGEQTAKGQGKRQRRGQARGSSDGEERVSRVAGRRLRRGPGVGGGGAGTGEERRRGGSGWRGRRGNGREERALEEGTRGASRCETKQRKRQTHNDRWNHNEGEARHSLAYRDNKDKKNYR*
PH01001019G0330	MEALISWHREAVGRRTDEETGEERSQRNGGWWRRWSGLVALISAGSSSSSPPGEKGLDLFFAWPPMVEVVAGKGEGARGTRQGREEEVAPVNKEVGGAGEYRRSDRGAVDLARRRERGREWGKCERRRGGTGGESAEEMRKKPKQLRRREGMGTQNKNKIERRGRRAHEIRRENEIRATWPIFFAKTLHGLLPGLDRTGMDQLHQKKHKCKGKEIIWVLPRLLDLEGQVDDG*
PH01001743G0200	MPDDDTHGSARYRRTSGGQDILAIKKPTNSGWSGCLDGQETGYSGCSEYSTALRETDGNLYFNNTTACLFLTALAESGMRAGFLDDIDNSRV*
PH01012102G0010	MTRNRCTLRAQEPQPPSTFSAQEPHPSAPPNPRLQCSGTTPISTTKPKAEPFPSSCNHSKPPTFNHSITNYPKIGI*
PH01002449G0130	MGRVTERLGGAHEQGVNIIWGISCQVVELMQGTDGTGGLVAICSRSLAVRGKGKFTNLEALWEPGGRLGGGSREGGIIGGTTWRKGELRTPERHWETRGRRGAAGGRAVNTEEVGVAGAERETRSQGPRGRHRRRHDAALQEGEPQAPEGEWELRPEREASLATRCSAAGGRAAYARGRLGAEREGRRCRRERRGGQNGRRCGSWDGDWEPRHEREAPPAA*
PH01001269G0430	MEAPAWIQRRMEAALRPEMEAAVGPGGEDGAWMDLEGEEQRDSGGYSGGGGDWIFGHVDKSQHRSTNFNRSTQIEWGQRQIAMGAHLQAAWSEDAGACCAGGGVAAGDLGAAALAVAAGDLGAAALSASSTWEDWAGEEGHRRGVAAVGMCRGGCVGWGGRKKMRRGRGRWGRCVEESSPSGGCAGDAPGMLGGLRGGLLAISARA*
PH01001418G0210	MELAGEEGGGGGRRGHPDLKEEEEAKKEEWKTKKAACVGRVGRRFPFDVAFGGFLITSQVT*
PH01001456G0060	MAQKCGLRILKSSVLGGSGRLNQDARRRSRLAPPGSAQDVIQTQPRVAPLRAKEDFIHFTLPVIAGVDVTAAIFRLLGVGDHDSTGQGHGCNFCFFHVLFVI*
PH01003891G0190	MAPCDGKISRGGRGRSGGRGGSPAEETSMWGALAWLPTRSGVWTDLIPSEAPSWSIKTKDAKGGGGSMTLQGDDGGRAGEAEEGGGGRIRVHGGVAIPQLEDQIRGARDVGPRLPSSRSSPLVNTRHRRPEPCGGSKPPESLVRRIKKRSALVTGSL*
PH01001028G0230	MATGEGRGGGGGGRCHAVMEGPKGVDDDWGGPRRRRHGRRSMATREGRGRGGDGVVDVGRRQLGRVEEVVAASWIEDKGGRGGLRRRWRRASGGSVDGGGDGLGFPSPAGVVGSGGAENLLDLVCPLPLSGIIPFAG*
PH01001036G0420	MQSEWYRCPQGSRRATVASGRDSVQTAQNSAVSETVTMGSAAMDAAGAACDARRWTGESIRETGGRGVGSHGGDGGSGAACDPPRWTGELIRETGGRGVGGRGGDGGSGAACDPPRWTGESIRETGGRGVGGRGGSSAACDPLQWTGESTREA*
PH01005387G0020	MRMTHGEETTSAVEEATPSGKTPILRRRLDPGTHIHLVPTEGELEWHEVVTIWRSMRWWLPDPEDNVEAAAQENHLQAPPCDEARAAARERSGERARRVNERLPLGAEKLLPGVAGGGR*
PH01000228G0430	MPSILSLAPTSSPPNPRRRRPEMLTAGRRPAPLILHAVACVPNALDLGSLATELPHPISLTAGLPRPGSLAAGLRRPRSLAAELRRRRTPSPPIPRRRTPSPPIPHRRTPSLIHAHPAPYQRQRYYRVCCGSGTRGLSEKSITMPSPWHWKHPLSPLARFPKFAEATRGLYGSGSEEATRVHPIIVPVRAGF
PH01001083G0350	MRTKPSPASTAAEEHDATTISPSTATPTMCSTSDPNAKDIVELDIADDHTVTTIDSTVLTTAMPSTCSTSCSKPPTTTSTCLPEHLRPLEPCPRRRCRRAHLRYRLHAHQMVISATMLVELELRPWLPPNKVVERRSRMAMLSKGMMVLVGRSSGEGIQTLWPLTWAVVMLQPWPPPMCSRIGFTCRFVNVPESIFHNKFKEHLGNISVAQLKHGGIWLNSQCSFVNHVFTIAQNLNNPEESTIIITVPAPMVRRQLEKACTKINNVLRMGAFVGQGKEKSKANNCNMLDRILEATGRYWYKEQFDGYKLCSKVSMEVLTDAISGWCCLFAHDEDVICSKDLEVPWDPGSSTHTFGSVTSAWGKPKFKERRMSWA*
PH01003864G0130	MPPTPAPRAVIPRPRRALPTLPPPLRRRPRRRCCRRSASGRRRSARATPWCAASCRRWRRPASSPSATAPSRSPRRSAPPLPSRPRPSPRPPSPPASPRPPSRKGSKSSRHTPRRSATASLNSPSLARPPPLRRRPRRRARRSRRSRRRLLRLRRMSKVLAPRLRSTKNCCYFGTSLEIIYDFLCW
PH01001613G0130	MADAGGREPGTGAGGGERGTPGPEQEVAEEGGGRLWCSGNSSEEEVDERRRRPLGFPGSGSTLSDVGDGALEGWRRLRLQHGRRRLVASAIGDEDARGNANHASGTHASWRECELRWMFLY*
PH01000047G1440	MKRRSAELLQSSQMAAVEIRKSASDAPGGCSRRRRWRSGSRRRMLQATAVEIRKSEARQRYMGLMGYKGQEREGEKYTIYNTLNNPQAQQYPGGVMYNKNMHEDVRSVEMPPTNEELLRIGDFNCGNVIALFS*
PH01000007G2620	MAPTWLTSPCLQTLVTRKLQQIETASVLQQNVCFQGNFHSLWCIKKKGMPVSIELELLFLIKAKWPSYQMQLQERKVKRYGKAKQQ*
PH01000144G0410	MCACAGPALATSMRAGADDGAGPSRRQGANPRPNRSKGRPAAAQHEDIGGKVIGDSNQEAEPRRPAAGGRASRASAGGAQQANGPEAGGRVQAAEPPRTRRGVGSRRPVGPGEARPRGGRRAGEGCRGQEEATGGQAGERGEAAPEEIEEGKNTAEEQEAGGTRPGEARPRGGRQANEGRRRAPCTTRPPNRCC*
PH01000020G0960	MGCVKVTRAIILRETRYSKTIQVPCFCRKNPALNHNYDIVPRIPLAHNAISMHLQRSTALATREGERQGSPGQHLLVHAGVDESMRAYQSGHRHRIPRKDNRCRRLSRPRPAVREPNQGHRFSYPRTATQIPSRCHRRSKPHPMAQHTKTPSTGTQYPTSRVDRSEDVGSKILPSLPKKMALPPPAPEKMGANFISPSAEDLNGGSI*
PH01000300G0930	MAVGKKEGEAEEGKVEEKKGKGIIEEHQNNEKQRNCAGKNPTNNKEGKLQTTEKRPKKEVRLRNTNGERAARTGPDPGKPKDGQIHEIVSRNKETRKKKNSNERRNRREEKKTGGGERRSSRNGNGDTGRNEKRPPRIGNTQENPKMTKFIRSSAAIAKLQRKRTTKNGETGKKKRRQEFKKSSRDRTKILAAGVKGRSGGDGSE*
PH01000079G1460	MDDTGNDHWNQAKSIGTKGTVGITRNHDDHNTASITTSPTHHCHSIPTQPNKVTTIIASTAIDQKGTTPFESTMPAEHIRQSPFFPTVILAQAEPHLRN*
PH01001533G0390	MAPPLRSAPPGRLLLFLHEAASTPWLPYVAGPLGSSPRDSAPDPPPMHMHAEKVRLVALSYCYLRTTRGIMVLPPVGYETRERGWQRRLQAGALFFSFVVGLQAVMLMMLSLSWSLAALMPCLFLWVDSGMEVLRKPLALLASSSSLRSLPLLLLASLVLASPSWIDDWRDADGPGSTGLAPFPCSLPPLSAGKYGELLAFFSFLLLRKS*
PH01000461G0540	MVDDTQKRVCSPGSSPPPTEMPTVPLCTDQLLFLGHPNGRSAPQDKRPDKMSTQTLLGLFNDWSAEIEVGPSSVGMDRWQQIRGGRRMQEGFGSSGEVDFLGDDKTMAYPELYTPAHDYGEPVPQLAMPAPPQCATEGHATSTPGGLADPDQPPVQPDLQADLVKKGGDQGDAAREPSDATKRRNPEKKLGKRMKAMFARGPAAAAALTAGARGRLSGGRLGAAS*
PH01000207G1000	MRKSNPNSDLREGNKKKHLAGAPLVAGCLGSWGRWRRQEGQRRLEAHGRCGEDGRRRPLESGEDEAPLAASHREAHVRGKTGGAREGQREAQGAEDRLGSIGM*
PH01002911G0210	MRRQGTASTPRRCLTSGRKRAMKMLQAEMENKKAEEKKVKEKVASPAQPMMPASLTPPTQLPNTSLPIRCIALAASPLSSSPTSLSPYLYSQIHSQIWWATGDGDGLERAMPTRRGREDVGEGGADSPGQGGCWRGRRRLAETWACKGPDPSELERATSRRFAVGRGEMEAPSPRVPGESSSPFSLALSPLPPPRLLLALRLAAQYIVLLL*
PH01000654G0460	MTLSIRFMEADQDTLRGTVAALMFSLQNRMRKAFHPATVQNYENPKTKLSPKQKGYQDVTFMNFVGIVPLFQCCHGSQRVTKDNELRGEGNPSSLQRHGSGNPSSRGRKYQRLAREGRSQHGPLLVQAIDVPILLQILRDTESMARTKAIQAWRPVALDSLYGWQLDSLYGLQLARAMATHGGEKASGGEERRREGW*
PH01000921G0340	MAGDEQEDRLLLMSCRCLLPSLLPAAAKMNRGQRWPATVVEHEDDEGASELAPILVKMSQWRRPPEARSEPVVMRQQAASSDVFKKNEEVRVFFESQQAAGGDASGEVPEAELAPDPATEYGVPFGYVAEDPRAAAEQTEQRRRAGSNAEDAGSVAEQSIGGRRKHGGEVELPKQPES*
PH01000288G0180	MASSLVEVAPGASLVEAARQRYSGGANPAKVQRGRGARRRGGRSSIAGPGRTSFLSRSSLEREQRIFDPSDLCSRGSRGFARSSREDKLLHRIFAREGAKDLCSPPISSGGVEDESCVLRMEAARRSSE*
PH01001457G0110	MDKPHALLVTPPPSPTTSFRSGGHPTIVSGIALGRPDMNLGGRAREHELWRCARWRGELEWQAQVASSQWSKEQRHSGVASLGSGVAAGTRRRGGTWEASGAPRAEEGIGLGGRQRSGVRATTRELGRRLGA*
PH01000450G0630	MTSSGTQSSRKQRRGRRRRRRQAVRGDRWSSEAVAELGLAATTGNNCGSARMEQQKTTRRQRRRRQAVRRDLWLSEATTELRLMATTKNNCGSADLEQRVEEMRRQQSYLAARGVRRRTEATGGEEEAVVALQPRRWRGYSGKTTTPRKRCGRPGCGEDRYSPLVPEDGDEGSGRRRLQALNPTTHNDFGS*
PH01000522G0630	MQSQALLGIKTEHLTRNNEDKQSITSDHYNRLPRFLCSASLQLLQATQHAQKRTGRQGNQYAATAAARNRFSKAEQIEKQQTAAEHGATVTDPDSRLQKNTARDKNRCSSSFYGRTGLLQAPNSAGTTERRLIPFFRAATGRRQKCTAKIKSDPSQQGGSKELLFCEYNWRNDFIQSHTQPPRGLSTSYARTSHRTDKLQLDAINKLAARTRQ*
PH01000029G1150	MLPVPGAAPRRLASTARGARRAAAPGARSRSRWCTSPTPCGSRPAPRASAPSCRSSPAATPTPPSTAPTTSTTTVTAPTPHRGSAPRGARPRRPTPAPGPSRRRASPTSPPRPRSARARKAATETRRTTSSGHSCWTTTTRCSRRRRCSTTTRTAISFHLVKRRSNYDVVSTSFKLPRKTETIK
PH01001256G0230	MARWSPPPFVPLPPVTVLIGLSTDPSASPVSSPSLLLSFLILCAAVATKSGCLAVFGSSHGEVWARAATTMEAYLVAAGASQSVGDDAPSLSPKHRHSQSSSKHFNETIPILKVLIF*
PH01002372G0220	MELHARLAADAALTVRPAQSLFPLIHRVTPHLPTSPAFPLTQFLHVFAGTPCAVFFTGSALRSSLASSLPAGASLLDSPHVEPPCASPDLPKPLIGAPSPGRRRCAEPSAPAWASATGSPWHLPDLGNHSGEFFSHLQCSCSS*
PH01000047G1530	MGFWGWVVVATVRERAAPVKLRRSRGRRGRGRGPGGKGEVLECLDGRDLGGEGEVGLRLDGEGTEATTGALDRLWRRREVGEVVALVHVDDVGDGARITLGKCEVGAWATSQWPCSPHWSRPGGGVARSLIAARHGNKMGASWRWQLRASVVLKAEGGWRGKMAMPIAVDSSIGKDGGVGRMMRGGGRRGSVLGEGATDGRKRGAQKGKRKTKGKFRFRKENEKQPNFK*
PH01002569G0300	MARGCLLDPVSRREYRCRLRSSEELRRRWPLGVAEQGALGGGEPERRRGAAPGEERKAGGAGGRGRSRERCAVERRRGGGDGLRVRRGIARGRVAAELGGEEEAGGFGYVREPERRHRNPQRRSMADGSMLGSAGWGAGPG*
PH01000121G1340	MVEMTGDDEKVGDGQLRRLLVIMMAGGDEDELNPIGNEWQRICSSLEQKDPVMASDEVDDDKDDLKRPRNENVTEDDGSRSGPLHPVAHRPTGEWIELKMADDRDRDKSEKMSNTG*
PH01000503G0960	MANGGGFDDNFKEVMIKFMEGTGNRLKLLPEVLELLDNHVGQLAAIESWLHRHNQWWHVWRVNRAVKKVSLIKMNGMSQPLLLSRPLLLPQPGCPGGDNRHRWHGHVATRARSGGGAGVLKNLDLPL*
PH01001426G0090	MAPLWSSRWQRCGRSSTAVARANGGDGVLLQEKTRAWARRRQGGLAGSLGEIGVGPRQRGDSERQRKGSTGARQRKRCTHKIEVETMLRVQGIGQGLTGEAKLKDGGVSVGDEEDDGSSDEQR*
PH01005612G0050	MAGDEGAHGCSGSDKTKASNGDEAKEQRGSGGLDEKGSRHDMTHTEAKELTGKPIKQGGRCGQIWDDEVVDDEGVLVRRGWRHGVECRTAVPKEKTARSAKLCGRRASTRNDFGGARFGEEIQEDETENGRTNLGFRWRRMEQRI*
PH01000872G0140	MATLGADLTTEATAMEGAAEGSSSGSDSRRYGRDGGDGRGRRPNGGGWWRRGEGRTGGNGRSWGGRDGSDGDGESEGGGGGEGWGSGRKSDSGGLTHGWRRRDCGGETEADMFHETRPSRHPKRTLQLSIPRSGIPCQVVRCQPLLFLHRPLLLEELLKAIQPRLQVFLAVEGQKPEMLAGLAHDHNTQLLAKK*
PH01004428G0110	MYLGVGSGVGTGWEVAGGLGTATRAGAAARVGGRRRPWGVGIAGVGEKERRGGGLGRLRRGSEGRGGGAGDGTASRGREEAEGRAGSSNPNRLRVARSGRGRGRRREPGRREAAARAEEEGGGAGGGRRRAALGRREEGRRAGEAEAGTNGVCVLRVISVACC*
PH01000037G0880	MATMNYTCKCIIGGGSRSRATQEATPTTTQNPPVAAPLLTAAAAAPRPGRRGASQFPFLQLPPFFIAVGSVRTRRRPLASAGFRRRPWISADPVSPHRLPPDLQPPGPRPSLGRDPGAPMAWSCHRPRFLAPSCLPSAEGEIRAPAIAPRLPPLRSCSLPLSPGSISERPPSSPTPSPPDPDRGHPFVAGAQTRAPRRAAAGSDSLAPTLSSSNPLSISESAPEFYGGFLDKEQSNWESYGSTRMLS*
PH01001748G0210	MPLSLEQKNYKSTLYETTTNQQRGAELGAWERAEGERRTTGAQDEWPTSTVRPPSRSTGAQGQEQGSGGAPGTWRRCCCYIEGGREPSPAHLGAWRVEALRRSRRLPRRAAAAQGATSTVEDDTGAALGGDGPTEPRRARWRSARHEGGHRGSREGRRARARRRWSGGRGLGLVVWMWMEWGNWGRRCQRVCAWVGPARMARPRAKWLHPFFLAHM*
PH01005439G0030	MALARWDKSGEEEGASGWEPGQERLKGGGGPGGDWPGGHEGEMGWPKKNTGLTYDASIRNTDGDASHWRVERMERRPAASRREAHGGAVVAAWRTGGAEDGRRRHWSGTEPRRPAAKGRASWHTSARAGPLERREEQRAAGPRERPGAVGRRGAGLAEETMREGELERRRRAGMPTAVAGREPEGRHWRRRRGKQQPKKLGAQ*
PH01000374G0320	MRRRLGFARCASPYASALAPPAVPLPAYPPTRLPPHRPHTERLRRQDPVGGEAQGAGLPTYVIISHPAATAVITRARP*
PH01002971G0150	MAPPQDAHLHDRQRTVASIFHIAPEGQGDDTGKKLPTYARLSAAPTTSSPSPPPPPIAVSNDLETAPEGQETPRPTHRPGSPGKLAIPDSPGASSSAHGSPKDPSTPWMTPCLFMQDGVQEDLEGGSGRATSDGTASSSATSWLGRLWRRTLQLPVTDHPFGASRRTFFTGRRRMG*
PH01000618G0910	MAKSQLETVYYVAYAAHGIEISPIEKNYPILKAKTSQATTEEVTEEHIKTKLSYYHQGIVEDHDWVLRCSYVQGVHHHNCQAYNIKHVATLTKH*
PH01000025G1330	MGPSRGGAGLRPRLEGTGARSRRRRSVATPRPRGPRRHREDAAARGGAGRGGSREEVGPGGADGAAAAPCWREPRGERRVEALRSGRGPARAVRDGAKPASQAGAAELGLGLAHGGAAHGGGETEQSGGA*
PH01001299G0360	MIISTAYPINISEQRSLTPHTNLPQIDIFRLLHASPLLHRSLTANQIPCSAGIAQLLLHKIVSGSTRNPSLQTYQIWLPPHPDLQLPSRHTFSSRPATRTTRMAESGQGQLGPSSPPPPPPIQIRLLPSRYGSLPLEEGNMEVLLVVVLMSVPGGPGTEQSRAFMVPSADTCTVLVAMVSVAVRKADGRGPQPHPSWASLPS*
PH01003295G0070	MGAIRMIISKILAKVKAENTTEVKAEESIANQNSRSISLGREHGGNASAAQEGGAAQSSGAAQGLRRSPQRAPQEGGADAPNPSSWVGNEGREWARAGAGGE*
PH01003017G0040	MVGKLFRAGLLPSLLWSPPPPVFDFSSSHTTAAGNFNRTWKSSPLPATMEISDGIHGCSATSGDGGSGVWLANMSSTGARRPPATTRTTGAQIRPGATAGAQIRRLRHDIELRRRRQELGFGGDGSQRR*
PH01000507G0470	MAKTELAPFRWNLATDKERRRMARRVWEGGARARASPTYKAMEVAIEGCGASLCRHNDGAVMACDTARMASTTGREGKARGVQAQCRREGEGSDTLAWVRSAQGASQRIMAHSRPGLGWAEPKEVGGELGKAQGEIGELRF*
PH01000487G0710	MQQKQSELNLCGRKRTVTVTFFFGTGSSSRPVNSGDAGPSSERSGVSRDKDVVVVVGDPDCGGELLAAAAGDAFRCRKAKSNQIKPQFPNPNPTKRSNAAEAKRAEPVRPKADGDGDILLHHRVLVQTSEQRRRGPVEREVRREPRQGHGGGCRRCRRPRLRLLLRRRTPRCRVRRCLPLPQSRPRRHCRYSARSISTGQPPLDPPS*
PH01000115G1320	MWVVSHSGKKEASRSIRCLVLMFFDELGTPISILGVAQAVYDKLLIPLDALIVEVFSNQGFGESVVHLIAPGSCSPIGANESAPELLHVVVDPHPQLDGLASLSLEGASLTAAPNQQAKLVLPSKSQDEASLGVSSVGGLKLQEDATPLEV*
PH01000117G0710	MTTTAITTAILNPKLTKPNRAQTLKSKIPEKGGARESRGRGRAAEAQGGGARSHGPEQVRARKAGAELEGVARPRGNNRGPSQAGSARARRWAKRRGARSGQTGVARAGTAGRGEPGLSRGEMRVGCVGEAGPAAASALGGRRCPEEREAGGGGAMGELWAGAKNQERNEARKERNETKKKVVAYFGRMGKVGEGKEIREGIK*
PH01001226G0120	MARPSHQTLTRPPLLPWTLAAASSASLGVPESRGGAPPQRRSGAALRSAVLRRLADYAAAGAGRLGSPALVGVRSTTSSGYGPRGGRRPRSHGRRRSDSSSSSCQVAAKDEGRLTEVVHHQELEPEWVTHNKIFDGVESGGGGRGSVGWRCDDGDSGCGSRGGGYDDGRSAGRGTSGDGLLRVLVQHNQRSCRLDGGDGSGGVGGCGGISSFATGADPVAVAGDMARIVVMAERGGPTEAGGGGVVKGEQAKVAAVGNAEMDLMGMVKVEVEAARKAGAMGGNLAAD*
PH01000189G0260	MPSGWFACLVLLRLAFAAVVRAAFAGTTFNARVMGLLVGLCSIVYVVLRCGCPSLNRSRAAKRPPACLPRVSQACSLCECSCPSLSQGKAVIPFRVSTGFPQRDQKKDMLSKMALKIASKAAEHDLFVSELPPSPPRKRPSQSRPQLQQKKRSFLNKKPLNAVQPLEVSQRLLRNCSKSVTGNP*
PH01000615G0230	MIKKSPSIDQFQQRIVCVFTLSSTSRCFRLLLQLCRLLVANAAERPLEQPGGGARPPRLDGLHLRGKARVQRLQLPEPPLLLMRAGHAGLHLPSARGLPNKLGELVDLEVVVLDWDDAIGDSWESRGVEAWGGDAEARGKYEGSSMVDRATMRRTGGE*
PH01000070G0520	MWRQQGLETKGEWATVVDEVAVMEFRAEGDVGDEAVEAGARNEHQRSRSRGVGGGGRDFGAEEAVTSPWRGREEFWWIDLGILGGLSFFFSRCPTVREI*
PH01000836G0640	MKQLARDRLDKNYRQTEGAGGALWSGGGADGSSEGRGEWPSGGGAAPARLRTRGSGEPERRCGGRNGAGGSSEDRGEWGRSGTGGSSEGRGGSGLWGRRRRRRRVRSGAEEALGSGD*
PH01002204G0230	MTLFMGWTTRKLRLCPSSHSGMTLTISGPARHDMSPTWPGYGECEEEEGRAVAWGEAGAEAAEAGRGRREVGRGRRGDAADGGRCPWSSRREKGTGEKRGEGVETVTTPKLGPLESLQLSRMYSCKVVVSQASKRLQQKPGFYYNR*
PH01017222G0010	MARRRQPQKWVVGGSRMLVESTLWHRRRCGGAARASGSQPGEVEWHDGAGEGEGGNGEEHGHEGATGDSPGRSEGAEVAGGGLATQAMSGAGGSPWGWCSGGGKPKWVMGGGRGR*
PH01001748G0240	MGKEGCGAGPVLVLSLLLPCSLGVAGGGGVDAGLFLFAALMPGCLDLGEWQRGFVNGMWLMWGNGLGLPSAGLSPACALPPLVAKILRIWMGLGCGCSYLDLGLISSLFVREERCDDERAAEREIDGELLRHEHHHGQKERERNEHQDTLQPADQIGPGQREIASRLGRERAEAKEENTKGYRLRGLLAMGWEGVNRVDVLLILLGTTKPYASCSHQNPPTFSIIALRVAVNRKSQIVSAGEHRLFAARPTCTTSAVASPTPTRPQAATCFTGAGREFVRAQPRRTSAWPLRHFGAVGPQQPTQGAAPFQMDQGEKEICENLKNFILLLIPIGVSVLIPWSFVAIVYFSVSSVLWPEISYFLRTRSDSFAPLFFNWVSCEDLICAPIGVDSGGLSELAS…
PH01001240G0030	MEEKSAAAGGGGSVASVDRLGMREAPENIDTAVGSVGGRWLGRWLRGGGPEDESTQFERRGAQRRTRGWQRWEVAARYPRWAASNINWPALESVFPLTFFSTRIQHSRLWAFW*
PH01003006G0250	MAWRPGTKLAVGLCSLWVSFGEDEREWKRKMAREVLQRLKLALLWAKGEGHDGEADGMGGGALEGMHGSRGKAVFSWKHAGQRRAMGGQRSSNFSLT*
PH01005352G0050	MEELEARASGRHWQNQRGVRAWAKARGYAGGDRAWARHGQSRWDGRRDKWRPIRATGIQAQVALREKNREAREEKNEEREKKEGKGREKEKKKKGEKGKEKRWQEENSNLEF*
PH01000080G1450	MADTLADLHQQQQSLLHAHTTMSHHWIYYMFLLFIIPTIPGCCFLALQDVLSKLNGSGSSRFNILLGAAALKMSST*
PH01003880G0030	MAMATAKRAAAAARVPPSLSLLSPSLSGHPEARSEPLTLPYRCQSRRPVVSSAAGRLDDMSLTWQCRGNYVYRSCQRKLKPMDTIY*
PH01007541G0010	MGGAGMGRPGGAPGAEEPDACVGDARLEALLGIQVCDTVGDQGAWRTGSREEKREEEREKEKKKEKERKRKKKEKKKRDKEKRKEIKREKKGKSRRNGKRDGPGEIQISKLEFGILATSFELRNGI*
PH01002730G0170	MRRSFFFFLCMALLHHRLLTEFQVHVVLSELTFSPSLSCTHRKNHHTFKASTHGSMVQLCTIGCGRARDTRRKAATWGRVEDGVAGSRGVLGEDDGVANLRVVREADWSGVARDEQSSGADQRRWGGPPSKFASPYPAFLPHHISNFTKSTQLTIPCRAFFPQITRNQVIRELPRTEIPKSTTQSISNLPSKERSNGVHGEPTERQFLDSLSPSLSCAASISQLTYFLPI*
PH01003451G0250	MEPPDLTKMSSRPPTICYFYRASTLQRCLKTAMTNARSAERRDDNLATTCPQMPSAPPIIAGLLQPSPFIFPSGYTIVRRHSRSLPRHRSESLPASFLLFGSADIRPCLLEKVCCHRPIVEEA*
PH01000840G0260	MARELAALAFVALLSIGLSNAARVARYTSEVGGGGDGGEGGGGGSGYGSGYGQGGGASGGGYGQSGGGGGGGGQGGGSGFGYGSGYGQGGGASGGGYGQGSGGGGGGGQGGGSGSGYGFGSGFGYGQGGGASGGGHGQGGGGGSGGGQGGGNGSGYGSGYGSGYGQGGGVSGGGYGQGGGGGDGGGQGGGNGSGYGSGYGQGGGASSGGYEQGGGGGGGQGGGSNGSSGYGSGYGGGAGGNP*
PH01000104G0620	MGQVSPASKKQRLTFIVVRGYRGSGVGLDGGYAGCLSGISNSVAYKPSGYQKIEMRCLLHKMEMRMIQLQQDDDTSSTVAISLLLDLDVVKDGDRRCRLGHNELEPW*
PH01001136G0290	MEECSARLLLLCRPRLLLLCSERNLRSHSTSRRAPLAPRRASSGPSPRELALGVIDMIVHVGNIEYHESWPHRTPTREIALMNVWYKQCGLSTTVETELIFFPDSIYADELEGLRASLMIAHAVVRDYVNFIIQMRINMIANPHYQGLNE*
PH01000565G0410	MIPVLDEGGEEDWQRGEGDQWVLCDEVHEPVEAEVREGELEAPTASAPVGVGRQPQRLLEEERRGEGVAAMREAKEAREAYAEERMTAMA*
PH01000052G0850	MVLVLALCLWLGWLWVFAGYDGEAELACEMAVGALVLGCEGEGMLVSLVGLPCACASAGKKWLCGLALLGRRLKKGGMYLAGFPCGWLMTTMPFSLSPIALL*
PH01000779G0360	MAVGFLLPFFPFPLAGGVVASTTGIRAIELILMRQRRKFIKASPKRRLTVRCCRCAKVSPRLAVHAYGVRLRVEASLWRHRASGRLEAMPYAEEEREAMLTLPAIKPGLL*
PH01001291G0390	MGCTCALFTLCFGLHGSFVVNCSIDQLGGWQEKSFWAFRINVLFLILRTSSAGFYIVEIKPRGSGSRKGLRLIKEQPEQIDTLTYIKYCYLLILIGILKTFNAKLDDSLIEGEFLN*
PH01001967G0140	MAHLPLKLSCFLFPTIIVVPSLATSSACRFTTLGESQLPTKSAVVLHEGGVAPASLGMMAVLHRQVSAGSLKQSGECQIPEKSKSEDSEGTLSGRKECQIPEKSKSEDSEGTLSGWKVMKKSAFNLPLGRLLLQRKGRMQWALTEGWKIQRLISISVLTVASFLLSCHD*
PH01004045G0160	MQPQEEADRWGHLPQNDSRDLTPAAAAVRIDPLSDRSEQYSIIHLQSAPHPTVAQNYQSEPPNQCAISFRQNRFIIHRIAAPERSWRPTQVVLLFSSYQTHAIHIASAPLLNLATFHEQIDTAIGFGRENLDANKLDHLQREGSMHISILVAMEGALCRLEFASIRDWDAFLCLYETALQCSESRNAQSDQNKIQ*
PH01006330G0060	MTQVTKAVETCAPDEDSQNGHGVGAPMRQGERGAEVAVSGGSGCGGVREHAGVGGVRGQAVAGGLVVMASRAREREGMAWASAGAFDRGKKKPEGRTGSMQAKRQEAKGEMGQGKPKGKGAGGPRGRLGRPKRKTGLSPREEERAKRERGPDPKREEIQLEFEFTTTKQAIVDAPSQTVPLEPSVLGQSGPAGGAGRLSQTVFFRTVCDSHISQTVH*
PH01000474G0190	MWGQERSGARRGAEGGAPWEPEPDLGGAVEPRGHRRARCGTGAAKHGHNRAGAAQRHGGRPSPSGLGHSGESRAHTRVLGAEMAASRAEPSPVEVVIEREEPAAAVAARGGGAALGSRRPTSRGRQHQAAQGRESRLEDLGRHEETPGARTTK*
PH01002674G0080	MGQMKLPILNRRRTDPTSKTGETVKNFKTQAAAAKNRFLRGSKQALPHRLHKRTGRTGLSNFCCHYGWSRTLSIQDLTSADFLKGIRPQLFKTSTRRNKMAASKIPISGQPKRKQNNQSSRHRSGFLPSSTG*
PH01000552G0490	MPMREGCCRIHLPLGDEDEVARVEGGGRRRRSKSEKRRPEASDLGWTISGREARARGGGGGVEANRGVGSFVASSGGEARRHEQRGEDEGGGVTGRTERRRHGPRALDPSRTDEEEARSSQSTSTPRDDSLMPKMTMLLRRGNTTRRRPPPGAKIGLPGGSGGE*
PH01163386G0010	MDSTSSPSNRGRPAISTAESRYAIAAPLCSSTADLFPPLLSFLSGLPYRAATFPPLLLFPSGPPYHAADLPPLLLFLLCSTGHPLAPLG*
PH01001756G0230	MHIGSKGDHRREREISEVVVTAGFGDEGGGRGTRRAQRRTRRGDLNEGGGMTGGQRMMSEHGGKELASAVASSVDSGEMKMMWTILEGAHCVGRNREVNEVAASGGVAREEEDDVVPDAPMGEKRGWGIRVVEETKASSKDKESIGKAHLSGCTGTVERSGRKVNKELGVLLCFSARW*
PH01000603G0830	MEKNHVSICMSEVEEDYRRQCGHRRFEAASNRGRNTGCGRNARASWVYIHTEIRYTALSSSSRACRALVGVAAGPVLAPPDERALLDGIDLPSCSEESTMGLDQPGDVMTVDRLSASASESSRYSGASSSRNTWDEGGYRRHTTMLGRPRRHRRCRAGWIASVNHDDTARTELELYAATERANEKNSKRKRVCVMDMDKEQVVQNERGEKVRAADVGVRSPLKSDAQGIALSLLKTSFPKVIENQVILAPLGKQVNQAFLFLMTL*
PH01001742G0330	MDQNVAFSPFVSARRRRIWEMGWEFEDGDWGSWGGNVWDLWRVKGGEAGHLAQWVLSKTSMDVTNPFLVAFVDKESYSGRNRAEKDDDCGEDGLAGGETQRSSNRLGGARARRRHREAVGGNVMVWGSMSGAGGDERHGSKEEDDDDVTQ*
PH01000127G1210	MAAVAAGWHGSSNWPPLEEVWRGGWWWRKRGKKSRNHKKAKDMGLAQGRHGVGRRRRGDEAQGRDAGVRRARCWGNVGKCVVENGGFGGGSMGLRRARCWGDTRGMQRRSSQP*
PH01000820G0560	MAKISFLLLAFLLLAVAFPVVSSLHLQPFRHYCSLTNLVFFSFGLWQEVMGGGNLKPWGNQLLNLLAIFRHLRISYLASFLLMFLGVWCAQSARPSARRAVAVGFRRSPMMVASLAPTASGGMLDVSASPAQATTHAARHAAWHRHHAAPILCACTPNHPVPGAALERIARALAHATSPRPLRLRL*
PH01000118G0150	MMRSVNNSTSIHTYPSAGYPVANGGGLQGSRRGLVAYRRACPKPRPSSPVTAANLLHADPRGGGRREHVRHLQEHEAPSVVLQQPRPNAPTSAMAPPPPPAVANGRMTVAAWPSHAEFPVWKWNIWAGAVWPNLKVRCALFDQPKIQ*
PH01001308G0260	MAIFGSCATTTGPRPPPRPRTIGPTRLLPFGSSAALAWPDGLASGSSAYVASWLAPCCCLCRIGLPLASPAWPGGQRRRSALPSPGSSFSYPLLRLGPKFGTPPSSFSPRLGLLTDDDLLC*
PH01000041G0590	MAALPPDAGEDKHLVLDWMPRIRVRRGGEGTGLHLGLYCSSLGRTLSLHSPLGRQVHPARIREKKRRKPETLVRARTAGGCGRTANRRRRADGGVCYSSLHGKAWCAGFQAIQHGVKNN*
PH01000526G0190	MTPSLPCASPATLLWWWCLLLTPRKESCQGNYGYLCLESGFCLDWKQEPKQQIQKFCMTRIVWGVSWSFQKTHGLLYLRFKDESSGRFITGTAGSIASSRVPQFHNLISKG*
PH01004501G0050	MELSGDNTGQQNKATWKVGLGPCQERSELPELKCDYSNSLFWRNILEEDIIYQTLRPLHREDIPLGMILREKNFREHCHLIGALHDVEHEGGLHLKKPTCYEGTEAGSQGEEEQVPTEVEGSIGILQLIPLQVRKKVAGTVVFAAKGRNKMGFRLMCLPVISPLKMTFMVCEDDVKI*
PH01001776G0240	MGTPALRSMPRRTDTTEKMEPASRVAQRHVAMGVELDGDGGDFAAGFAFVGGGGGELGDSGRRARIHRRRQSPTAGCPDPTWNKLDDDKTRASDTGSSREKSQRRTRRTIEGEEER*
PH01002814G0160	MAVCVMERALLVMGKTIETDCSDLQQLNLPMLPLASLQAFRRLYEEVGLGWIYPFMLLLSLNLWLP*
PH01000386G0260	MAVRPRVDVASGAATASGAAAARLRERRLAAAFGSDGDQAATASSVGYLYDIMCFFNWWFLFLVSFKSHSGCTAVWPFLRVYRYMFFLSTDKTISEHQLSLGLNTVAVHELISEQDVVQLVISTGTNSVQAMNPDEPTHRTITSTPTSKRSDNVGSQSTNVAGANLTDVIVSTLRLPTVSLSLEEITLGKQMLRQAPARDRSLGLTASCAVAQWKLCRGTVLGFTSSSLPKWVPEPADPALFATKNSKRCSPKLGPPSPCESHIRASKEFPAHC*
PH01003146G0130	MGRGLAGCWHARVQLAVMQAAGWAAEVGGRAEGGDGAATAREEEVAATARVERVSGGGEGGDRMWTGRSGGATAAKRSGDRERFHGGEGRTGRLREPSIGQRDR*
PH01001373G0100	MPTANRAGGCAGLLGPVRGSHGGAGQLGPVRGSRGGAGAGEVAGGEAGWPRGKMAGGWAEAGRERGGRRTGGGGPRARWPVDRWTSEMAGGRVEKGRGRGGRRTGGGGLWARWPPVARRGEGGATTGPQRCGLVWRASAAEGLKQ*
PH01001940G0050	MELELARAAQHQAASALAISIGHPHCNQLIQSGLTRSRNFSIIHSSSTKKLRNMHINKHSSQEQASKLQDQAFKLLLDLLHPPGPSAGDLARWCPSLPPRTRPLAWMEERQMEKRMGVQGEGLDGGAVAGWNLEDGGAEEGAAVMAASPRWPLALHLRGFERTDGRRPPHCAPSPGRGEEGAGWTVDGRRNDQRGSRGEKGAGRTGRRRASGGLGI*
PH01003045G0180	MEPRLPSGRRPAAVGLFRSPVWAPPRPTPLPRDPRPSTLQPPPQATSRRLHVPPRSLLRSSSSRSRRHCATRPTPSPTHAAAPASGLGPLLHPYGPCRHELAPAPQRPGASTRPDSSGAARGQRRRRAAPPAPDPAPSSGRLGLWPPATSPPPAATRLRPWFAHSDPYLYSSPYCLRCILKICCYARWMNDVDADAAMMIDYGLMGVTGGGGG*
PH01005834G0040	MAAREHRGAWETKPPGRAGGPSRGSEVRGGVRAGAKPPEAHGRAMAAREHRGAWETKPPGRAGGPSRGSEVRGGAHVGREPGRRTGGGASSLAGRRKRRWRQRKSAGRNGSEEMGKKGMMKMGK*
PH01000107G1780	MTVSATSSARLASTWTRRSPRSAAAAASAARSGEPRQSRSCQGRRRRCAARGRKAREGSTTAAAASTRPEATAERGTCSTPATPASPSCSSEGSSRQLSDTTNGCPRPPSGPSCGLGLRWSARIGSGVGKAVAWVLVQGSGSSSGSGRGLCFGESYYAAASLSKWWAARGHRFTG*
PH01002506G0260	MAEGRSLVAMLYGGWDGNIDKCSQPTSPICVCPITDKERGRLAQATPLIGSASTNRRVFARTQEQGRDLSMSGSYISCRSTRLADSRRFLRVRQAHFAGQAICIAGGGLRGGGTRGGGGWRAGSEDVEDVEDGGVAERAAAAAGEELAGAGAAEGVAARDEGRALGPRHAQHPPPAALLPASGSASTSAPNADADAAATSSCSRTVAPAPVLHCLSVCSSSAIRDTLSPCSSSVGI*
PH01075329G0010	MALDMGLVVDMGKAVPMAEDTEVAGAAEEAAAKAEAPDMAPAPGMCMALVEVADTTRSVLQDRAIPPSQHINVYESVPLL*
PH01000079G0370	MAHGARGDADLSRGRSDPAPAMRGRPDPARKSSISPSSAMKKLRSKPSTPITLFASLPHLACLSASVHMRKRVEVVAEQRGVARTMTHRPRTNQQREQGSSGAGTSMEDGDCCCYFLVTRRPPPGVEIGPPGGSGGGTSSSNQEPEKPKLAVLEEKLEPDQPKLEPVKDPERMKPEPLRPDLVINSSLLPSVSLPLSSSLSIESDNDRPTGRRLWHVEATPDAAPDPSDGAKGDGRSIGRHTGPEWRQSGVAFFGRDGGAQAEVVQISFGRRQRRGEAARQETQSAAAALKRARRRGRSLDPAAVARGRAEEAEATARTGGGGAGSRWIWLETRLAVMPEQETVVVLLLLLLRRRKLLLEGGRPQEW*
PH01000409G0190	MWVKHSGAPGRDCLGRWATERDHDSEQERRRGRNVKGSSGAGCTARPQRVGRRGARRSQWAGYLARAPAQGSRNRARGEVRAWRWAEDVGGAAMTAGSTTWVNHSSTPWRTCLWQWATGQFGGGGAVEETRRAALGKGALQDRSERAA*
PH01001791G0400	MDRVHELMVWAYVSACVGCHIGTDAGEVLTWSTSGCHIMPARRRRSGQLGRWRYMPRQGHQMRAEGEGNLVCTLAASPVKVRRAPCRMRDGDAEGEEDGRGASSTTLGTTTERRTTEELRSSIPAAREGVRR*
PH01001040G0290	MGRGSARVGRRAGTRGVVASAGEGGGAVGAGIRSSGGGGAGGSEQWRRRWRTGQGAGGWGRRGLGPRDMRPARTKWPEGSGGGEAARPGQRREEPRLVERREEPGRAAAVRFVRLHLGSQFFFTSGGRRRGEGWPVGGRGNCGASLFMQERAESSNVASMGANDGEAWAWA*
PH01000925G0160	MASLRSSAPLGHHLPQAPFILNRPKPPSSTVSKAKPSSTPSPPLHISTRRSGRRREEQGETWKIKGARIASVTALNRQTTTTNAKTTTRTGRHSRDWQEQVTNTSPPLHCHPLSRTEPNRGSTTGESSGRRRAAEPEEAKEEPSREEATSRGSDVGPGQGFERAGDRGRRGATVDGGSGGSAGPAAPL*
PH01000537G0800	MAPEGSNAMDATPSIVSPVSPSSTCAPASSASAGGAGVDLTWAMGVQSHRSGSIRAYDNGGSWGWGPGAPPPENAGWGENWEGRGKGKREEYSPRIFSGSIFSAGPPLRGSCHPLAKNIGG*
PH01000254G1230	MARPMAQPDSPQPARFSSLPHARSRLPPAPKLPAPRMPEARAVALVGLSAPSARRTVGSSSSSLVPPDPALPPYLVVPPPSLELQLDSSSLPPDPAPTPSRRRFRSSLAPSAPGQQVLPHAAGFGPSSRRRLQYSLVPPAPGPSSRRQLQVMLCLCTHAVILCLCTNEAMGDWDEIKMETDNSSAREEQTNNRFKPPLWNHVDVVDKGGQG*
PH01000541G0620	MKRKMKRCRDEYRDGNREQRARVELRRTHDRQKISARNRTYPRPTQDEQTSSTMPVARGHSRLPAQLCDWREYLLVELDTGGGIHLRLTTSAGGQRWPWIPTAAWIDWRAVCWWRSSGRSRRRRWWWCGLADARDWIGLDGRRRLVARSSSSPWALRKATARRWRRRMWPALVATCGGRRELEEGIGSLGLGEMRGGGGCGTLEGGVDAWI*
PH01001494G0350	MAGEETGMGFVSEERRQGKGQREREEEIGGATAFIMVRNMLVMHKLEDGILSLVELATGSYRQSTGDRYLSQLYEPEAAVAVSGVLLCTGIQKKCIRKKNYLGIIPSLVACLGLGLAKSQPIKAPSQAKFPTSHLNSFSQDTRSEAKSQSQPPGTLKPYGDRRLPFNPPKNLTSSRSLPLADLSLLQVPVIRKCKIFMWKEEYEGYICHLGGLAAFRGNCKIEG*
PH01000356G1250	MWSAQQMDHWRGRMEVELMVGNGDEKWSSLEAWLLRLRKEEKRGGGAAGSFIEGGRGSTAAKGRRGRAGSGMAGRGDMQQHGGRGWVAWERQGVGGGRVWASRGMGEGEVELGHGHRGRQHGRTGGGKER*
PH01001417G0500	MASHARGRQRSGRATRGGQLHSIGRASNHGQQATTQDTAKAGGGYELTEQQRRWLHTHEVRRYTGGGWRWQAEDRGVRQDELG*
PH01003196G0190	MEGDSSRRSGRMPTLPVEVGTRTGVWDRLRRWARGGGADFGVEAAAALVRMRFELGILGDFEQLIWVFGVVECVFCTVCSRVTTIGKIRILLTELLFP*
PH01001784G0340	MDVARGRRHRWQWRRFSSSIEVATSYSSSDLTSSDDASFYSSVTGTAPKPTCPSDPLLPSPLAGTATTGHTSRVTRDDMDGHARGVRSQEVADMEAYDGCGGDMGQWRRLGESEKRE*
PH01098449G0010	MASTELLVLMKADNETMATIEKMKDILGKMMAPRDKKEALRKVAPAAPPLAAQMVTKPWKENDVVVSRQPPPRRAFGGAERGGCHVGDRDIVASFPPPLHPVMDKIPLLPHTGLLRCGQHPQHQTASQKRLHPFHGLPSRIVSYCSCATS*
PH01003507G0080	MASVARTNPAAMRWREVRPYGRQADVRGEIGEEEDAGDWRMGNGESHRRGEEGIGENGIGENRRRC*
PH01000748G0450	MAGSGRIWVAARLRATDYAADGDDEHGQQRTAEEQVARFRHRKTRFRRRIANIAISMATINFARVAEYSRLRRRRAPGCGVLEAAAAEYYSQLPNLAMPTLGKKHALADATSRSSPRRCRSRAASPPAAGPCIVTRCRSPRFLRRQGESEWEGEERDTG*
PH01001527G0130	MWEEGAARGCRASEAGESKGGSEGAVLGEEEGGGGGAVAAKKDEALAVGVAGRVQATRGQATGGTRASRRRWPKEPNSGWREQGAKEAGRAGRERRRRHRRRAWEADWRKHYGSRASFGQGAKLHEK*
PH01000036G0630	MEAARGAPMGRGDTSGVIGLTGMARGGGALHAGAKQGRQRGCTARALLRWQSGKEGEGPWLPRDGKSRGHNGMGARTVWSSNLEDFSWWPNREATTYRGRRRRWSRRQLDFAVGCGRGWKGERVRRRRRLVRSGRILTRCGANAYTYAIRQRASREGEE*
PH01182528G0010	MAPPEEPMPLPRPLPRPRPKPKPPKHKQPKPKPKPELKPEPRPELELERDQTPGVVPLPPDPVACAVNCSE
PH01000895G0090	MVVGLQAQAATTGQLEAVALGGRRRHGGSGEEEGDWGTTREWEALTGAAQEWTKGGAQAVGAGGSGGREEAGWDRTRGGGGSER*
PH01002024G0320	MAHATPLRASRLIAAASSLSSNIISTASLTASTSTFPTTATSPPPPRPPPPRTFPTTLLSLRTLSTSSTSKITPLATSLIRSVPLGLSTAGDSGGHSVTDDSRVEA*
PH01000948G0030	MEKAELQTLKNSRTKLQFLPSRTLPQDLANPDWTETRIIEQQQISTPNKKAKTAIRNSCHPGLRFLREEQYSYRFLRAGIRDPHRAPDFTVELLQAPRNFSGEHVAATAPDIFRSAHGS*
PH01000128G1160	MERERSHAREWKSVVTTRRVAAEWAWVWKRMGRGGGGVGARGSSGLASPKTTPNPSRLIAGADISQLDGDEERRRSFGFGLAPLLLDCSRSRSDNDAWLENTMAWKQQRGRWALIWKKGKDTG*
PH01000817G0300	MVGEATAPGTAGRRRERETARRRRSYGRYGGGGEETRWGRSYTVRGRLSLWERSSGEERGGAGAVGEERGSAGEERLGRSVAARRNRREARRSGDGGGAQWLVGRSDDGPWEDRLGGKFVLRARPIIRGRGRRNNDDGQQDRCPNVMSDPDCIESEKTNKIQSVLQKKFRNDSRGK*
PH01000021G2370	MAKTFPQGSGEGELNGDGNQMATGAREEHDDDGVTRRGEEEGNDELRRRGKAVARVWRVPVYGELIFEVRGGGEEAKNAGDAAGHGSSEDGDDSLRRARLKNNMRASSSMTRHTL*
PH01000977G0420	MPAARKAWSARQSAAYLLLGIEAGDGRRTRGRSGRRKGWEPGGVGLWVEGGEEAGEEGVGVVAVEEEEGGTAVVVDEELEDGGPEEVRGKLLGDGANGDEGEEARLRPEAEKQGGEVEEEADGQGGGAYGGAPGEEVGGRRIGDRDIKTPLGSAPPVPAEEATASPAVAESARQEAVVTQMPVGVTQSLLAAAAEGAPEVAAARQCRARKGGILRRRWSGGWHDGLRDRLGQDGLAPVGGGAGGGGVGAGLGAEEDGAEGEDDADDGEGGHDGEEELGGLPDVAPPHGCCSLRWLTVSEPLPASDCVWSE*
PH01000467G0960	MLSFAGPSSSSTAVQLQDFSVGLVQLARPALAARRARAPGSGGVKAFDLLRSRVHRRSSVLAHACDVRACEARALRSGDGGDHVGGAPVRPCHGAGEIGLLSVDGVGRAAVLAHPLMVRRVGGMVHRRGRPPGAQPRREAALLVARPHALQRGRHDEDSGLYAKSSGSASNAASVEQSTPETK*
PH01000276G0880	MARFVGQVHINRADLCENMGEESRSMRKHGTEYYAQNHRKSNRHNKGQGEEQRRGRGEGRGEIAPSATPAGATVCRSYLRRLVEEGRRADPARPYRPAFARADARSSPEQGGPARVAFPVS*
PH01001683G0280	MQQRRTRRCLDPIWIGVGPPLSCSDTAPSSSSPTGSGVANALLDQIRSDLAGSAATGLGSEPSEPELGRSCGGATSATVGDEELQVCNPCASGIVVGLLGGEEVLEALDVSARQAASSSDCSSHAHARPSRQLTSPGSISSTQRHLLRAVSASACIGALLPPLLRLPLSGAGASSRLPLRVRFGQGNHQARCRAADDVLSVEREVEGENGGRRCNVLWAVILGC*
PH01000211G0720	MEPSTCGCSGGAAAAEEIGERGGQEGAVLGDGREAKAADRMDAGVRGGRIRERGGRRGGGCARELASGEESLRSPS*
PH01002837G0080	MTTSVCASIACLHRAVAARPTVYTATLRMEPKPSHLLRPVKLFSSPNEGKASPQPDEEPVDIREMVAAFSEETVKMMDKVRPHESYQKDAADMREALTDLAQCARDRSKPFEELSGIATLLRHLRVTWTCYGDIFSIGQTAKPEEFVFTCVRAASARGRGDVNKLLDAFNLTEGQLPKDELRRGHVFAMLEVMKISRDTIEFYAQHDAIRQAHRGKGGPN
PH01000050G1870	MATTRHGAASALLSSLRVRRGGGSGQQPTGWRLGGGGPCRRGAQAATRACPKGGFQSPNQAAGQQQPPPRYEIEPTIFLVISYYIKQYIVMQALKPEHLLRRHQENNDSDLVEDNMICNLVQPCWRIGKSWLPLTRLSPSKA*
PH01000052G1320	MRTRKQGRIPAVGAGEGAKFVAVEIAVARADCGGQWPLAVGVGEGVELVAMELVVTRAEDIGDILGGGAPGMARLDLRGRRYNSIAPRKEEEDEDEEAMEDTGGRRRRRG*
PH01005830G0060	MTGWMYVPEGAEAQPRSKEEESWRWQGREATAWDRRQLAGATASGLGGEATAWERRRLVGVAGLGDRGGGEPRTGGGGPGDGLSRRSELLGAGISERKRMEN*
PH01002544G0190	MARSGICQTSFPSPTPPTPQYFHSQVIQTPSKAPAGIVEDEDQKRLKPEELLPAAGRLGRPIAISSPASWARGPPATSTTVRAQCPRPDGGCPIASIPDLQCPSPKIPKSKNPQIRDPGAEAASGARRGGGQQGRKRGEPARRPPASAPLRQRGLGRWGGAADGAQATG*
PH01000675G0560	MANNGYHLEVAQGRKKERKKKTEKNREGEVVLWVAAGGNERRCGDPRRPAKWGGATLRRRLKVAALRCHAHGHGGGMGSTSSRSGRPEEVCGGGATVVDGGEGLTAAVLHGEKSIEISWENGGGLLGARYDTINTSRSESEKEIDATEVFRPELKKANAATNCDEIQN*
PH01000116G0500	MLTKEGIELKLVGEEAVAETTDLAGAEEEHSCAAPRWGFFKLAEGLCSTCGWVRRDAVGKDRGSPERPESLEAERRVWQPQQWHSGFLCLVVRMGNGEDGSSGRLSSGPSILWVKERRKQGVDDALAKALRHGRPGGVALSIGAWHACTSEGAASWRERPGAGWARGKTAGGRRKPGASEVVWQASRDAWRAHSALRLKTPLTRGAGRLEVERQVGAVQPKRGWGPVGTVNDSGRMHSVESKVETRFDQEKSGLTRALKI*
PH01002391G0110	MVVREGGLDGQGLEVMEKDSFFASSLRVGRELGLRERWERKWPELGRGAMKAGAAVGEGSNSVTNCGAEAKDSLSVAAVEEVAPAAGWEGEWAGGAWAGWRRTVQSADWAGEEARKGIGTSRIGGLDGELGIVDSWSSRHEPKEARE*
PH01000076G0640	MALSRSFAHWALRWCVWIWIGEGDDFGFCLALEDGSAVLDYLASEVAMAFSWGLHFPAAVGGNRLMGWASTVVLSWAGACYW*
PH01001759G0150	MEPLEATVIRRRRRSSVVEAATLKASVETGEGSSAPTVGTCRTRPPAVAAELASGEIPASLWTARFISGSKQVQQKCAKLVMQAQTEYELQGVKGDAP*
PH01002951G0230	MGVLWAVEAQPELVGGGWKAETGGVGSVGGTVTMAAEGRGRWGRRGLGRSQRRSGGARAIGAGEDGVSTDLVAPWTGRRERLGAGAAGAAERRRRRAKGGAGASCGTKGGETPGGGGSISRPWWEAAVGGGGGGLEVKGPGARLCD*
PH01001247G0090	MALLRPGRFLALLQLAVVLWLATTSGHFCRHLRNGLSLCGRSILVRSALALRGRSILVRSARAARRRLLHCRCRLLVSSPGFYMITRAHARACMGVVHAVMADLRNGLSVRHPSVVVLPVPARGAGHRSACLKVTPARARLDCHHRSSS*
PH01000608G0290	MPNIHQQLLPSQSLLTSPQEAKEGGGGSPRSRGAQGGGRAARTGPATQRLQRQLSGDEYESAAARLSTGRRRAQQGASRLRETAVTGTPGSSTSGARAVGSDEEEQERPGAPGTSGDEDDFVVSDFAAAAGQRRRRTDPGQLNGRAKAWYQHITLNINRGGGVEEALYGGSEREQREANGEEWELIWG*
PH01003141G0230	MDCAIGSRGRRPRRLDVTVALVPRTRTRVGVSGRTTAGALQARWNLAAFRFRCIASRGQPRRRESVAGSNHEPAAGRLYAAAFVSVKFQSRSRRRTGPAKASGMPHRRSPRSCAGRGLRPNGFKLQDTSRASTAGESSAGFVSE*
PH01004250G0080	MGRSGRRGRAGKGEHAAEGEEVSSAGKGDEGVEGSRWAARVRGRKGAARAGHDCEGRRRAALAKDRRRAAGTMQLKVRTGRAAWKAERREWRRHRRWGRKTARGRGGARGWKARTGEWRTRGDEGQGWRSCWRCGKRNDRRRQEASRKKLTRRDMKETRRWNGGRNVDAQTLGYKRATEGADGQKLEGETEQMKSHAHNDMWVRDEGEARHSLAYRDKKDYRARNIFSVYRC*
PH01005758G0020	MAPGARGMQGTIREHKALCAIFTRARERGHGCQGAQVLGRRGMGAEEYGRAASGARAPRRGRRGAWARGRGTLPQGHQDAGVRGGQVTGSDRVQLSGRRSARAPGCRGAAARAPGREGAGALGHRGASARVPVRRCAAARTQECQGARARLQGARITELVEVQFVVVRKFSSVRNLRSCGIVSSWLPFPWPGVNLVAARWVFAYLPTQPPGPGGARGTRALGRKAPGRYGLLARAPGRLDFLPGRCGRQGAWGARALGASCQGVVGAGCQGLLLFILSWGSE*
PH01006091G0020	MAAATATNATAGRRPAAPLAGVVDAGGSAAEGEGDTPGVGAGGEETGASGAGAAADGVGAGVGATLGVGAGVGATLGAGAGADLGGETGAGLAGGRRPGRRGLGCRRGGRTGRLRGGGHGEEREDGEDG*
PH01000820G0440	MGAELRCDNTEVMVEAISDSEAFRMSSGGYKDYIASKSQREPTRVPRRGPIGRRLAGDGDGDRGVELHHGGSVMSKKRENGWQVKLKRWHEMVLGRGIAQSLTLPELVTMEVLAAGNGETPESTSSCDPLDN*
PH01000674G0750	MEAPATDAGDVESGEEGTSPAAGRREVHGGALVGAWRTGGAEDGRRRPLEEWRCTGGAQRRERRRPPVAGRRTGPG*
PH01047573G0010	MAQRRQRTGDDGSSGGEGPRGLEVAGAGRIRAGGRRRARGKRRLLRGGAVADLAAGSRSGAVVEEGRDGDGRWRTEVGGGGGYGGGGAAVGKHHGLAPWRRDAMGEELGGKM
PH01001730G0060	MAKMDCTKGGESMGSPGIDKGGPQRQRGCARRGYSMCEEFSSISKMRAWRCQWWNRLESGKVLVRCALVDESSNWASGFDGGGVGHVVTHTVNDGAHRGGGIGERVVRRL*
PH01000206G1110	MQAGEKTEKQPDAADREDEEPTKNEDKEEEEEGEREDGEATRRNRARRRRTNKEQRQEGRGRTGGCGGGGEEERRCMGNEAGCDMVTWKTGVRTRGYIEPFVPRATCSIGHWKERK*
PH01002470G0130	MKMCVCCVVGALCHHQGFGNQNWAKNHKVLFWFLSENWSNQPRLFYHGIRALSNPTPVCIAVAVVVSALPPPWAGGPEPLLGGISFRCSLLSVASASLLDAQNSPISARQRSGSSNGEDPTFLDIAVQYDKDPERARRRPLLPPFPRSTSHELVSGSVPSSTTSPDLRCPWVVLHPESHWIGRLKRGLVFTTWCHRLVFGSTPLKYSAPVGLPLPRTASPSCAPIQDTIC*
PH01005033G0090	MAVPLVMSIIKKGTLDCETEDPVYGYFYASGFGNEDDGLEDYLGTSRSYLSTLAARGKAGSHQLTQRRTLASASASKRGDGGRLVETGGAGASSASRRAGKKRCGSGEEAGNRGGRGGEGKRLRRGSRRRRSASRGNVQSGAARAVLRGERGDREWSFTGDRSRRVVVTGEPDLGSWK*
PH01001047G0100	MGAEEAGGMINKVRDRGEDYLGSRPAFRTSVPKNPTPLRPKFLATCDPRPATPFLDPVPGDYGTDTSLTTFE*
PH01004253G0020	MTSRPPPEVQPVPVGTSRSVSGKPFTLLFVSYHFPRFRKHFRLDSVAPNKGIKRERDPENMGDASSSNKGIERVDPSTEDTRTGNIRPVTAGTYNGAANNAGGYHRRFMSRL*
PH01006038G0010	MASRRVTNCPQGEVRQVEGSRAVLLQSSRGREKRKHSEGSTEAELQRGEAEEEAEGEEEAGDSGVAAEEEEAEEQAGGGGVGESRGVALRRLLQWWRGRKQGSGGAQEGESGGTGLREGWSGDGSAQ*
PH01001901G0150	MKTKATEKGEKVGLSPGRRKPDPGYHPQVRQAKHQGSQRHGAGGAEPRAKGGAGRHFLLEKGDAGMAGVAPRLQGGDDACREVRRREREVNGSRRGRGSRPRGSGGRTYGVGMDGKLRG*
PH01001018G0480	MELSATHQDLLLPLLPPLLLPPSGALAKEKPPRGERREEWPPERRVVEIDKNKGSDIYTSLASINFVRVGVAGIGGLCFFKSS*
PH01001938G0310	MRELRWEREGTDWRGGAGDLAQCRRGGGSAAHEQGRAQGTRALGNRGGGPSRVLLVDGEGVSAKCSRWEGAGCLLDGLLVLNGEAGCGGSELGKRGDLKSSAAGSWHDRRRSQRGGGLGGVEAGAGAELEEGGVAGAEGAAPVGGGASAWGGALGEEVVGGFGELLEGVEERRVRERGTGGSEATSSGGGGGTGGGGGGGGGGGGGGGGGAVAARSGGGVGDRLRGQCVGAGLAHMDGDDGDASVAQGWTRKGRLAATNY*
PH01134581G0010	LPCCAVAASSTSAAATRPSYSSPEEVLLVYSTILFGCCLLLVSNYVNQFAYVQLCMGSNAFDELCYATVVPNYQRM*
PH01000068G0670	MAKHDEEQLGATAKDKDPGAAFAMERARSDGTAAEEEAEASAMVYDVAGAEVECPFLDEDLGRATNSSASGFSVEQLRAALIRTRGGTQRRGGRLGPDLTPSRRGWWL*
PH01003662G0240	MGGGHRIKVFGSRLRKANGNGIAKGFGGGKDHFQICLAPQRNGHQHMRQYKTLLLAYITVTVYQTKQAHDCIDASLPILHRLPQIKRLFHSKCNHCKLQHFRAY*
PH01001536G0100	MGSSPVQSARLEATGGGGSTTAETEEGNGGGGVPGGKENVKLTEGKDCVEGRQRCDMLGFGRRLPETKIGARAARPAPRKMAATQRNSVASWGDRGRGLARTKRRAIGTRCSNL*
PH01001960G0200	MDEVKNVIACPVKGGGTFHQSIDHFSIDAGISSSDLLTATVFPCSVCDVAPKARFGDQAVQHKSPIDEDQENETRT*
PH01000049G0060	MAVSALCWCSPLLPCCGWLASCDVWPCSWLLGLLCALALACEGWNAGEWLCVGCGMGRGFTRGRIQVTAAKRDEMEELLARDGSLKLLAVVTKAKKTETTEDWLVTTASAKELGKVEKEMLEIFYSTGF*
PH01001547G0200	MGADQPRRGGGTGVGDAEAEGGASRAQWLGRWQDSARRRPAKRRQPVERRQLGGASSTGSQKGALVEEELGPGAVGRIMEEKGRLCCCVGWYSASCVVVLLLDGVVRKKSWIWIGEVHYCVAVGLLVFGMLG*
PH01000222G1200	MRPNEGGQEVGNLREHVMTRIAWLGAHRRGRSNDGGVLARKEEGECGDEIQNLFEGNEQGKYLTEAARTTTRGVASNGEYGAFRRRRGMEERGSWSKTKRRPRRTRCSTYSRGKAEETDAGTTALMAAMVSAPA*
PH01000643G0050	MPNTSSPQSLIIHGFGSAGSGRCTSGIAGISGFDGRSTFGSGGSSGFGGSPPSGFGGSSPFGNGGRSASGLGGSSPVGSGGSSGFGGSSGFGGSSASGFGSGGRSGFGGFSSGFSCGGSSWHGGTSGFSGTSGLGNGGTSGFGGTSGLGNGGRSGFGGTSSDRASVAHQGLGSGGKSGFGRSCGAGGYSSLGGAISSKFRAALLMPLHESSSETRKTRADMVILEAMAYNSEEFFVLDKRRRG*
PH01001752G0160	MAISIVTELFIFYTTETLLLFDDLLELFGGAFEPLQMADNSESKSRSILDHPVQNPLFDEVEEAMPSMLDQFEYEQTTSFTTGLECLAVGIAKLLPSDIRNSYEGVHGTMNEGKGAKPYNVH*
PH01000512G0130	MGVAADLRREGGERPEELLGFEKEWEKRKGLKTEGEDCLVGGFGSCANGRIGGGLECGVDIGVGSEGARGVGVGIQTDLEGIILPNAIKINLEGSELCPIDNICLIVFGMRVPKLTLYTSPFSFCLAGSRVPLYFTYLFVWKWSVLVFRVPVCAFPSSRQGALWKLDLLLRRTLSAKSPLHSDGSTGQKKEKRTTVQFSS*
PH01002873G0040	MARWTARTSSGSHRDSRMAVRRPDPGGATSRPRSKVDDDEASRIHQDPWPKVKILDLQASDPRGGHARASSNRRIRDESARKKRRANQLKI*
PH01000154G0130	MDGAGTATKALLPLVTDGAGTAPKALLPPEMDGVGTAKKGLLPPEMEGARKAETRPEKAAQPPPQARPPPEKGEGQAKPPERPEKAARPPSQAWPPRDVDGEGKATAARAARRPGQR*
PH01000766G0050	MGSSSSPNLDFRVLVVGKKSEKERRWVESTLSSPDSVESRRRGSPVRSSFPSLVARGLRSPSSLRALAPVAAQARGKSVLFLDGELPPHVTAVDVARPTEAGIWQEVVGGMLIGRQSRAPSKRFAAGAPGAGGPNLVAHTQPCRVRFDATL*
PH01001737G0510	MDPRYLQELAALLPRARRVALPQHNFKSISVQFTKDAFINLIDSTLFRKRYLSGSVGFPERSKPDIETDVFSQAVPFRSVGFPERSKPDIETDASSMIDSSAGEAAPRFHALKSEIPASVRLTRNAPVFFSYLTGSAPTLRELRSSDDYDEAANRSIMRCLRQIATWSRHYTCALDERRPRGAQRALIAAHGGLRLASRDELELKLEQRGRKAHVVGLGDLPLFPSGRAPRHATVRCNVPRAVRVEGPHLDSLVAAPGSIIEPSGRVRALVISTLILLLFSHLFLPPFLLPADSCKVNKKCFWALEGARFRMKPLPTPPLPVPLCG*
PH01034140G0010	MEPLISAIVKVAPKIAKAARTARRNSSRLLAANKDVDRFINVNRRLTNCLLELGIANNAHREKQFIQITANTRAGSVSPIYHIEKD*
PH01000459G1020	MRRAGDHALLHQVRDAGGWDGYKRQERSSGAQCGAGEARGSAQQQCGARVALGAARGDARQRGRGCRGGAAARRRGRRGAGEGTWLRGRCGARDGLRALGAAQGASAGSRKVKSPGTVVAAKSGGWRRRWRRSAAAESSGWRRSAVAEGSGR*
PH01000587G0540	MAVAAKRQRPVTKMKSDDDQRARGRRRQPSQRYDQPQPKLVKTMKSSVKMRAQSRDQLIVEEAKQAEHQGQQRSSGGMIESVLRRPPPFVGRFAETPSLGVEGPRDDEGELLT*
PH01002887G0260	MAYVAVFTTDDWKANNKLKSTLFDIQATLENISIGLVREEEQEAQLLAALSVPPLPPQPMPPLEVIPATPQTAAVLPHVPRSLALLKRHEVHPLWCWLQGLSYITIGIKANTMADWKASNKKLKSALSLGKRPTGMTRNSKRP*
PH01000026G1950	MEGVDSMRRPPMCFMFTDEGFAALDEVQRIGIIEKFSRKHEGRMVPPFSRPDVFSDPSAFLELWERGCRYHWEMERPERERLLRQMQLEGDGHCNDGCSGAGVTDRPVMMRLSFTPVVTRPDEFALTRPDELAMTGPDEEKVKRQRLMDHLPDMDFLPWTTSSMPPYSRLYCVVL*
PH01000495G0510	MASWFKMLNVVDVEATNPSESGPPEYGSSAYDTSAVAASRRCSYDSNAATLLPRWRRWDGTREWVGMGKSCAPCSTVVSRRCSGKVWWHRA*
PH01000182G0010	MEEREGRGDGKRVRYSCVVTEKNESYMRRDTLYESEQKWEEAEEELRVAVREGDARTWPKERLRWETVNGSRVVVNEEDREVRVRLPCTIGLALVDLPKREQHKYRVPARRSQWHTWSTSSWVMLQTSWSFVQQLSPVFFLEVF*
PH01000177G0090	MDPHPSKIRTAKNTQHTRQKRSLQIAKNNERSIGKRGETKEKNQESTSTKAASKGIGAAAAIGGGWARVWTSVESVYIAAAGRGTS*
PH01002396G0100	MVQRRRGQGRKRAGVERAGGSGGSEEMGNAGEPTVGGEEVADVCARGTNEREGEEIEIRSGRKTLPGGEVMSILSVVWMSPRSPCSISDTMASELLRSSAVVIASLCSTSSITTATLLFLSASAASNSSASLRRRRRQHRGGGSQMMRVGLAWCEEGDRERHYHHSLRRDRGWRLQLRLGVGIEFEG*
PH01000161G1250	MPVLGVVVVQPEMDGGSQAAELGGWTWGRRGGDDARGEERRTWRCYREGKSVWMVGEDFGGFRDAPPESNRLRDRRRRHGGRNGCFGQK*
PH01001580G0400	MVKSVLCPKLQLHHRPLRCQIRVGYGHPHRRSSPSPSPTRLVGLRRRHRHPGRCSRSDSTGSRPNIISSNQIWTELASGPEPLLERRIFPSARADLELERRIFPCISRWDPELVLADPVGSEAPLSPTLAVQRAIDLLSTQPGAASPTAASPGQELLPSARPHPLDLSSPALLFGSSLEFLVLKLGVAGAPHPH*
PH01002635G0010	MEISWFFELYADESTRKRSNNQREQINTKEIINELQIKQDHCHYYRSFSELGQAGEATGVWEHRRHRRAGGIGSHKGDGPTGGGGGTRQAPGWWWHRLGGARWLRRCDGVEAKGAQGCGEAEGEVRPSWGRLWWWGGGGEAAAGMELLGGELNKTRGEVHWGPAHMLGACTVGGSSGRRMAVGWRKGSSGFSLARARKRGRRGGWGWGGGG*
PH01005045G0050	MATPHQENRQADQEDIYRRWIRRQGRKTIRTLESRIQKLENQFVEASKNGSRGLFKIREKIEKAKAQRERMIQHFGRRSNQRAVAIQTLQENADGGIFFCVRLQ*
PH01033360G0010	MASDADKKGSNSSDVLAAIAELIKQIKDSFGSMEARVKALEDRPSTLEARILALEARPGTSRATEGLLASRLPFPQMFLVQPI*
PH01000229G0260	MMFLPSLLHPLFSGFTLSPSSLAELCRIPQAMSPPPPVSKHATVTACLFDSSLVSFPFFQKKLDSGFDEKSSSQASKSKRMLWTLQWGSSSYAKQKYVTDYATTSTNSRCADLSSESENCQTSSKLLLDSQEVNAYTSVSAVESSSESTKKTIHCAEVELWCKASAVNP*
PH01006044G0030	MSTEPGSAHAEGFDLRGPEDPTNKRAMESCMRAVGMAREADGPADVVLDVDEDGHGGEDRIAAARPDGACTLGREDPRTRGSSRWRLVGD*
PH01000736G0020	MDEEQRKREDRANLTVVVAVAAAEVAAAWPPLPLLAAAEVAAATAASHCRCDPRGWRCLHARMKCQFLC*
PH01003733G0100	MAAGEEEGGSGGAGGGGLQRRQRKSTGDAGGKGARGGAEAAGVSGGGKGREWRCRRGRERKEIGSEGETKQGKEQRHGTGLARRQDERGGWDTKESQKRVCGSTPPRRIRWQIRKEKATNGGE*
PH01002057G0110	MRKNSSNAPSLCMVLTMAFVVICAIHVVSVQGGAVAAFHNLFGMPSFGTRAVRQHDGPAGSACVGRKRRFASALGDRRRSPISCVGDHGKTPAHCASRVRHFGPTLGQIPVVIALFPCSRTAERGTCRHPILPRSGWGYNCKYVIKKRRLNLQDQMGKKNPYMRTILAVRRATGYGPLDPRSALNPGIPKDPNQPYIPNPGSAARGGPYTGRGCRPMYRNYDCPPGATLQHEHGN*
PH01001503G0120	MAMTLSCLASPPGAGLEGRQRRHGHCVKHVLPQLATFASARGGHGAEHTRRSGGPWRRRGGHRGRRGGAGGDVARGIWASLGGGVEVAEEEDLRRISGWWCWRRWRWRRGEEVGLGEGERRGEEKEESHQSMTCGPGTLQCLPQIHVDAMLDENQLGKGSGV*
PH01001392G0100	MTEGWIITHLNKQKTRKHKMMREDSWLTFSSGGGREESPGPVLDGGREADCHSRPRRRRGGRAGLERRESGGGGCEK*
PH01000009G1600	MEPSTCGCSGGVAAEAGRRRRGRGTRRPGLSLRARRRRQQRPAQLPHHSVSRRLEATATAVRGEVGA*
PH01052843G0010	MELLSRPLSGLPEQTSTILTPVRRPCSLPLAPSATPSAEPLPLLVPPPPRTTSGRAAATCG*
PH01000312G0200	MALEQQRQRRRKSRGGEMGRVRRQGGGGRGEWIGRERMKPRRHLRSGGGGDTQAKESRRGENGRATSRGPRGDRGPISWRDKGLDGEGGKARWEEVAVATRMTWEKMGRRLGEAR*
PH01002253G0270	MSAANANISHEISNVKARVRSDSDQAFQLDYDKLVFFLYEYTVTKTTKGEYDVRFTNIPKDWKVQFSGLTFGMGYRFGTGTGIEVHADKDWGYCSHDPGDCSNGTPVVLLFFYVLIKGQKPPKETVH*
PH01094810G0010	MDPNAIDVGGHADDQEEDHPAGSPPAATASVASASSIGNSKKKARKSKCWTYDSTFDSGGS
PH01010433G0020	METAWKKEKNGERTKELTPAKGKNSLGSSERPRGESWVLRGFYNGKVDEVNSWCLWIGREFACTQKRSRNDSSCCALELGGTHALRQHIRPSDTTGKKMISTCGARPLVTTMKRLDRSLVGESGQNQVGGRNRVDGRNRVDGRKSSGRSKTSGWSKSSGWSKTSAVGLDSSQADD*
PH01000068G0870	MDCKQNLKEIRSFKNQEPRRLSKKTQRKYNYATHKSGTSKITVHGRRGGRGGGCDAGEGEKATEGEDGAGSVEGGEEGGRAGEREEAADGCDGGEGEVEERRRKETGGGEASGGSDLTAEEEEAGSDGGRRQACLARAANDGRGGECGTGEGEGAAGKGEEGSVARAARALGAETERARGMAQERQGRRRRRERRRQLRRGGTERESMEEREESGKGSTGRTEKLAGCNRHAGRDPTADAHALGR*
PH01002755G0220	MGSRGPCDPTGTGGEASVACSAGATTMSGGGGIWDCGGYGAPATLPPNQSAHEHLGGTRSIPEQKMTTEVASGGLAAMTSGGEGSSTWRRLPERKEKQLTLGIALGGVVVVREEGIGK*
PH01001866G0480	MGRLLGATYGREGGDCRGQRCARRGSDGRGRGVRGRGQAALELQGAPEEVDAEVAVLRSPEWKEEGKRETRRGAGGLWPMM*
PH01001929G0020	MGVVRGSGRGGRLNLRAELFVPGSGNVEVGTVVRGSGGDGRLNLSAEPFVPGSGNVEVATGRRSRRGGPRQRRGGCGALWSRRVLKIVGAVRRCGTSW*
PH01000432G0830	MKRERKAITGEEATVATVAHPPKMRMEKGTRATEKKAAGEVSYLREEVVEDDEVVGGGRSRGGDGKGGSGTGSGRSYRGNGEQSEEISHSPPAPAAATIGRGGLGAAVRGRVPAVVWCRFGAGTGSVRWPVGDLDLDFGIGKFIHFFPLASNDRAKPHDPKVLMDQERDAKGVEPLTRTRTLDTRVSSRVELIRTIPTPSRHNKKLDTNSMSYW*
PH01000582G0710	MSVMIGVLKEQLKKSPADEPLAGFDYQYSRKEVLPLELLTCKSMSNNVIHGEPTVSEEDVSKCMHSHSIEKSTELDAVEEENEMKDENQNKEPLGKEAKRVALASPADEPLAGFDYQYSRKEVLPLELLTCKEPLVSTKLSLRKLRAKLKETLIAHERLSTIQMYVSQV*
PH01002398G0290	MVTVWQNFPPPMLFSSWKLPVAYQHWQPLAICSNCGVLSLNIDFINSSDKALSYTTVLLLCFLLSNADDLFYFLLSDGLLTGHYSLERTEMDSVYEVDSASLSCDLLCSQVELFVQRDALFVISTDPCPDLTLQWDPLVLSNKGFTRGELTLGLNSLT*
PH01000031G2110	MSLVKCGNGYGGYGHEHGKPQMNYHRQNSEYVTTVVTKKHASREEEFEEDDHVYARHHVGAVQKYAYGQEVYQQGADGGYARHQGGAVQKHGYRPEVYLQGTDGGYSRHHGGVTGGVHDYQAAYGGNACKQEFAGGRHAGGGRIHHYEEYESEESDCSEESDCESDDDSDCEESDDYSDCEEEFARGRHGGVHREAYKLEEKHAGSNRATTQRMSAARSTAAGTTTRRMSAARSTAAGTTPRRMSAARSTAAGTTTRRMRAPPLRGYSIRWLRRTQNGYLVLV*
PH01002182G0370	MAAACLPCLLSSSPFLTAAASKTSLRDSDDVNLRQPPLASLAAKTYIVSSMPRPSSPPPPPGPPPAANTYVRLTPLAGRCGVHVERVEKLIYGGHSEE*
PH01007116G0020	MATATTASATPTSWPIASCCCSGCVGGWPPPYVVEEAAVQAFRMEEHRVGAAATRWNGALDGGVRVDPLGAQDQ*
PH01000228G0820	MSISGENPSEVSDEAVYIDEEDIIQEIPIEEEGRSPAPVPYFQSLAFLVLTIFWHWFVQIFLTVMMRTMMAMTMKWPTSDSFVLLGHDTGADVCWGGTVEELTESSLKKTCSQYHQET*
PH01039472G0010	MTSAANRIKADVIKAINVDIDKLSPSELCANIKTLLLDLKANWIKGEEKKKVQHVVAISVSPPLVKFPPPPLRHFPKWRSSKKHLLSPLWPRHHHLP*
PH01001539G0260	MEKGGVRCWRVPVMVMLQEGACGLACKHVVVEMGGIKRRLTEATENTENGDDGGKQRRCSVLTTHYGEEEIE*
PH01001417G0140	MVELVKHYGMVRWERRVSTSSLPHAQTPRGGVARHDPQPEVHTTAGLITDTRRQISSGCMTQDNLGSRSRPGTIVSQKVETTGWKRLNAAPTSLWRKEKERPSPCSGFGVGKEDGDKGDDIEVREEDDGGSTPRERPDSVAPHPGMAVSRSAKPEDGQRG*
PH01000052G1530	MTEKRERLELDSDIRTNIDQEYQLALQLYMQESAEEHRGTILTKGVVLKTTEMKLARRVNRHCPRKTIALQCRAKDEVIKDTMPLFLLRNIPKNEAEGQNKKAPPESSLGSKSTQLIQNLTEPNLGIKLQRNQ*
PH01000252G1130	MASWLKVVEDLSAYEWETGGFGPGRCFPGAVVTIRRYGNTTERCYYDVTAMQIERNWKLEDMEQKMWIIVSGYFPQHKCICLNRFDAYKRLGYKLIVRI*
PH01005748G0070	MAKEEMVGIFYAGSADLAGSIVNQCFIEQVGFHVQPVINEESCEELDAVQRCIVTNEQTVWAIMPSGDSTPCDEATCATAFVLPSPEESTVAFVQCLDNTLGHEQRDHDIGRKVVQR*
PH01004412G0030	MRCWSRICGDVAVAALGQGLRQGRGGIGATPGKGLRWGRGGTGAAPGRGCARAGGTKAAQKKACAHDMLTRHVAWAPVEGRCGAGHRRRGGAVQGGPGRRGAVHGRGAAETRRGRQRSGGEAARRSCVPPNPSATLG*
PH01001157G0020	MAPLKVAAPAVVELRRHSRMILPAEELGMPWELGKAATSGGVQLLQGVGVAEEEELAPKRGALGMGCALGRAVQHVEEEMGG*
PH01000185G0890	MWWFLDEEGPGAEVVGEAALEEEEVGEWAAPEGAAAGDWEETAEAARRRMMRGRRRAMGGKVVERKSEIKGKIMISVWHA*
PH01000192G0950	MANQGQLGALRCGRELGSQIREQGGGGGARRVRLPGHAGPPRTCNDSASRARSRVRTCSGRRDPGVLALRDVPRGRSEGVGAQGGEPGENLEAAALGEAARGGFEGNLSAWRPERGRRYQVQAREAAEFMWLLLRREKNLERKPRAARQPARGRLGVGAGRKQVRECRAQMVRRPARSRCREASKKQSTGSSSGSASLRRRGILLAVGSASRPGAGDGTARIRLGATWI*
PH01001366G0400	MESLKSSGWELQNGVKGKRNLSLEVILRGEEGRSQWQDQGEKALTSTTCSGVGVPFAAPARPLPACGRIAPLIARGWRSPFAMPGWGSRPPVKGRLQPDLAYLVDSPLTAGEEGSVGKEGRGVGKGDSSKRCARSHWKEKGGEADAQRSIADRTTQADAGKEIGGTGGHARAGDNPYETRRGLQFVAL*
PH01001675G0360	MDNSKPISLERQPVSLFGARIVVRSEQNKGHAQGSATLRRVADTIPADKEEIKALMLQIEGLNQQMEVLKKKNQISEQYGRQKQTECEEWKKKYEDEKKFREHVQNKLGGSSLRR*
PH01001104G0540	MALEDEHAEAGAEELSCGGEASESHANDEDGGGGGLGHVKRRQGGEGDGDGKVNVALVGGDGLRDARKEWLARVGGRRWGRSKLLLESRWQSKAEDGEEAGCGWSRGDGRRWGRSQRRQLRRLRELTTNQRR*
PH01003313G0140	MGCRRNEDARGGSGGTWVALRQPNDDAQQPGVGKNQGGDVGVGEEGGEERGRWKKARKGRLRELSAGLTGEQRRERGGGGMGDGGGVALLGQAWCACREKGRGCVKESSGHVGPNEQ*
PH01000930G0440	MGREVSGIAWRWRPEPRWRLMTSKMERSDYGDHKGGNGAAGDGVRRRRSGAGGGRATTQGGFYKLMPNPQNQACLKHLQHQATLSSPTVLQMVQRVTLSSATYVCVARAMERKTKLRPRGRWAKEEGMRRKGSMGCMRLMGGWPKGIWAKEGGVRRNSSVGCMRSMGGWLKGRRAKEGGMRALGCMGQIGAKGSSKCTTKCSHEARGARWKSCVGRSARCRKGMWSLSWFSLD*
PH01000629G0590	MAMQEWKAEHTRVATQALACECAQCWCSVRMSARQGAATSQAPRRTHGAGWRLNMASQRHDRWSGNTSAATAQAWRSTTERWAPVACGENTHGAIPSGTSGATAAERAAGHGGSMQRDRRTARCIRLHDKEEPTRWWNAR*
PH01000553G0530	MTDEGRRREELMTPMTSRRRARRREFLAETATLGEVEGEGRHREEPTRCEFRATPGEVEAEGRHRSARMTKQSQATGVLDGRQPIGSGSGWETTNRQWIQLNPAGGGGRFRWWVGEKWEGKWEGKL*
PH01001047G0120	MAPKRNKEKHRVGDGTMEHSGWPDINKDGEEKEMTGAKEEDKRRKSDDRKRGGEMRENGEGTLEHTMTRTRSKGAHQICRSKRGGDGDFGGQGGDGDAMILERI*
PH01003509G0080	MADDHTAGRVDKGGSRRAAKTWQEAVAARRPEEWLLNAYALVQAAMGKCATDQGLLGSHGDQLRTCIHGKGAHHWKWRFGASSPVSGKTLAFPRNQGVRSSGPWRDVRMASYGEDDTHGSFNTTEKITRIWREEIGRTEKTSVLSVLRPCGEKAMTTGCLAIVVSGG*
PH01000203G1140	MAAPHIATACLPSSRTPRPEPFLAGGAGAGLALVFLVLPWWWPPCVSATASLLAAEPTPEFFLRRLSSSRLMHSTSYASRSVVGFFATAGRDAASAVGCFLGGSMTAYESGSQAQLLVWLSERRDGKLGTKETRLEMVTSCSPTVSTYKKGIRRHSDMVGPRVY*
PH01006106G0020	MGWQGLAGLVLGLGRSGIAVVVHRRSRSSLDFWFLPSCSLPSGLPCFSCGCLRWRGGVGNGEVMMMLAWALCFGLVVLLSILGLVLACSCGEAAKEFVLGLLFLDVVAGLACSWLLALGFGCARSVKKLVKALREDCVLALLWP*
PH01003856G0060	MEIRSLVATGSKTGQRHEEEMWLVRPRISLERLSKILKSNTRCHYYFIIIFPFIQDKRSIPCFTIIFLIILGHRPQVWPDFDSCSLDLAVRGDGEKEAVGKHCVEHHGWPAVAAQDILRTIVIILLRRDSTFLSRLCARMIFVPLGTLLPNPCRKQASTAEGNRLQDGPLQDHRDDFPMELLSCLLINNFFGLGSDYLFVKHFERRLQVFEDEPKKEPDQNENRF*
PH01000033G1510	MSRRLAGGTHLGGHRRQRRAGEGRHREPPTVWRAYRGGAAQGMENSNRWSGTDGGAEAELLVRGIEEALTDARREATAVVLGRLEESDSGASSDGRGPKSIEGFWGGLLGTRRDMEGRHGRRSIGQQHL*
PH01000284G0020	MWALGVSELNEEITEHHREKIGEELGGSGAASAPASGGVGRWADPKNGSPWGLPSPRWWRRRPAWPMAAVAAQEAHSGGGWRGAAAHRRFGSEDGGSTRCAQTWGTRRAGWGGQRRFEEVQRRWPVGLKKSSWRRRAPAT*
PH01001382G0060	MVSPPPSLAPCRRLGLAPLSLWVSPRRRPLLWAPTPHRRHLRYLWRVPLPSPVLLRLRADTDAAPDPVSTRIWPKQAAVLGRSSLPTSLSLASLCAEKWETAESTRSSKPPLLELGRHHRLRRRLPRLPHRRLGLVGSTSPSRYTVAASSHLQPPLVRDLLARLHTAQWRSGCYKGMLLDCTTLSALRFSRAHAPPLVENRGREILNPPPCIPFLESMNALRCAATATTIRDVRGERRRSEVGIVRGNRTRSYKREELKAPPHRRSLHTGRTPPSPTLSPKGQVTLGSPSVTNRSPLAHACPQPEGPHCLRPTPRSGTKTARNTPSAAPSPKAPSHLRPPPEAPPPFRQLLHPELPHPFGSSSLPPAFIRRPKQNFSRSTHPPHQAGDSACEPTPSLAA…
PH01002076G0340	MTQNHTTNTTSSKHMILPLQSGLPTSNRVYHLFSDTEVRNDQPCAGGFHTSGHRNLLHSSEIDEAESPPKSKWPAAPHRSTPAPTRPASSLPSPKGFTSSKDATQRSSGREMKRKRCLTHLTLEQHIVTALPPSSCRCRARTSHFDVLSPTSSPVKSHLRLNSHQQQPSNPPTAGGSQELRIGRAKLSVVEGDFRKSGLTGRFRDNSIGRMAVSGSLSRKAAYNVAVVAFTLSLPHCIRLMLYLSFSYSI*
PH01003786G0140	MAFNRQEMRREARIDQPYTRENRKSQRKNSTLPQELKSSRAVLGKTATPALPPLTNAQRKWNRGSRPRDEERREEGVGYQRLEEKESGDRDPTVPIAASIGGALEAEPYRLPGSSSSSEQRRPLLP*
PH01000259G0310	MVRAWGSAVVSHPRVEPRARKIARGLAQLVLSASQEGGLARLGTRLELAREPEQYLHTAWIREQNEQQQRTDFNQQNQFIRHQGFIHSQIHSSIPIIHSQNHRSTNPFTNQENKSKQAFITNKKSQDQGIKQAAGSFLNLDLLHPPGADAGGLDGGEEEGAATMAATSPRWPPAAEEAVGERAGVEAWSTGRGGAQREKRTRQRME*
PH01001093G0290	MRPWRGKSQPIPAKSTGKKKTPQVENIYPTQDAKHDAPLLTPVNTNPHELTATFAPRCRYVDPSEHFGTSGWGGARVHAPCAVAHRWEARRRRLSKSKVAAALGGGRHGAAAIDGGRCSATNQRRKIVTAALLEKEHGDAAPHVGQQQWFGGGSRTMTRKTIG*
PH01000884G0200	MEMEVGSSGRPEDDRNCGATTAGGKEEWQRGRITMAVERSKGGREPEEDGEGHKVTTSGKQESSPVRTSERVAVVGLGDDEGGGNSGLLRQSAWKHHIECEDANPTVATIRIEEHGRRQNR*
PH01000327G0330	MAPTDSSSPTPYKSMIHSPLRSPRRRRHTPSSSRNQQLNGKVVKEWPRLDPRLLLRCLRAASPELGVAAGAPRVWSVRRWRWRRRRGRTTRCSGWVRARAEGRSRRRTGVWRGRCTRTPEGVLPATRTLSGCTPRTPRSPTPTSARGTTAPWPDRRRCCGRRRRFGGGRGRRTSAGRIRHGVAVAGALGGQGGIPWATTGHPIQIRRPGSGSKKERRGIFCIGALQLRSIIACTLPSWIAMKTSEPKVRSVQPSGRLIEPAKGTADDYFHRRPLITQYYLRVQARRSD
PH01000056G1910	MGRHWLRAIREPERSRTGSQRGRRSREQSKRRQRWSRAEHARAGCNARAEPGGSGAPARAQAGSGRAGAMGKNSNRSTSRQKKWREDERKERKEEEAKK*
PH01000150G0030	MASSRGSSPRAAQPLLAAHASLPHRSPLPPSSALSPSPASRRIIGLLAAAYRERGGEVGEKGWAARIQEGDWGGDVCVARLLPSMEAEWASAFALREAMDQTLANAHARFVPKRLHHAASCASQAQLRGPVAREVVFNLQLPRQSIHGDPFLLGDSVGI*
PH01001446G0540	MDRRDSGEGMGGGFTGGEARQGAGNDRVVAKCRRTAAAVLRQGSSGFGGAHGKRDGRREFSGASGVAGDGRATVTGDRDDRIRCGWRGIRWGGRRRPDPTSAASGWLDPMPKERKVGRTVTASGMAGSPARS*
PH01000518G0030	MAERSGKLGMQLSGSFTEGERGGLDGGDAQHMSDDSGERRRGRCDWHKARSDAKAGRTKRPSGLARAGLRGKQRKKNEKWVGKAGTGMGKKA*
PH01002091G0360	MAEEELGRMAVLGSRMPSAKMEAGDHKIAGRGGHPWAPPSATIEARRGVGGGGDGGGGWAGVDRGAGGETLFEDEVHLGVGAVGEVGRDTAEAQAANRNNTTLEDAVTVLGTSTLLCPLWSQRLSAVDGRGVDAAMAARFGAPWTPLGCQIWMPQQCRLASQMPHQIKTTPVSVKGDDTRWFKMVFDLRESAERRKRSKEQRRLGGEGGTGMRWPRKVAVPRKVAVIAKWVLRRTWGVGEAAAPHSDAEATGAWRTTIAACGPMVTTVNQWLNWEDGEHISTSGARETRRSYPWQRGGAEVTRSAHREGGAVKRESRSKGGEGHVVMLL*
PH01000702G0290	MACNASGAAAAASMDLVLLALAALLLSSTVAARNTPAEEVSPAAPQLGIPAILPALPSLQLPPLPRMDLSLPKLPLFAPSPPAAGNP*
PH01000709G0030	MRGEGREGGGVRDLRVTVSHQEKGGRGRPRGGEIRAKPRHQRRRSSRGGSRVSRVYLAALLGDEQRGEGDAETAAARWRRCRDRDDRRMLAQTGAARCRRHRRRFQLQLRGSTAFSFARSSFARLRLEASRRQSSPLRRLGDALELRRTPYASLARRADALTCAHTLSPRHRLKDASITMHA*
PH01000756G0430	MAVTTLTTSAPATMTSLATGAREALRDELKEPAPKATTSEEQKKMVQELCEKILAMLNHRIEGSHDANLDTTSNAVEHAGHSVVSFSTWTTTVKLSDIISSPVISSPAPPVAADLVCDRSKDSTEHKLFGQMPSHVVVDFEAEPWLSAGLTLVVVPTGLISTPWHLHVPWVLQWDTWVLSVLWGKIIICIHGLGKVVLKNVVEGCDIDQERSYGFSSFLVEMNIIQEGSVEAKINCYTPEKQQKHGVLAHQASSLHVGTNPVSIAHHVGTFP*
PH01001808G0340	MAARAPMKSLTLCRQLRDSFKGTTIDDVVATTDLLDQLINSPNAAQTTSNLYVPFEFESHAKEHCRSGKRLDSRKEGPLASEREAEGSRERGSGYECVRVYCSKFGSILLHGGRRLFIASHSVSTLGPPVLLPLRSCGDGREAPSEALGEPSGPLQRASSGLPSVSSGTPLGPSGPPSEGTFEITFGSFRPPSEGTFRITFGASGNAFGAFGTPSKNRVISLAFQYLPLGIQYLCCTLCSEV*
PH01001725G0200	MPARRFRWWADEIPAAAAARSRKKKRSVSDLFASAAAEVDEASCAIKKKAKTMNTKQKKRRSQEDEDRSRIKKANLGRRSGEEDQDGEISGSTRKAKVCA*
PH01000606G0560	MASSRRDTASKEERRMSSRQEQIGSKSGEEQRKRRSRRKRKTNQEQEEDKSGVRGRKTQEKQGEDKSGVQDFGRTQETKK*
PH01001808G0390	MTDGTLEPALYKPFLSSPSSCYLLQFTPLVVLSSPVLPPPLQASSVVAAGAVLDVSDALRSVVAVAIRGAALDVSNAWRSVVSETITGTVLDVSGDRRCSARHGRRVELDGCGGCGAGREQRIELRGRVGGGATSGRGRERRVTAQSGRGACLILVSVLFCRMAARAPTKLVTLFCQLRDIFKGTTIDDVMEMTDRLDQLINSPNAAQTQTTSDLHVPFEFESHAKVHVLLKCMEAWMEVLLKCMEVLFSGVREIKDNITAS*
PH01000905G0070	MVQKRFNHVPTSTNHTEHGPLPGTSSEPLQDHLGTFPGPLSRTSLEPSQDHSPGPLRNLYSTSQDLLGTFLGPLPRTSLEPSQNHSLGPPRNLYRTSQNLLGTVPGPLPRTSSEPLQYLSDLLRTSPGPLPRTSLEPLQDHPGPSRNLPPGPSRDLPQPLQDNSRISKRPLQDFLRTSSRPPQIFFFQPSRLVNMDLTVGLFEFTWLWEWSKNVYVCAIY*
PH01000951G0010	MQQQQQLQQQQQQLQQQLQQQQHQLQQQLQQQQRQLQQQQQQLQQQQHQLHQQQQQQQHMQMQPQGLPLQQQQPQGHPLQQQMQHMQQQEQQMQQMQQQQQQQMQQMLLLQQQQQQQMQPVVGPGLNSSYDGVVAP*
PH01001139G0460	MKWVLERRKDQQEKRRLSWRRQQRERDRGRLGWAGGEGRWQGAGLKRSGSKKSDGDRKNAERSRNNGKGNESSAKTAFSRAPGREEDGPIGAAVGWEEDGGSNWPGGGQVSRATASREEIYWRRKIWIEDGRCGWPGGDLVGEEERLGSGTYFWALVAGKWEATGSWDLIDRVASVL*
PH01001917G0240	MGKRRRRKAKRTVTSSSPSMSQEPTEPSGAAAPVRRKRGRPRKTIDAQDHTKGEDDGEEEEIEEEHPSKKQEAEAAEDVCKSGAAAAAAADVPKQEQEKPSRARRKSHKPQKSA
PH01000718G0420	MAPALPLPLALLTRAALPTSPLSLYARAGSGVPRPRGDCSDGDAEDGEEEAVCMGRGGGGTRPAPDLANAAHRSAHQIVRRIEWRCRSATDPPTPASSTVLLAGAQLHGQIMEGTWMRRPGVRLSFLPVLAWKGPWESPRAVVALPTTLA*
PH01001864G0430	MAKQMEEFYSTKVDGGSRNEAATRTPGSGGGSKPESATATPRGGGPRVVREVGAPRGRGGQSRQGVRAREGPKPASGVRRVGGEADKAMGLWRWRRAGKACGAKGVRARGQSEVGVSRGGGGGSGEAARGGARRRWPCAGVRRRWCADAATRRTVVARGVGVSKPDEG*
PH01007228G0010	MGLRHFVEHPACALKRAVVYRYTRERSSQVAAGRHEAILPEVGVICRYGGRLDGAGGGVELAACAELQETGEAP*
PH01000312G1150	MFVEAFAEKYIKLIAEVVENKVAEVLGVEDELQSLLEKLEDLIGHLGMLRVDAARATGQDERSHASNAEDLIPLSHLLQQKGGREENFVGFKISATCSV*
PH01000277G1010	MPRWGCAGACPAGWLERCGAGPGAGAGLEGQGVRVAGAGKTGAAECKALDSAVRKLYRDDGALPNCDNLVRTSEPVNENSAVRTVTRLKLKVCSLVFSIARI*
PH01000891G0210	MATSMKAVEPVSTRSTRERPSRWSRTSQPRLGAGGDATGEAGAAGGRKGPGDRRLWQGAERQEEAAQACRRRGRAEGLEQQRQEGEAGGGGLGSQKGRKLWERQGRELGPVAFPPLVLCACYTRLLLPSLRRTNQN*
PH01003580G0100	MADLVLRPPPLGSDCRRRTSPLGSGCRRRTSDTSSRALPPYRAQPLPPYARRPAPAPSVAQGGGAATNGFEQGGGGVPAATDDASGERKEGLGLARLDLAAAAEVALGLPMVDVAVGKAGFSTLLRFGCRCGGGGRRSVGAPRLAMAGARKKKREGEEEDKGKIVQNDK*
PH01000021G0700	MKPGGLLLWLWLWEREWVFFASFENLDASNQSELLPKGQGGIPSLGSTTASSSAIIGVKRSRTSTSGVWEDFDKTTNQDIQGVQGNVGTSKKNWFGHTAKMKLYLLDA*
PH01000029G1170	MVHAGPGKVLPGSVKPEKVRGGVPTTAIVGDEELAVVTTPATRKAKSRWGWEGDLREHEEVDRRENNVVGLGEERGWCRPFWANGGELDVGAWGKAKRGDGNTPCSSYSMKTTLGLMGERERESWLSGYALASIEGMARGSGWQGAAGHGHGSARMGAGTAWGRGASGAAQNAAETTRSDGTDGAQACSAGWAQGGARGEGERDLLLRAWASTAASILAFTSLLRHQDLGCPIPGAEANPRHTFPRFLRLRGVFSMKAESSSPPPVAASSAPASSRTCIIVTSFVRSLRTLLICRVDPTKLKAYSLKSAFDVITAEAGSELTQSTPCFGSHQSVTVGRLRIGFKYAFVPENIGKIKGIVFTLENGLNFKNS*
PH01002243G0260	MGCRRGEAAKVGGGVARAAPRRSSVERARGGGVEGEEGRKGGAHEQEGSEGNSTVPMLATGMDRGRPTTCPMGGTTAVSWWRRWGAETGGGERKEEVWGGFGGEESEDGSSEQEWWWWWDSVGSEEDGDVARGGDTRTERRKELGGGPEDVKPSAA*
PH01000021G2350	MGHEAMRHTLHSNVPSPRLRARCAGRAAIAVKPGQLLGSQGRWIRHWRGALSRSGRKEKARALAETGKRGGRGAVSVGRKRGGEDAGTS*
PH01000188G0070	MAARTPVVVGTGEEEGFTGSCERIAKSSEGKLLGYMGTWIDVRNLGEEASGRPDGEDGIGGRAGIIWSSRELCAFLFGEDERGGEEMTQGVEARCGVEGMGSGEEHKAAWWLDWRMGEGRGKGELRHCLL*
PH01000736G0200	MELFTSPSISHGHSHQQAQLSTHRMSNIRTQRTEPTSKIAQQLKTKIQSPLDYADAQQLRPKTQAKTAAAIKIKNCKPLQGFPFSAGHSAGYAAPTKQRRQAIKNKLQPLSTNSDFCCSITGLHTELLFLRKNSPPHQMNIRRPGLISAGAPTGALQFCLGPEAITTSSS*
PH01000739G0170	MARATAGHTTVVMVLAVMIVLAMLHEPPLAAGAGASEGPSTRTELCESINWMDMIQRMHFSYLVWHLMLRQFKPSEVMVIEPYGQGHLHLKYYLPHKLTDNVGSGVYSLSVVILELL*
PH01001779G0330	MADTWVPPASERERKQRMTCGLQMLVTRGKHRAQEGNRGGARQLRSCGGAGEWCRGSGRQPAKWIPEKERDIGWWWLGKGGDGDDNDDEDGSGGGGNSGAMALGENQSKHALGYGEGIMMGQAERPKKKERGGSTEIDGE*
PH01000775G0600	MPYMTSLLPPKTARPRAKTKDIDDKILQPIPRKYQHQVDRPIAPRLPISHEPFEHESHDVGLDKPDRGVIQAMREDLSPALLDVEMLISYMVSEQAAAASCLLLNGSRLRASQYGWCGPRHLYLNQSYSSAFRRAALLVSLGSSLLPSAPEFVVEHCPCLPPPLQPGLAELLCLQAAERLCLQVAAAALCSKPPSGSASKSLLLPSALGRRRRSAHEQAAATCF*
PH01000136G1460	MERSRDDQSSFINGEVLGDDELQRGEMNLSMERDKRMSEQHKDAKKTPLAQGKKQIVEREGNGERDERGRQWRQRRGAEEDGPAAGAVLLRAGGGGCEGEQRIAAGSEEQPGGDGGRQLVGANVGPPPQHHVLNCNTYMQTYVTPLDRLFRWMDGFRDKIKMPTESSDERRAAAGISMTIHEYNEDKEKVGDR*
PH01190544G0010	MRGRARLLCALLLLLLCVAAHFQGAWCRGGRGGGGGSGRGGGGGGSGRGGSGGKGGSG
PH01000691G0410	MVPAAGAGGGGGGGGGGGDAAAGVGSWTFSAWGSGDLGGIGGGGALRLPLSRRLEEEEGVEAAEDEDSAAARWSSKASMASWMSSRSGEQSQRDQKLV*
PH01001113G0190	MAGLDPSAAQEGIPSSAALLAKKGGGARGMGRPSTSGAGSSQPSHHPSLIPRFLRGLSARASPVGFLCGITLFLAFDLRWVSKFKEGHCISEYFVFCKNLQGDSFSGTTSLRRALPDIFWVVLITIYAYSEALFRAQNLFGSYLSQFVKRIDFSAGGKKCGDEVEPWPRLGGRGGKGCANFTCCLSGKKGRRRRLLQIRLALEGAGDGEVAKVGDDEGGLLGWHFIGTERRWKQWRRRCACDAWWREDKVAAFGAGSKQGGGMGGVRWRRRRRWKDQVGAS*
PH01001742G0230	MALSLSCLLLSMRASTTPTPASPQRHRPASSSQQARSHVTMSELCHDGIIGDWENLGFEEKKLERGVRNWKRNWASCHAAELYHEEIGE*
PH01000016G0570	MTTQKQRKQQSTTISSENTDGKQTSQQSTLTEEEGAGGVEEKDAQKQQGGVGEQHGRAASKGSTQRSRAASGMGSSRAVSGRRGVGVGEQQGGVGEKGGAATGRKGIGAKGVASASGSSRGVGVGEKARRRGQGESGLAT*
PH01000431G0340	MEMGLRTWRRGCSVLFLYCCSELGFVWPTACTQRQRPPGPRHGGLAPPVWIWAAAGPEQRRRHLPPPAMVEVGGTLVGSSSASLLSGRREVAVLEEMDLIEEHLHFPVKLHLQLLPSVGRVLCSGKGSAGGEMPRLEEGIKEGNQRRGMRRSLPEKKAEREK*
PH01003494G0150	MKIGTTAGADLERTGDKQSKPKRKVRRGRRARSGSDASTRKRIRRVECRSKRRATCVASRWRRNNGQRKIRAENPRAEDLQAAPTLKRSKLKPDPGGGEPMGGGPPGSADAEEVEAQAGSVVKQSDPQRGGEAEAGSVIEEAEASGEDPW*
PH01000270G1180	METLATTTVLWRRRPRVGIREDRWLQGGRRWRREQVLIEVAVGACEVKSRRERLRVVRSRPGVDGCRRPRTAAGIVCEAGEEEEEGAEISHWSGGRVEDVAPASKVVRMLIRVLKFEDFMILY*
PH01000518G0660	MAGGPWGTVQWKQQLHVEARLNGRPEEAMTQTTRDGETDEATCEAPAEGEQEENETHKLIIEEESDDDAPYDDEYSLLDDESPDFHPEKNEESPKN*
PH01000486G0140	MTGSEGIQGQQRREGPTSPGRRLDPGSLDVLDQRRGRGRGWAQCRSDDDLAGGRSGREEALAARLGQIWTAAVQEDLGRVRSGLAAADPGGRREA*
PH01002971G0170	MRPSVAAENRSRGESGAPDPARAARPGASGAHPAAGSGGRGGGRGGRRDGRSTRRRQAEKGGEPRDDGAGGQIRRGSELGAGAGRRRSRDLRARIRRRAREGEAAVGMAAAQICGVWYGAEGGKDGGGPGPSFAAKGRLVKVKASFKLAAAEKKKTKAHSARGSADPAASPSVLLPCLAAASSMKNLRLNWLPPIAEIAPFGGSGQRKQSEASQLGLGDSSFGAAAAEPRMRRRYSSPNPNFFL*
PH01000095G1720	MGKGWRHFIGGDGGAAWEGRCTVWAQHEQASGGAGEGQRGACMRRELARVAGRWRNMANGSRVVWRAVAAWAGAARGVRKRKGRKKRKRERRGGKMEKEKRKRKRFSTKNKN*
PH01001988G0100	MIGSPEVGEGLVGEGSIGFPEGGGARGGDRGSVVGVLGDLRCCGGGDCATGGGVERAGGLGGGVELERAGGLGGGKLLWVGGGDAAAGGSKGDCFGGAARVGGDGTAVGGEGGENETDGVGGGEATATGGGGTVAGGGVREEGGGETGCEGGTDAEGRGGVATGGAEEGSTGVALGCVTGAGEVGVEVTGDGEAVGAAAEALVVPGEGEGEDAIRA*
PH01001565G0500	MTSGAKIAQSDEKRNDNRNGWHRKMMGQLSPIDDELGYQSLLLIQLRHLHQTDQDSSPKQEKLYRRNFIGNRQLPVLSVTRRLEFVHMDQ*
PH01001125G0210	MALLPLARLSLAFVAPPLGCGSPGAACACAPLGSSPGVASGSTSPGCLLRLTGLRPARLFFSGRSVRPGPVAAPSGAPWWPGIVAASSRPAVPPAAAAARGCGVLVPESWPPSSNCFPLFPISALTVNSAILIQV*
PH01000649G0590	MGMERKRERRGRGRGAATETKRNQARHGRRWGGGEARVPRGLGAETERARWMARERRGEEGGGSGGDSYGRGGSECEGMEEAGDGRRGQRSGGREDAGAAAEKTMHPEEKKSRVRRADGGEQDGKN*
PH01000439G0630	MEAVGKFAIARRVLKQIDLERYRATYPESDGGSRIYPEVEVAEKIARQLLGVVSLLAFENMKALIEDHPDLIDPITDTIVELEKQRSIYIGLAKDLHSLVRSSKIIPQAQDATAQGAVAALPTVENPSRHGSTLELAMSKGALSSWQRRRVLRPPWRFAGNFPSPRHGEMAWGGHGSGGTGACADDKEMSTGACMIGRWGAKHARREGRGVVYHVWEGIRQIDEAN*
PH01003758G0210	IAGDAASEEVGVFPIGVIAGDSPSGVAAGGGDAGEVGERGFTERCRSRGGWTGAVGGSRLQAASGAWKGRRLESGGRGSPPDLATQQRWAPSRANGCRRRQRRVCTARGVGARLTGVKIEE*
PH01000026G1350	MDLFAPTLSSPMLFPMLSSTILYRIHARPRAGATQIWLDLSSATSDHTVVLRDGGRERRVGFLHSSLPFSEANPLAFVPAFRFGSH*
PH01003060G0180	MASAANNCSSVGLERHKRERRARDRSGQRDPDSGGGNTWSSLAAEENNDKGDGVARASPHDSGIFGARLGRRLGFTEAA*
PH01003158G0210	MARAGALCLALLCLLAAHSAVAQNQCLVCGDSQSAAGRTMQTMAGSIMSACAVALGLVALLA*
PH01006262G0010	MGKQCCYNNLGDAINTGKDRINATKDLARKFIYERMDIILQRLHVCPSQKTPDKKGKTTKRGRDIDGNKGGNQNKPKLREEVNGRGKEIRQRDMNAICTSCDCQGHTANRCHIVKHLVDAYQNAKMQSAILSGISDILFKKGDSCHNMTPATEQELLREKIDFYNAANGQSISIQDVSDLNIEDIPIVEGENIIP*
PH01000534G0370	MARRRQHSVSLLLPLARYAPLATTICSHLSFSRLDVAVTFLRERRSWGHLPAPRILDLGGVKVDMARFGGFRWNQGALGMYDEVAPLGGLDRAAEGQW*
PH01001989G0010	MASPGGRGARVLVPRGATARAQECGGAGAQECQGAGCWDTGVLGRGCQGAGCRGVLCRAFCARALGVWVPGRWALDYQGAGVVGCQGAGVFGCQGVTPHGVMEDQKTACCSAWRRGGQKTSALPLHPTHVALRVATTGQLM*
PH01033071G0010	MALGMLWAHRNGSSTGRWPTDKMETRGGWGPTGGGGGGSWPCGDGGSATARGGRGREHGQHVAMGKVQGRTGRPEGLQGGGATAASGEKRMTTVVALHSDESAEMRGGKVEDDREHVVTRSTQRNTHRRRRSIDRGEFGL*
PH01000526G0100	MQKMFDQLQTKIHNKWDGFINLLTSKQLRHGFDQIKWGLEKSVKSSISSSKLPTAPNVAFPLTIGDASVATIAGALGTGVGARGGSAGPLRSRLNRVVSGGGDRGSGSRVSPRARSGRWPPARERKTPGRGRGWGRKTSWPPWSPPPSRFCGCGPVAKRTGSGWGQGFGRWQLRIISSELCGQLELAQTYVRGIALSENSSAEIEAALLVSEEVDGGRGVGDGVPQNGVEAEEGGARLKAGRGMTPARGEGRHHRGPAGGDDGDCRMHGGEKGFGEERGGESNLGENDELSGAAAPKLSWRDKAGLSRHESGRDNSHASPPRWHGTQTRNDMTCLVRSRSVA*
PH01001962G0360	MHELESRAPRSTGYLFHPPHMYPTSSTRSLSPLLSVGAPTGVAVAAATAVASPASLASGTACPDDEAPPASTITSVPPARNRRCFSGCRTPSLLSLPGLSGRPALAVNAAAGADAGDAELEPSWSFKLPSYTN*
PH01004831G0010	MKAAPEGSCGWRRVGLSGGGSVTATEAVQWPLAEMSESTGKRGGEGELTKPTMAARGGRKARINGEEGLGRSRGRRPNLASLLNQTRNYIRGNAHGGPRHMVTQRGGRELHWTGKWPKGVRRQLDLLSSSQRRGLTWANGAA*
PH01006275G0010	GRALRKNKAEAPYAWLTGDEQAKEGEEWLTGDEQANEQAEEEATSRLRSRGDEQAVTLWAPGDGGGYGSACPSRRVLAPGAEEGAPLVASRREAHGGAVIGGATLEAMSRGEGDEQRRWR*
PH01000656G0720	MAGGPPPLASATIVGGRGRGGGGPAGSRSLRPELRILRMQCNVGESEHAAPAVGVAIGMDWVGIGLFGPSSLLVSRVIAR*
PH01000459G0610	MEASEEGPAKKLGWARRKRQWLLGLSIGGQRKKHGCGENCGEGKRAMPSLYSAKRQVPESHKRGGKKEEAGVQ*
PH01000080G1800	MELIGSASEAGDETEQVRARATRGGEGEEASGGGWLTGGGGGGCRDRGAIQCDPMAMQLLEREGRLGGSLVHGVCRENGRNSHAWEAAVGGPRGCLVQC*
PH01002440G0030	MGEILARQPSIPPGLPLPPPRPGATSGAVAASPPLRNRPSPVHAPTSAGSAATRDAAAPLTALDPVQAPTPASSLLLALAWPKASAFSVGRSNRRHWFCYFPDSPTSCAPHFCLPVVLPARPKASAADVVTWVGSAFPSSLATSVQESQNQDALLKCTNGKDDACYACRAWRLLWGGLDYGKRTAMKVEDAGDEDGAAVGVAWLPSSSCFRLAPWRLLVAFFFCGVEGCLMVAWEWSNGFGKGREDECWGMGGVKCCEVEMGWEEAYELAWGGAGIPSWVQEMVSVFLETMMKDEANGSCATCETTA*
PH01000832G0540	MPSGGFGVHALICGRRLRFTQLCFGRDWLQPKLGLGWGLLRSKLRLGGRSFGEANPSGGQRRHARGGAPEAAGGLRADEEVRPEVARGRRLRWRLRAAEEVRPEEARGRRLRRRLRAAEGGARAEVLRT*
PH01003396G0070	MAVVAWEHDAGTGDGSTVFSGDRHKHGLRAMKGSCQVAWDGQRGAEAAGNVNGVIQSSYEGERASGSLVGKGIREINRGERLWVTDKWAGYGPWWTKLTYWFGSRVWRSGVAADVALTLHWRQRWHIGTRATVRDGTTSTSGGRRGFKGSVQCDLEREPRATSCGGALGPKVIGNGGTARTCGSDNSVFYSGGALM*
PH01004643G0130	MKIPTASLPNSGDRVGPSRGAAGGGRGGCDGEEESSHEAVRAGDLHRQRTAVWSRGGKILSVLLEPPVFFPDGSRRSCQVELQCSYSFFSRTRKSLARYSIKRRESYKKPVPADRQNRKDETKTKTKTKTTTSLEEQPEKRNRRQQQTKKTTAAHGLSGTAPGRKRLPTASFCQAPKKKLVVDNLNQKVQGSFQSIQEIRMIKESRSFLTCGERAARAEIQWSWKEGCPTETAPDNPMRGRKCAQT*
PH01006020G0010	MPRSRPTLSRALRLALASLIPPSHVKQIWGGLSASLSPLPSRRRARSRSGEEAAREADPGSQRPELQGMEAHEGDPRRRKRAKQIRLSQRPELQGMEAPPPRVLGYWSMFAKDVPFAGLMCLVFLSLALQIEAVAICMVYEHFIVYHLPIPSSSPISESSFYLVINNLGTNIFAN*
PH01000082G0060	MEEVERKEIGEQRVRGKRTRAWHRSGPREERGPSARAVPAAGRRRVGIAGGEEGQSGEEAAGVGIEGGEGDEWKGDSVEEMSTKPKQQLRRREKETA*
PH01000299G1210	MLLVQGIGSGCGETPAATEAAKIPEMGKNLAQACSCGPEVKSSEGKASRCSGTCDDTDRAKRNPLVRWNDGGGIVARAELKLYGCLSSIEEEKRKRSDGSGRERMRGSSRRAFIYNGAEISKIERGNWWVERWSSRRCTGKHG*
PH01000006G1230	MARYRGGRRRAAGTSNTPRCLPDPVRRPSDLGPAGLGWPDPAWRSPDTDVEEPRWPPTRGPDMAVTAAYNGWPGSGDTELGSGVEHGG*
PH01000011G3060	MTTTVSAGGREKARRKPSKRKRRRRRKESGSGSTGARQRQRRHRLGLQRSGDDGRPDGRVDSSRGWPRCAATGGSQLEEATASAVEKNAQAMAAAEETNQRRFEKPRYALIPYYE*
PH01002820G0150	MGFAPLALVQLHLQCACNAPIWDLQQQESIPLLRTYFSVDGMGMIDPSMTVVTVLYRSQSSRVGGVVSTGGSVHQPSTVQEPRVE*
PH01000498G0710	MGGDLWVKEKDVMLVERKREGNQNPSALEMPNELSLIEVPRPSKAGQHLSRMWASSFGSRESNAHDFYQLNFRSRKAYRREREGARDKTNPSSLFKQPTHQRGIQLRASTTLPSHPIAKAKGKAKKATEPMATTEGK*
PH01000086G1120	MRVEPPGDDAEGERERVALLDGDHLLGGLREHKEGPEGGGLKAEAGAEVLEVAAVNPEHRLRPQRGRLHEPPRNSVLGFRGSPASASRRFNSTLYN*
PH01000090G0050	MVNPALWLPPLHLRHLLSALLSVHHLSLPMLTAPGVAALDVLGEARSGGNGARARSEAEEASWGDHGAASGRPKQRRELGGGWSPGQRKSEAVRCGFGRSGLGGGGGSRSVRAEEVWRPDPRQSGADPDGVGSVAALARAPCEQRLRSPRRQGRADGAAGNARVCDRRGEAMLSGGEG*
PH01001995G0030	MRRLMLDSTLPLPGGGLELDWIGGQGESLSVSVSLSGRRLFLFPLCAEALLAGGARPSPSPPLRTPCSGPPAISGSLKHPTLTPHPWLPRLQRQTAAWAGPTAPGRTAVAALVARSCRSPGGRGSWWRIRMPWRGKGRWWSRAQRMAGINLPDTGGGDGRRGVQHEGEEFAAEGEGGADGRERRRRRPANRREWRTKDGIEGSGFSGKGGRLTRKQLRRRPATRAASAERYRRKASSVRRRIRSRRAEKRRRQEMRRGCAREQFGFEGVDRRGERSVSS*
PH01000227G1420	MAATLSVRSEKPPGERRLDRWRQQPKTQAAKPPKNQHWHSKKKAYEIEIARRKKEAVRRTASQQQPQTRPAKPPTN*
PH01002985G0130	MDCKQNLKEIRSFRNQEPRRLSKKTQRKYNYATHKSGTSEITVHGRREGRGGGCDAGEGEKAAEGEDRAGSVEGGEEGAAAAATAGARREGRVEVGDGRRGQRSGAAAEKLAAMRHEESDAKLREKPRSPEAARLRCSVRSGAASGIHAISDVRRAIQPSAFLG*
PH01000181G0670	MGASPLMDLAKMGATLAMTVGTVVGTVEAGVAQRGADPSIKRARPMSCYRWLASVLRRPDDVEQSSFSSHWRASVKAKAAVRCSWRDCEWMWRCRRCAEVDPGVTTGSGVMRPDWRSGGSACETLTLLLETIV*
PH01000084G1760	MPLLPDAEASPSTAAPEGEAPAVVRAVPAAAGHAQAHAVDPAVHALADGQVPDQHAEAAGVRGRAQRPGSRGGRRQRQRGVLPAAVRRRRPRRRALPLHHHQGQGAQRQPRAAHRHRGARQRVRQARALQLPVLLSSLISTTCICMHGLSYQSTYLYESCISGYTYNIYITCSLNIHEL
PH01003981G0030	MARRRHDSAGAGTGTTASLLLLLLLAAPAPTATFYLPVVTPRYFQKVRLTISTCTSLLSFSDRACVPPQKFWDLRAKLDASFRVRTSGSPIWFADHLDM*
PH01000701G0830	MARRPLWLCRVGSIVAASAHWPKRPVVTSSIIDRAWSNIVCCVDLLGWSANPSIALSVGLCRLDPSTMLGYVMSGSSQQSCASDRSSRYDPFGQLYM*
PH01000791G0600	MAWDKGRPRGREVRCGTLLAYSEQPSSECSGQRGGMAGGARRAARCSEDRGSNSQRVARRRRSGDGLELATRVSRERGWPTTAAGQSAWAWPSGQPSDQAGEPRSPSTGPEE*
PH01000052G0630	MGGSSQQGPPPRCRLPSRASWSRPSARTRCSSAATSSGVQLPHPRAPAPALVRRPDEAVEEEALTTRTKRSRPTPLASAVRTMVCLPVGTGVLELGSTEPPSSSFNGGNGGFGCEILGDLLERGIMLRWMSRAESGEEEAAACVADWDGGVPQPGQERRELQALAAGKP*
PH01000015G1760	MARTQTVAMSSTVLTFRREQHQQGCGDLISVVGDEHTMVAQLSWMSGICGASGEDGLLRSLPLATRTLACRISTANGGEARVTSQAKMLLPVFALCSPIIEQANWTDRRAEQTVQEH*
PH01003535G0180	MTSPSTSRERTDQETTMSKGAGRRLQAAGRNSGSDRSDPRPSTTIQWGSSRMVLREGPRGVDGDEVHVAGGDVGGQASQSEEVAEQRHGWRAWREKAALGGTAAEQDEERLMVLA*
PH01027137G0010	MRGKFGREGGKITSLAAAEDYNSPDRRRSGGGGVVAVAGGRLEEVEDEKFRMATSSALGWVKGLRGRQLAMDRATDRLAHAAAAGSGKLRFQVGLAGTSRTPAPPF*
PH01008576G0010	MAPTVAEAAGLLPFPFTALLPLPPPGSTLSLKLWPSPPSPSQHSSLCSCNRCSLIMSIGNPQPLAYGSLDVV*
PH01005993G0010	MAERVRDAKGAVLAGARCPRGEPAVATPGRARGGAVEPPCEQQHRQLSQAPLSLSLHRQAEAASLMLHHQLRGLDAPRQHRELALAATPDRRPRRAGPGAAPREGA*
PH01000126G0620	MWWRPSAILEVEDLDTCRVQAGPYHEAYRMISLDLFKRHVGAGFEPGLERRALQSQA*
PH01000242G1230	MADDVAETGCDVSNDVAPTGREDARSAREPGAWRHGGSPAWISPARFGGGRTSARPTGGASCGGSGEVGQRRACEDDEQIETTALWLEDGDGGEEAAAALRLGSGKVGERRGERMEDLTGDGASDEKLGNSFNGAGGSASTPGSLRDVTATPPAAALGQLKRRVERSAD*
PH01000744G0360	MAQPPQQPFPPSLLLPLPLPPSITAGGDGDSRQSGECINGSGSNTQQKWQRQQALSLSNHLSSLLRLMRHQHNGAPRGQDQNHPFGHTPVLIYRALSW*
PH01000093G0680	MPPTLPCPPCSRSLLLSHLPSRRFLISFRRCPLPSGISIERRRGDNPAMEGTEGSWEAKGSRGGAEGQRGVGGGGGRFGVDGGEVESAAWKRQQRQFGQRHDGIDKGDVETAEATGDGSGGVGGYGGVFRSRSSSGGGDGGDGGGRRLDGGGWWRRGEGRIGGSGHNWGGGDGYDGVGESGGGGDREGWGSGRKSGNGGLTHEWRQHDCGGEMEVGVFHDTRPSLHPERTLQLPAPQGGIPRQVVRCQPLLFLHRPLLHEELLKVIQPRMWVFLVVEGRKP*
PH01000471G0020	MQPPQSFSCPFSFHKPKEANASSLTSQHPKYISSFQPRTRATPSSSQSKNSKPKHPHPIEKSRRGREQGKRGSRQSQGDDFELSTIFGIAKHRGSQEDNKLRFFIVTTCKPNAAREKRRAPARDRHYHPLRILNLNKR*
PH01003247G0020	MADTTKPEAASEAAKMDLLEDDDEFEEFEIDQGLT*
PH01000970G0370	MRVGEARCVALAWTKRPWKEGVGAGQLEDRVGVGVDVEIEEVVVAAEELLPKRGEDEIRVGEEEEGDLGNGAVAEEVGGGGGGCWLGRGGGQDGVTEEREVVRLVGIQDGGERLGREHAQREEENDQDGDEQEHGEHERARRASSPTTSSPVRGRKKPGDFKNQSDQETNHKIRRMRAARGECNGCGDWILVVAVGDLVGKKH*
PH01000046G2070	MATLPGSGQVHEVERDTEKKVEMVGIGKQHGAGEGQRKVWGLPLKNVVAEEEEHTAAKPPPRSGRSARRTAIWWHHVFLTKLCREEMWLGFGDGVDREEREMIGNDLCVVVACTVARGGAASDTRLACNSASPTRCRQCRGRRDRTGGGGTRREMREEWWDVSIWGVAVLGRGEWWAVAIEVDE*
PH01000094G0520	MVAKLAVTTLAQRVAQAISKNLYLLPLDHVVTSIQESQELFLIFVYCASMAKLDELAQSVTPNWGSKPKLETIACGIAVLRGLLKLVHLRPPRSIVGKFPPDTGCAIAAKVLLLQRCEPAVHGLPGHGEVLQHLEHLIFT*
PH01002600G0060	MAPSPRYTSLLLVTLLLLSFSHAAKEAASSRDQAVQDHHGEVDEEAVGFTAADERCGGAGGEGEEECPRRRMSGAAAPEGKEKRRSA*
PH01000494G0620	MEALDLGVFKGEDEAVAMAVQFRLGNGLGIGVVLEGSEGGGEVVLGEEEGGWGAVAAVKKKKGGMGKRADEGEGSGAGKGEGEGRGRERVELVEARRKGRSRTHGDCGGVLGSDGGEEGVAR*
PH01000499G0680	MTRTQLSLSGSRAPTPKLLTSCRRSSSVTSRSTLRSHQRQTQHNQQVPHRSNQSSHTFDQKTTPRGYVTNPVPEPEAVEVSGRSRQRRRGRRRTERSSTGGGAPELGGAEEGLRRRHGDSVRVGVVLRCCVPGATRPLGFVGLCGLFLS*
PH01003437G0020	MDLGLGKEGKSRSGFGGGRERGVVCLSREQPTLWMQRYPGPWCLTEEEEKKRGEERVLAQNWLGNGKREGVEGGGESSSSTAPARRGRRQRGYREGKKNRERKKESKCVRGVVAALGGTNGKLLVRKPTTVTTETEWRGDRLVRGSNRMTGRSKCATGFRRRTAPIAKCGVV*
PH01000943G0140	MTAKATSSRDSPATESASVQISTGFRAYGSASSMRHRAKAGTRDPEANEEEWVRGEVVGGEAEAEEEVEVLLEHVKGGGELCC*
PH01001391G0200	MNLSEATNLPVGPGAPELQHDQEHLVFLSNVRLGFRGRGASDLGEVVGDGDEEGAGGPGDDAEHDDAGAVVADGGVGGERGQRRVSLHLARNRCYPRSSSEPWERKGRSGGRESAEDRKETWRGLESDRGGGGEGGGMGPGPGERMVDRIEVRSIQSAEKEDLRLTGRVGLGRRLLRTRAEADEQAASE*
PH01000016G0540	MAPRAVADRRQLGRRRWVSQWCPEEISSDDQRRQATGGGRGHGKGGGGGWQPAERPAAAAHTSLWTSESLKTAFLEASCSGGLSKSDDREELEDEALEIPTGDVFTLSAVGMDSP*
PH01003943G0110	MGIVGEKFQLGTVGVLSLSVVSFVSDAAVVDEGKEVAGVGARLVGGGDGVPTGEEGAHNPRPDEAVAAGDQNAALHLLSDEIWDRIALASETNSAIEILKLHIRAFPVSLFLMVVPVYSVPNS*
PH01000182G1270	MAGGRRCRTRLQAGRGRAAQVLQGRRSGVDSGGQRRGGVRGGAGGPGPGAAGGARSHASGPGGARGGEVRRRAQLLRREHHHWRDHAELSALHRRFGGSLWNLRVRLVGGMRLNGMGWYRRGGGGGGLNPYAFSPDLRSNPLGIEPADEIVQFDPVRVYQHSSDAAATGSQRQASRISGHKTTLA*
PH01002544G0040	MAILKSWAPQLTKALAWYKELPTEELALPPPKRDQILVSKGCFQAVKARWYPLLVCSRLVTGQSAKISSFFTSNIELKMLEDDILLHTKTVGVIVLDILGLNMQIITLYSTLILALRKSLLIP*
PH01001054G0120	MGEVSAEEAVGELDLEWRRGDCRPAARQTCLALFPDATQEGVQRRRPDPDWIWGGGQEERLRHKIRTPGCVRR*
PH01002604G0150	MHAKGKRGGEGSDAAKWEEAARGICADEGQEGAMGTARPKGRGCEGGAAEEEGGGECVAAEGILPKPLTILSEWGYGRTPVELDLYAKPLLDYKLMNISRSTERIDL*
PH01003179G0110	MAWRAGIAEELRPTKVVEVGDKLGEEGVKEEGVTEDSEALGEVKVPEIGGEGRWWRVEGLVELARQGSRGRGEGELAIAREG*
PH01000863G0150	MSALDCASYISRGGPNVGHRGSTEPPNFLENIPLLVLHNKTNCMDWIIHLKKKYLDEIDHNKEKISHEDVDKGSLAGARRRRERGPDLANSGNEGRGGEEDEKNSPRWPLEKGYRIWRKVETTENVSVARSSEWWKRR*
PH01000815G0690	MPSAPTSISVLPFGAIAAVFPKISPWFLAAAIFLQASSCLELMRKGRSGGGESVEGGGGESVEGDWMETSGLEGMMTRKNRMSERRRRKEEEHRSDAEATTRAGLTGKRN*
PH01003555G0180	MVLMSNVSKFQEGSKTQVKVSRCRKQCIALHISSILIQDFPCSHRIGNSTNTMYVKENWKGGNPADVGENKSSIGKGTLLGVPKVVAASAAATSLRSSSRIGIVTFVQILTPLFAIFNKCVFTIE*
PH01001216G0060	MAEGTVVQQPEDGKQPAEGSMAVPVTQVLAESSQEKTKPITDKRDNRLRHNTEESLFFIAIDLLEYMGGPI*
PH01000021G0420	MAAMGGDRDAVALVDYSSVPIGCDILEKFSKDFEGMLRNWAWMRSEETEWETATHAHGGEAEQQLTLAQGTPCRSTSRCTASGRSSRRRCAVIVGNPKELQTPYRFAGKYLTSEYRNKRCSAAHYVGAVCKSLVITKA*
PH01001011G0070	MAAIARRLKLLLPRWSIMDVFPEADQVYAAQRTDLVLQIVLEHCLARAQDATNRINELIQIHEERFDQAVTEEAGADDLRAIMDVSPEADRLEK*
PH01001360G0190	MWFSRRARPSLSLRLSGDGDSGRQRMLLAIGDGHDGVLEEAAVTLHKEGCDTVGRRKRRTLLHPPHFAGGPQAKVVLVRLVVGGIKNKKDSANKGNSSRLSNCKGNQNAYSKFTVYRKQEVPEVIPNDDSAVMGTEKL*
PH01047707G0010	MAPVGRTQRRRGQGEVARGGCNGVGEEETTADECGRRGEGGRKGGGGAGEGRGGDDAMTMHEEEAPKRRHIRRRRQKEGSPPGGGGAGWGGDWGGRPHQGLDCKQNGRGRRVEEFLEGPGCCFVSVGNKWIQ*
PH01001155G0220	MMHNYHHQSQQKGYVEIIAYFTLTTSIFASSQAGQLVPVIFWEIQSNLTDFSIFQSSNIYNLYTYKIEDSGPKYDNNSIHFNSFTDCQAHCRSPLPTRICQIGNWELPGSRSGYLCPDALCLALASGSQVTTLQIGHRDELSHFSQQSKNSPAFLAFHKSQVHFTNHNTVNHNSQVPAADGVGALEQAGDCRLASKLPSARCAALQAAALLRLRPPVLTFFSSSPRPQESAPATTPLA*
PH01000444G0720	MEHYKSVEERLQLAALVPGDLAVVGEEAHEQPRQVLVRVHAWTHHSDELWRPPELPAGDHPLRQAPRSSLEKNVAAPHELWSPEDETSWAVGIEAALYLAHSYPGPNAKGTSGRALPRRPWRLAHLRLEWGGGVRRRRRRRRLNPSAARWAGGGGGGVGRVRRHGRARWCVGRHGRRWRCSRAARQAVRRGLLFSLATRRLCSRAHGHGGSAKKARAWRERGAEGARHSTSDLLTVRAERTTQRRSRAGGVELAGCG*
PH01001822G0210	MAGGEEEKWRRRRLKAAAEVQRESSERETDLIFYFLTNLVGDLDNDFTSNTPSSCNLNDESLEQYVLGLIIFTCEVSTWQMPTRCEVNKTLAEMKERKDVPGSFLLSCFDL*
PH01001885G0190	MGKTRPYLLENTRTANVPLDSRSQHWRDLSLVFYFDPWTGIAGRHNIHYQKLRTPITFIQPVGGAENRSGRAARCPQCRTIQNPIRSITKQRHTYNEEGEEYKRAAPGAACRGRAAAAVAPSVPLLPTQAGHPPHARHRAQDETRRVWDGGDAATERRGRGGVKGKAKANSPAAAPRWTCEWGMNVSCRGGQTDTTAREVPYRMGART*
PH01000665G0140	MSRNQTTSNHEPLGITKINPPLPLLHAQASINSNKKWIMLNYKPKCQEIKMGVESKGGEQPDGRASRQPGPAGGAEQSQRQRLHGGQGSWAWRGARSACRQEHKGAEGAGHGSRAEPGTQPWAESGARTRRARVAAVDTGPRAAPTAGRCHGQVAPARSKNREK*
PH01262588G0010	MTASSTSAPAASTRSTVAAAPPSTPAPSPETVILQRCRCMLLHLRDKYLPELSRWEALSSDLLAPLPIPP
PH01000006G3330	MTGSREEPRDEELWGGGGKAVAKGFGFGFWEDQLPAKSRSCEEAAEAEDEAGSVAVQAHVEMGCYTLTVEGALPLRRRLDKPAQCNKYEFLGATNRHSYRNKSLLLWNKSKIRLQQILFAATFEKRHCDQKITLAQQINNAIATNTSCDNI*
PH01001428G0430	MDVLHLAIRFDDLTLLLPSDAAWTSSTTPRHANPWRPREPKGEDRSLGADWWRTESEEMGGGGEGARRRRRVTRRMMEGTWGRRSAGMTRGEMRHQIDDGRSGEPRGEADGEGGDGSQRGRSEEEEKGDSVAKGEPG*
PH01000111G1100	MAMSTNENDKKMADIFLDIHATLEKMIVVTTAKPPTAAAMPSAEVVTPSTVVAELPPATAAMHQEAVATLFPTATMSHQEAVAVLPPADVEKMIAVAAEAHPAAVATQPQAQGTGVTTIVPQQWHYCCCSFIRHGQRCIFKRRQQGIFQGWRTGYKLSCDLPRLAHRVQAAPCDSDGVAWRSGCGGTAPSSRGVAPGRNDGFEGRARSGATKVVTQLATEAVSVGLSPAVTEHQGAVVAEHQGAAAAANQGTVTAAMASAAAATTNTWSPAATSWASGLPIAQKSGFKLGSLTPDFFKLGPKPIPSYPDV*
PH01000444G0700	MGTTHAACSLAASAIRLAASARLEHRCAVARLSHRRLLIATTPPLGLPPSCRCDATVVASSFSLPPSCRRRHEWGMGIGDWRGPKLVGFEKGGASAAAGGTSLG*
PH01000006G0590	MGNIGEAPNGWLSMSTFPKYRPCERRRATEEGKGGEDRSVMEVETSIGGRGETERKLTTDLRSLGMARWWGATEEGEGGEDRSGRHRSRDFDRWAWRNREDTGDRPKVSRDGSSVARLGNTTVG*
PH01001115G0410	MPRRAGCAAAASSRRLSSAGSLPAATNATELEPSDLRSGEARRGSERLPSPEKRGKRRKVERGGGRREAYGAAAPGGVVGFHRSGGSTDSGALKWGDLERRNPEATPGTPPVRVGSAMPRWGEVGEPERRRRGNRNSWPGR*
PH01000033G0290	MELKDFIKAASGERARRGQRGELGSWLTAMDELSDREGMVRRQGMATLDLHALWRNRSRWGGDKRGNKRSGGGYRH*
PH01001646G0020	METFIPGFRVTRDGSLPFEGGRLADGTYGVDGQKKLLNIGGSLVLCEAKEKMQDDEAGKKTCEMRKKWRQLECMVKRVIC*
PH01000294G0520	MTRAASSVWHWEGAQRRGAPSSGDVLRRHYSVVSGRRVGFGHEETEEGRGAQAAAGLGDKDGWILQQGVSGGVEARAAQKNRGGRGGRGDGGQVEVEFRVFMALIPCWNESMSIPMGLKANIYKLHVYENMRRTLC*
PH01000304G0230	MAVQPGSLGASSWVSVSACAPTRGLVFPCARCSGMSALMEWEACALLWLVLEGGSGLAFGSLTLCLPSARFEKGRGCVGLVRLVKGKWLMWRMACWEGAREGAN*
PH01081158G0010	MAAGASAPLCSAGSQPSPGQILSFPNPFLIISQILDLVDSILKLIDVWLMHMRDAGGSGCYMIMQERSDDGAGGNGGALPRLTLSAGRVELLAAPLAAVTENGELLWLGWILKAEGNG*
PH01000030G1060	MAARVRRGPPRVGATTTKGQWRSPRGGNFRSAAARCVSHLDPTQRNGKKRFEPKYAEGLVGGKSGRKPFGHPKRQAFLNFLNLSKRQPLKNRGSNIVFHAPPFGALPSAPTTPQRNMSSLVDAMNAMSLQQSTSSESDWYMNSCLEIIIKSSIVIFNTSLVYALRENTSYKLGQREY*
PH01001195G0020	MGLHGEEESRGGSGTTGGGRWRPGGGQSRGGTGAAVHGWEREENRANMSERETTRSHPCDWSGREEDRGGQAMRASGGAVGSSLREERTRAAGMAMATRRPVRELERRRELRRA*
PH01002282G0140	MALSVHASLVVWLSHRLRPPLSFGLVGLERLAFSSERPIFRRISKKHYLSLADYATQLLPMNGGYWRDAFLFSSSLRDRLLPPVTRLAGNSNLDDLGIQQHGSSCDDGLINYITATYLQPGT*
PH01000384G0380	MAMVGSGKEEEAIRRGGKATRSWRRKARRRWCGGGGDIGLGERVEKKKKGRSLCGPLWRERGRRKRRKNGERGKGGSLKGLPKKGILSGKCCLPVYHSLR*
PH01003684G0070	MREGAEERRRTTGRRRRLTQREEKAVPALGAGERRRRGSAAGSGRTCATTREGGEERRRRAGQCRRPTRRLEKAASTLGTGGRRKRGGAAGLGRTGAAKKEGGEEEEGGAALAASAEGGEGLEGSVGALDKREEKARRCSIRAEGAREGGG*
PH01001262G0190	MAQESKAPGRRMGGGDEVRRNRGKEIPRRKRNGSQGCGQGRPPGHHNSVKAKSTGERSSWRGMGKK*
PH01003102G0030	MAAAELDLAGNGMNGVPRNPTAKREIERGKERREALGSLVVDGGEEGAVGDGDGARGWQEHGLDGHGPEHGMGGNESMRACRDEDEAGEAIGCSERACGMGDGTERLLEEPGQVRVMPAEARGQAQAQARTVRGQGDRGVLTRAWQAMADGSTWERWHHGDQGGDQERTAQ*
PH01001657G0180	MEVVAAPTKVVNGCGLPTIAESTLAAKPPHQGLGSPRSCAMDGGRCSGARRNELIRYQIELRRHRIGFGGGDDLRCGGPICRGGRSFSENLGEDTAILEYSGAGVGAGESEPEYSDREVPRHRRRGGSGSLPPNQNVTAKTLLANYRLERHKAKREERRRTLVASCFLGALPLVDLHVVAVLRRDAEAKEEKIAEHYGRRWPCEARARALPEQREVAMECVEPLRWSTGSRWAVLRRDAEAKEELWQFGR*
PH01001105G0180	MASIKKSCLLISLLLLLLVSTAHGARLVADAKDTVLNTRFCSSYEAKDDCPLKVAA*
PH01001836G0160	MPTSVFDRCWIAIAALVHSHSLALLSTLTLPHLHRPLSRRPPHPRRLPSLTSPTPPHQINLRCPPVPTRAGSGTRRRRKKLREGLGCTPAPDLAVPGTPSRRRNLPTRAGSGCAGDTEEVEEGAVHLRRESGMEGDEDEDDEAVAAQGDEDMSAAKKVGRKIYQGERSPQSLTLLPTTRLILLHQVLVLDPLSGLAEGLGAVIESLMFG*
PH01001297G0010	MEVEGDRGRVRSTPATISRRKEGRPRKRKPELVEKDWDEEHTRSRHPRRVSSDPAANPPAPGLIGAAVATAWRRRGRRAEGKVIHTTSTWANSLFGGRKPCFATLERRKITSIETVNSMAVDCGEQASPTIYGVQTKEEETN*
PH01002057G0120	MAHSTCSGGAGGVDDRGVHRRGRATVYGPLNPDPLNPNRPAVNVPPGQPYTPGRCTGAYHCSPGATLQHEHGN*
PH01013513G0010	FLLFLLIPNIHLLSKLGDSTITQQGVAEASSTCRDAKSFIEAFRQTRRGQQEETEHGSACDAVGGCRAAAVCGEERVGASWGRSGCCDRAGANGALEPEWGSRRHGGRGAGDGEARDPGRGGRAGLEGGGSGADGEDPALRGWPAQRVRTTARPGAEADRGGAGTSWGTRGGVAGGGGTGGGDGAERGDGDGSGGGGLGVAGASWAGGRRRAKGRWRRWRSPDQDGGEAAATEEEAGRSRIREGGGGAGSGRSGARGGGAKAG*
PH01002314G0070	MAFGRCRWLQAARQGTDSVVTYQRLVCNIFLWVATYQKRKIGYSPDGHGGGSGGRLAERLPLGRLGRQQAHGEEGRAELAAVEDGGAPGGSGRQGRRERGSAAASVPSVFIAAISREKFCLLGERDRERGMGGMSGSGVGWGISISEKSEMR*
PH01000283G0640	MVCGGGGRGWGVAGWKGEGACPRYFGCGERRGDERKVKDTETKAMTLAGVAKAHRAFALSGEGEEEGNGGGR*
PH01003384G0160	MAIGGMARGDRGGSNGGLGSVGDASETVGHGTQRTWRIAQQDEMRMNGRRVTTYT*
PH01006123G0020	MEAAAPEGERGEMSASMGMRGARGTHRCGRRGPRAAELGWPRRPGAARWVRRGGRVRVRESSNRGLGEDERDDEGFTEVAGTATGWQRPPCAAQLCRFKLCSGREKRAWGMEGEVSMRSRAPRRCWGTRWWRSARAWRGRGSGVLGEGDGGGEDEAGGKKKIIPEYGLSREKQAIGEDDGVVAW*
PH01003349G0090	MAGWWRYKRFGGERRAEAAQDVAFFSGGAEKSWGKKRDMRAWLGRGLVKGTRWTQSDDPILPFSEAGGTPASYSPGDAWIAIGAATTGRADSIGVWDAGAPNDFNGTTTAGRAVSTGVEGAGALINTGSAIVARRAVSTSVGHAVAPSDTGCATTAGRRVS*
PH01000456G0340	MPPPLLPSPTPPLPFLYAAASPLLPNAVVPMRKTPPPPLPSPPPTPPLPFLYAAASLPSPNAAAPARKTLPPPLAHRLLPMTPMPALPPSTPPPPMSQVLGAWLRRLVQRTDKGRVLASEADKLTDGRFRVGCRMKTTARWLCRRGGEGIWRHGDHRTLVVQERRAVYRMASTARWPCGLSATAL*
PH01000303G0960	MKARSDSSSLLLPPLVCSSPSTAAGVALTLAGAGLLARPDGDGTAVSLTGHADAVPSRAAGAGAGATRAPTRLTNLTLIAAALLGVASLQ*
PH01001764G0070	MGPVWNTQRIWDPSLPGSTASEEELGEGDGKAWGVSRRPSHMSRGQRGGGGWCRGGGGDDRGGGVGEKFWGGDTVVVMGLRGEGRVGGSGIAFGLVREERLSNKNSHDLPVLGKKGGEGEDGAKTCVGKAGCSERGAASRYKGRCGARCRRMRLAGGASVRIDGEAEAIGDVAREVAVTGVAWHEVGAV*
PH01002754G0020	MDSMQQQNICKEPQNHFFPVSPTLCPYPKLVLSMRTEDNSATTTAECAGLSARMTYSVVRRCRLLTPLPHSASTATSITSTSLCAASPRLYRCCLLTLPPPHSTVASSTVQLQKDRGRGLGREIGSSGFGLV*
PH01000417G0910	MAEPGVRGSEKSEPGGGKIRRPNHHGRAGVRRSEKAEAGGITNGEKGVNKCGQGGGKIRRPNHHGRAGVRRSEKAEAGGITNGEKGVNKCGQGGGKIRRPNHHGRAEGEKEREGRDRCGGRRAGRDARARERAKGRAGASRAREGAARAQAAAPVAAGVGRGGCAMSVRTQHRSKIQRKNSEP*
PH01001672G0190	MAALVPGDMTDGAWMGRAMEHGRTLERAGRAVLLPGPPLAKGCEELRGPRGRPTGVRGGRRRPWPVGGSALAMSKSNASNMEPPHKHKLLKQQPSALHKNKQTTALQQHKHKLKTQPLHKHIKKRFEGMKSRKMKLPHSPTYVWRQMQQHLLVSSGFIRCLITDASTRSCCPKKRSVALLITSPSQHNHLLLVLTRATGTVSQSGPTCSWACSPGKSLPDDAGTKELLVPPDYPPTTIDRWPQRWPNGRPGPAQHVSCLMGRAVPRSCLAGPSCRGVGPGYRAVLVRPVNTVVPCRPVSYLQCRVSCRPIRHSLFDQLYVARSGNILQHLRSTILNSSSIFIVSSSPPQRHLLPSPTSYRLPPLHRLPYPTERRHNLRDKGAAYTASSCLPHRPSSSTR…
PH01003194G0160	MDSNCSQKEGCQFWRWADSWEPKEEHEHGEEDQRRHCNWRVTGQKIEGVGELLQRHWKATDQRMEEFEESLQRHWKAMDQRMEGFELSLQCGCQGMEERIGRVEESLQRNCAEIERRMDAVQVLLSRFIKVAGVAVLLLLYLVLVQPDRGQREAWWQ*
PH01000982G0610	MRLGSDCEAEGEQIEASSDWIEPRHQAKATTVWFGSDREARGSCQEAPGGGKGSGDIPMEAEGDGGGPMQRHQAAANGRGDVLMQRCVALMQRRRPDVEEVATTKCKGGSDDMMQGRRRIAGNAGSSREKGIKEVNYGRGSGRESKRKGKARVRRERERRAHLGDGDGTGRRHREVEDRRRRCDREARGECGTARSWVEGGATGARRGDREEAARRGAGRRRHNKEAWGWRRRRDRGKEDLASDEAGQAPRAPIVRKSRQQGFAQRLDARLGEHWL*
PH01002613G0210	MRCKRRRGSSGDDCVMNWGVTRCRRCCSIKGDNRMMNWGMTRCRWRRDSRGDSGSSSIRRNEIKHRQRRSRETEAATDPGAEDSQRTWGGNGDAETELSHDSFEDEPWETERKEGSTPVAARRRLAGNGEDGGDRTGSSP*
PH01050931G0010	MTSSAKPSKLALATEHGLPHVDVSPPPTPTNSPNSPVVVLSGGSAVPREASSMAPATAAACGDECEACGGGGKRGRGSGHNNILHGRAMGSCNGVTGGWSRHGGSGEEAAVVWCSSVGVAAYSWAQVDRRGSINS*
PH01003793G0080	MAAMVAKLIEKEKKKARAAAAARFALPEAFLILPVTSASPTSLPVVAQTVPSTRKKADVQRLSSPHSRTTPCIRRCGAWRMSRSRWRHVFSTTEASYGVKSVVAAPHSLSMPPTSPATSRQTKGSQSSLLSIGVLRTIFHAMFRRRHGLSSTWGHLRLQSWPPPCNSRTICLSRRDKVSCVWAQGELQPYKEVVMGRNYC*
PH01001163G0350	MAEVDTTKARWMRRQSEVESALEEEEGRRKTGVKEEERGKIGGGSGVPEVGGLMWIQMGEGSGVAEEEEREGGSVSEVTTEGIEDRGRRLFRWCFGGRAKGGIGGGLEGSVGVGVGSEGARWSWCWYW*
PH01001298G0070	MAPIQSVARTGLSKQEGSSCSRELPLLWRRVAEDDVAGVEGDDWWQARFGESRWRAMGGLALASGKAASSVW*
PH01000803G0440	MVMLKTVVLWCKRFGIDALLDADLACRKWRMGCSTVEPTARATPSDTTSATSSRTRSSTRRPSATRRSRSASSSGASSSSSAASTSSSTSRLAASAPWCRSPTSGTRRPCSASTGPSFAWRSCYSRTTTLSSSPRRGNSFGLYFSYAALQNALEDGRACAITATRVIDSVYCGLFCHLFPFSVPSCVKDGVPLH*
PH01000456G0200	MAKDDSGLGISGLIMVMGRQRMTDASTIVGLLTIGPKVGFETILGFFFGLRFRMTEKTKRFDGLAVNGQGYKEGFGDMQCKTFIIVL*
PH01000039G1400	MARSHPNLVTQRRSVMETRQRRAGPKQSRGSAAGSMGGEAGRWRRPTADPQVGGTDPELGETCGADPRAGEAEESMKTRRRRSDAGADPEEASVDELPAASRGGGMDRAPANGSRAEESSQRRIRRRRVWRSSRWIRRRRAASDEDVDASDVSRLEPPDPIAHRRASGGGDVLAERLELGINGGVERAVGGGVVGGSRAGSGEDRAPAPDLVSEDEVVGRAPDTGSGRAVPSSGILGLGCCYCSLLIGSWGSAAATRSKILLAASTIETKKLQMLKIKKRD*
PH01002057G0100	MRKQLQYSSSRALSLCTVFTIAFVVICAVHVVSVQRGRATGASSLTDPCVGKTCPRPGQAYPNPCKRIYECTPGATLQHEHGN*
PH01032364G0010	MDGVERVDEPVTLLLLPLKEVGRLRGRRRRLDREEEDPEPRRGSIAGRAATRSRREAEQVEAVVLEDEVLQSMDGDERV*
PH01000039G0790	MAATAHAALAIAGAGAGARLPRTTSSSRTLTAAATATSTAARRATALVDTAAMDTRMSELLIRLYILLMSHSLIVYGRNLQETSR*
PH01000304G0240	MAHLGEVVGRRRSEVEHQLLVMLLDRHWELEGVVLGGGVAGKEDGARRRAAEEDGGAGMSGGAGWWGGIGRRGDAGRKGRPGRRVALRGGKLGRMVALGQIWGLACGGCGCWWIHLGIRFCGQPCLPLIFSPSHAHIAQPFSCAVNSWQIC*
PH01003195G0140	MERDDGGRGQRGWLRRLCQWQIWRQQHNLHVIILPLLCHLLHLDLCQEPHAVLESCADFSAEVAHGLCLFGHGQVDIDSRAVPSKPPPGAAATVSGAASSKPSPNAAMTAVGAAPSKPSFGVTIPGSPVLDFSKRVICSSWLSRLKLMMANCALCASCVSLIIFSYKMISLILAGSIPPLPMDEDAASGSDTKLLRSCLDHNG*
PH01001032G0080	MGRCRGRRRPAWAAAQREEAGRGGGADGGGRPGRRSRWRRPAKAALPMEEAGQGTTVDGESHPGQRLEVGQGERGAGAKSEPQPVEAVGSCPRPASGFPTFEDGFRLSQKRLLKAARLGRLPAFLAKSQSRSCPKQAHNLQTINPQLSDQSPLASHKLYQARTPNT*
PH01000516G0010	MAWVFPEPRKSPTLLGVILCKVRLPLRTQGVCGNVQKRPSFYSLSVRQCRLLGRVEQAVLSQLMPHPNRSAAGRSGVDSAAEFGLIGTDKDHAL*
PH01006628G0060	MTGPGLIGSVCRFVEYIAVAFSAGTEALVIDLQT*
PH01005137G0080	MEMENRGGGAPNMHAWREMGARLEVSVVELAAGFRMGKEDKGGRELLGSAYFIERGRRKNELLAARRCSSMGLGLVQHGRWHGGARVELLLWEASAGMGEAGREEGFGWEKQEGIAAGFIEGREEWGGRSTG*
PH01008088G0010	MAGRGRAGGRTGGDGHGCKFPGGDGHGRKFTSGGGFGGLATGSSRIGDTGLGLSLGNKISDQPLGSIGVDDQLGGNLSSSLRSAGGGTDLFPDSRALGYGGGQVQSNQGRGSGQFSVLGGVSVTLLGCLTMAKGGSEKPKMVAGDSEKVAEVGVVDGSAFSRPKAVLQ
PH01001341G0230	MKSREKLGSCRTGDEDMAVRRCRCTKASPCLAAHAYGVTPQPRGGGGGFDVAGGDVDPASGGGGELDVAGGDVDPASGGGGELDVAGGDVDLMSGGGGGLNVADGDVDSTSGGGGELDVASHYLCRLWILLRPEPRWIGHLKCGLVFTTRRRRRLVSRSASSGYSAAYGCRLVSGSAPPGYSAARGCVLPPGARLVAPDLRRRGREGEEDGSG*
PH01000043G0080	MAKEKLSYWLLYARRAGVIFLLSPDSAAVASDPAAAPTLSLDSLSPSNLDLVAASFSHSRRLLLAQLHSHRRRSPDSSEARRRGDCGARAWVAEQCGDERARAAEGRGGDDVGEDVEVADPATTTDIRGGFHGSYGRRGGVMVGWGK*
PH01000055G0250	MAQLPLLRLSCSSRPLPGVPLPPALHLLSSCHHQLDPYRPRPASWRLGPMSPPARALLCTQLPPVPQRGLVSSAAARPYVPLCLVLGVALPTSPAPSKSRRVLGLRPPAHASPGSMHYLNPFFHLSDFSVLMRGENEEIWMHGGGGRWTIMGFTEVMLVKLSLLWLL*
PH01000558G0490	METTWDKFADGGAESRSTRANAGGRWWRSYLISAPRDDKRRVKRLAFGSSRRPQQQLGWAGKIGPSGAKILRFSLGRPITSIAAVLIRPYNPDPGLVHCMLLAPTTTASGAAAADANESLDLDDLDEDTGEPSVGFFLRRLVLFGGRGMSGHGAAVSCPVCSETTPKGDVSRGWSKSVKRITVVRMLVSGKNTAWNRHGCLLKRLYEYLPVCSFGR*
PH01000402G0250	MAMITATIAPETRFKNMSESKYGFDPNTRPRAQRDKTREMEGTREKQLPGDPFPRSGARESPRPREDSTPFREAEGCFLEKLPLRSTKSSRAVYEEGRGRRGLGFIGDEEARTAVRSRTREFPSIRSAARMRSRGVLIGMRTRVCLCFGEWGQLERGFG*
PH01000304G0790	MANSTGHGALGTYRLAEVAGHSGANGWPKRNEEAKAVVVTRSRQRESPAIASGEPHTVIDGDDDAIQEGITLVARDATKALQVAGDDGDEVRVGGGRLGSSDWCVQPVEKEEAIPMVQLRQLGRLQRQRNGDEGAVPDSEKKARRWRLVASRVEAR*
PH01000170G0420	MAAHLAAAAGKGNASVGLGRRSGGGPRRRLRYRLRASRAPTLQPALFGGETSSFCSVC*
PH01000201G0590	MGNVTEVSSSRALPNTMASSATLSPYAELKPAAPRWGASISNLIVALDNIKGHCKGRVVATFCNGAATLGVGNTAGFIVATPMGDATEANRGATGPPVNCAAPSVDLAASAATGFTAAIPMGDTTGAGHGAAPIYHSRHVDSQKQQCGRCDRDNRVPWHEHVRGGAPYHTRTCVQRRPQQLPEGTAPHRHQRRCRPTCRTLEQPRQGRRDFSIAASRTTTPTITAVRPTVATESRHGVAAAAALGVAGGAEEARGRAGALMATTRPRDLAAIAPPPPLELPPTAMPDR*
PH01001558G0090	MEARATAQAGGPLNPPLIGTRVPKIGNFGAAEGYGHGEQPGEGEAAEYLLLCDGCDRLRNAAVQPWRKKQQPPPPPNMRWTEATSWPTTPRTTSLPPPPSGSPHHMNEKYHLRHVVL*
PH01000230G0480	MTVGSNTTLDNDCRYTYLMNHNLVGARITEPVPDRIPAGGGNGAAGGAGENAGDEHGGAGENAGTEHGGHGGDGENAGAELGGHGGDGHEGGGCPDGL*
PH01002038G0010	MFLWVLFLVAITASYLHARSSSAEGGAGEGGASSASSSGPPSARAASAPVPRLRHSREKFQIAAPLLMPTKSHPSACSRSSSWTATTAAPNRGTTTFGASSRAQQGEKEAKGEGTRGSDDCTTPPRSLRCAIGLQPTHHWLHTFRMRVRAPSDGGEQREGIPNAPCLLF*
PH01002212G0060	MAESAWRHVEAAVNQRGSRVGAGLPAAPGRPEGAATGQQPGGGSGGELEEEHREQAPTGAGADGTEWHKRRRRRRRTGLAAAGAPRSGGRRGAGAPGGGGARTGVRGRVR*
PH01001501G0370	MEASPRTISGQTNRAYTLIGLRPCPCSPPFIPPCRWTTAAVCSPAATVAPCCTAAAAVAHQSSHHHLWVEELSGIPFWPFADHLAAFLVGVTAMVGAPMGCSVYDLVKKLLLVVPGDTDLMDSSIPPLLHW*
PH01004336G0010	MALPRLSGEKLTLRGRVHDKDSPFGVEYTSEKLTLRGRVHEKDSPSGAEYTSKRLTLWGRVREKDSPLGAKYTRKRLTLRGRVISGIVDQEPCADPFYKSVRRSGWAVDDYPDRRGATVGGGSPRYLEPTQEVKTRCVGKTILESLSQPLCCGENNVVHGDTVSFHNQGHTKLRNRGTGSAAHDNKIDRAQAAKCTNKATGHQTHSQAPQQPQEQPSTLKPHQQMSSRDSVKNPINLPPSPCLHNSTTTKNRATSQVLHEEKASRPTGRKWREAKSPLPPRGRQQWS*
PH01000339G0860	MAERLPGRRLLLLPCRCVAVVEVDRGKWRTWWREGAVGAVRRRQSRAGPGPAAAAYGPPGELEVSGRLIQQNVFHR*
PH01000215G0120	MRIRPTALDPAGSIAEEPRRSWRHESGSAALDPTRSRASRGGVEEGSVGSDPGAATPDPVVMRLGDNEADLAGVRSGDTAVTLGNARSKEAHSEGDLSEDRRSAAQIRSRLETGLGIRVPAAETTGRATTLWRRPSGSALMRSSSLPSEGKAAEREEALATTWSPGMCGSLVEDGMWRMVGEE*
PH01000134G0560	MPSPAPFFLIPSTPLYPPFLPPRDKPEEAEAKERRIFLFGSLWRGKRCSGGGRRRLYSFRFGYFMVSSWKVFNASPFVASWSSLPMLIAF*
PH01000319G0870	MASFDHIDMTKVKASDAGQKSLYVTIMRDANPNSVKKVSWGDNSVFHLKCCVPGTEHVHKYIHFLVLLPRVSQS*
PH01001758G0020	MTSSKFLKININPPKALSKTSEAPCQKKKHNSRTLKMKKRNFSCSMNNKEKKENGTELLKTISEKIANAEKSLKCKQDAFGPVF*
PH01003129G0090	MATFSLPPQNRLLISLNPKTIDSKEKDIGCAGEGDIRSRRSIIPKGKMHQELFFLNL*
PH01000251G0750	MAVSKHPTRVNKGSGKEGGEMNYLSGEVLNNGGGGGGGGADDADGGSYRLTGLLTLPSDAMERGRRRRWKRRRYGGSDDGDDEGGGAAVDGDCWGSALRGGGTEGAKHPTAACGLYCGVHGLCLSACLKTVSAVRSSHRPLSGLIL*
PH01000171G0470	MIGGFGTETGSEPPGGAIVRGTTGRRQLQRCQSYCRGNNYFGEDSQGVEDVGAARSGGEGVGFATAVDGKDMDEAAVTFLAAAGKFKAKSAGSMTAVGKVRQILKEHPMQQRNTNTTILSNSGNRSHRRLPSCASGVEASKRQLPEFTAAESGALPNRPLISGTCTSLFAYR*
PH01000968G0110	MEQQEEDGEGERGGVGGGGEGRGRERRRGRWRRVQPKEDEAAEDWATEEEDGEGEGAAANEGHRPKQDGEAAEDGEAEAGGGGCGGRGGGGEAAGRLGLGTSGWGFVASVNSAKDRGRGWSMPSMARCEYAVECRQEEAHKPNERLGLGSKYLRARREAWLSLRRS*
PH01000530G0680	MARFGPARLEGGGKRRREKKRSRGGAGSAGEKRKVEISDGSGGNLGGDNIGRYDRRHGRQGERTIQTVTLVIELNDGDDEARAGGGSSGGYGDAIGIIRWC*
PH01007948G0010	MRKAKTNKYASTPSFLLVPCSSGSRWGPRESGSAAARASQASKEKAAEQREKEAAEPSEEAAGSKLSIEAATERSEKEASTAARSRLGIGVAARSEVAKAGFGSRSQRQELWSLVP*
PH01000629G0140	MAGKEQKERVSGEDNVERGSTYKGSEGSSAEDTRVACWARGLRGGGGAAAQGMGGARGARWSSGVGQGGARGARWSGGVGQGKALREQGHQECKGQSTIEKREEEERKGRKENKIRK*
PH01000664G0560	MLKLRAPDTQWLTCAVTLRRRGDGRPAYLSLGQSDLGGPVDNCWLLEHCSSLKEHCQGQNLAGLPRAQQPPCRSPLAHRRRSSQPPIPVGPYPPRAAAQRPDRRKNEELKGRNQNGEMPKWRFRVMLAVGFMAWPLRLGLGLPASQPRT*
PH01000455G0160	MEGGCGAAEGAGRGGLRRGQWGRGRRAWIRFALPLEQLGRFALSLYWSLEAWEGGVRRQASGVGGVGGRCGPAKTRAKSYR*
PH01001458G0380	MGFIVDWIHKSLDLGFELMCHGCAYMVADATPHKMTRTHGAEVARDVDGSEAGGARVPKATDERRFFAGGELYQRVEEANANLLVHLLELEDDCAGWRRGLDGEETQVLSELSSTSVDGCWR*
PH01183803G0010	MAPPPLALLLPSVLRGAAVGASRLTSSHTTSGFPLLRSASRPAHGAATRARFAADVASSTTPSGRRLPCAPTLTPVASPARRRPRPLPGPISSLPPARRRLAPPPLPTAPPGPAAAASCRFHSGSTPTRPRAAPPL
PH01000061G1330	MGGSDVKHRRRGRHRRRLATVKIEPDQGGELMGGGGAAQVALRRAGGERNVTRSAGRGDYQLAGNGEVGLAAMGGRSAAFACSTILLGEDERGGGEKTGKAMGSSARPFIGRGGAANGGRRHGQRGGVAACMASGKASWRRMTACGARLISEGKKRSRLSCFSENG*
PH01002885G0210	MTANAPSRRPLPGRWIGRQIIGADARRGSDGRGEMGGEVGMRGVRVGRCSDR*
PH01001020G0330	MAGAVVAIKSWTARASRTVRLERKPKVGNHQTDIPRNRSGSIGDCCRVADTVTVEGIDKFAQDNDSPLLPSGVDAEEVVVDVGEEVADVVRPWTKMKQRGAGRIRRGGGRIWARHRRIRPGGGRIQERWHWRRPGQAEGSGAIGRGARIWGRGVERRREPALDPGGEKLVGAFDDEAAGSGRGTTGSSGEEAKSGSGGTGEGPDQC*
PH01001940G0230	MEEEESTSIALTAAPLRCASAALHAQQVRRRSSRAWASGRSRRRTLGWFVDSPASPPGKKKIGRAPMHRRRRTERIWNDLPPGKKKIGGGGMSCVWAAWLRAPGTDG*
PH01003610G0120	MARMYPQIFCVLVAGSTGQQGNRHTMGLRVPFFLLLLLIVSCGAAQARSTGRI*
PH01000806G0130	MEVLRGGWTWWRLGPVGAWEAAECRRWPPAAPGRRERGGAGSGGGEAADGRLRWIRRQWSGSDGGALGGGQRWTWDGGRAWRWWAGGRGERNRAGLADWVVEVTAPRTGGGGERRRAGAGWAEVAQQWAGREEAGGDG*
PH01001011G0470	MADLTAVATEDKEGGRHGGGLPERRKKAVQERDGSSIGSLVGHTGTGDGDSVVAGGGAVAKITTLVLLPFPIFLSPSNLPPTPLATNNHAPPISDDNNPFVASGNAIGDAGVGGKSSRMQAVVSSGSRGMWASSGDGNGLPTAMGVAGCGLLVAEAEGGGDAVELLMLHVGAAMTTGKTTRAALLVPPGVRFGRLGLKISLASICTLGSNQTPPRQHPDVLARQAGAKKPTKHAL*
PH01000280G0420	MTKTPTNTSRRMNQMVVRFEIEEVINDALGQVGGQVALNERFGTERRGSKTVNQHKDNADYNVFYPIVVSRESANWLSLDEYLLVEVLKTALVSNGVVSTKAEALTNYEPQLEINNFECGSFRVFEVDTVDASAVVFILIYQGNLAAIWPKKAVRCDTAHLISRMFQAVQFQYCHAIGLIRPWDPGVQRNIWTYVVALMLKNCCCKLLHHQLEDKLGFQGRVMSCSVMPQENNGCGVSGLGPWVLGPTGQCRVWVVKRQVLYAIVSIE*
PH01001346G0360	MTTTSEAAVGTRARHDYDIDREGGSTTKSSGEEAGKGWIWRPPSLQWPASAQCNSTGEEDDVPNPVSFGSGRPNAYATVFLITVVEMHMIQSSSLSPWRHYWVGGAPRPELEAEMAQWSVALRLPRVMPLLCLLRPDPHLDAAPLLRR*
PH01002373G0090	MATKASGAVGASSEGGGDWIWELRGCASPSSRMRTEANIGGAEEGLKEDEGRRAGGAAETTSAQLRLSALSELTPFIATEVKYALNSITHLVAFSIPQQQRNQNSNLRTKCSPKQIEKLPQFAQQSAPTRPLPSRQASTPNLTNSTVYML*
PH01000300G0520	MTWHEWRTNSWSGCGDWVEAMLVMWTPELKETMAFPMTLCTREEIKMREREGTKASSKVKAAAVEVHVKIDVGDGCHGDGGGGASSSSMLPPPQAESPCRHWLVMSVGDML*
PH01000025G2250	MPSRLHISSPCNFFLPASSPPISLLHRGDEEEPGAEAGAGARGRALICSGGGGSGHGSDGGRKGRKPRQGEKREPATEGAGAAGSGDGSRKERQRAEWRRDPTRRARIRRWGRARRPDLRRGRRGGGEEGAESDGGEAGSSGGEAGSGLAGGGDGQVRGRRVRGGLAAGAAQRPGGGMMAPCVGRERDPAESGWRRRPERVMAPDPREEAAGAGGGGVPAVRKDE*
PH01000043G0550	MAGHLRGKKHRELNKDLAVGVNAKNKEDSATAVKNKELNKVGSSMLNTGQNEDSAAAADSKVNENIPAEGSKEIKKR*
PH01000824G0360	MATAAVEAPMCVVASANQGRPERREEHDVERVETNPEVVTVRQEEQQWRWNMARKTFGGGGSDGIRHNEDEAGGDTLGFLGEDKVENMMREARLK*
PH01000468G0370	MAQKYADGLRYFIPIPAHHMQPKWAAHAWAWSSSPAPQAVVLRNTRDSLAHHDILPAVVTFASSRSSCADFDSE*
PH01000261G1080	MAALDALALLAVLAALTFLVAPYARMLALEVGELGRMEVWGAKKVRRIKK*
PH01000470G0100	MAGLLLSSTAAVAGCDAGVAKEQGCTVEEDEDGEAEEGGCTVGERLAELKVNTGMLRKKVVISLIRC*
PH01005158G0060	MHRVKRETEGGAWRSATDPVAGATEVWALLPPNSSLVSPLPPPPPAFMSPRRHLHPRRAEKEDGGDTWGGPAPAPILHGPSAAAIAEALPHSPAPAPPPPLLTWTDPSLVKERRWIDDREPGRRRGRERERRGGAGPSRRRWRCRRHPREEALGLEPVESGAVVGEEGHQYAMSAKDVHVDATSAKTRVV*
PH01000921G0100	MTSQLRVNDRGDGEIPLSAQAWEGDAGWRETVRLGQQRWPKGGGHEREGEEKRKEKEEANKLARLKRNKFSGGGGSP*
PH01000042G2010	MTGKGAVFLTFRSAEPLVASHVRIRDTGRGYRQSLICFLKAPVLAPRIPGQRGLANDIPEQRWQLGGETRDTSKSRGPARKNTRQGSRKIAAKERCPKESRQGSLSSTPLRLSPSCGKKKMRKGGRGQRGKAPSAMPMSLRCPQNDQQIVGREGGGGGREVVADGHKTPTLLRRQDPLFSLALPQETTSNPSATTTLPWPLPSPDPAPWRMLQGAWPSQRRRHASISRLGKFFAFAFFLVAVA*
PH01002874G0100	MKMKSDNGQRARGRRRRQRSSGGGLRMRTKRLLVTVGLHASSREGGGHEGEPARRGDDRRREDPPNLDSGAKENVVDDDGCEDGSAAETTGRATGTELDGAPEQKDLDGALEQKKIETAGGCSKKIETVGGCLLLLILDIKKTTDMLKIKARLGAAPESANCSSRRRQRWKKMEARVWIFALILC*
PH01006675G0030	MPDEFPGSPSTVALLDVAIPSPNVVDAKVLDGGLDFKAWLKARPMLDAGGVISTGTLVQHSGSCSINLFLEKVWDLQRSHCTKQFWYGSIKIAGQIMVRGIVAPLVFQYRVVEDQVSQIPDQSSSVTVFNILFPKGTCISDGKVKSIASNRSTGL*
PH01002682G0280	MGLTSSTYIRPGRFNLHRYTGHSTLHSGRQSFILAGLILCKSGGASVGDGGTGGEKVAGEPRAVLPWSTPFLPNDVDTVVELLLRRAIRSYNESPLSPSPPPATADSVSGDRWTHQRVEGRETSGVGNGGEEASARAMARAYFDLNITAPADLVCCIADLATGRYGPPGFRIGRQPQRKLICGLQNFLPVLISLIPLLSSILMSLIPLLSSCAQGWEDVLEKLEARICVDYKFANMSIAHGGTSFRPEYRTSGLWALVLVGYQNHEAPYFEKIAA*
PH01001653G0140	MARGSAEAEQDHQPPVPAQGATAARGEVKVSSSPPGWFLASSLRQSSCLAAAASYSGQQLHRSSDLVPRANADRQMGRCRLRAGAETPSGRAAREVPPAGRGLRAPGGRGGDASVGAPEAGGGAGPEPGGSLAGGIEDEEAPMGIWGKRKTSKKKKKIEGS*
PH01001904G0240	MVRWPRGARAGVEARGGGDVDTGRHGAGAEAWAHRGAKWKRHDEARIRRDPRMATTSYARSGGDSDGDARIWRGRAGGDRIWRGRAREVAPVVWWWRLGRPGERAPSASGAEALARSSGLRRESVDPEAATYISGWIWSGSGHDSSTSPPMGFPPLLPGRGSSGREVMLLLLKNYNSKLKGGHRGEARKFSRWVQSLCSWA*
PH01003615G0100	MVLSRKDLITLLYCVAQLLNENQLKSIVVCIFLIARASFTQLFWMAQLLPEAIIEFPLARLNVGKCSGLAYEYMMTQQHFPTFNSALENLIMMTGVIVAMRLMQSAMLFSIGFHIVTMSLLKAIGSYFIQVFTYLLKTGSYDWWVMC*
PH01002255G0300	MRASAFAASAFTNTTGTAQVPANGAIQALLGSCTARYIEARNARENYDHELPHLTSGRSDRLEGNRIWAEATGEGDGAGSMPEKEMAPNLCREAAEGGHGAGFARGGGRRRRRRQRGRRRRRQIWV*
PH01000003G3290	MLLPFFVAARFWLLQQVATAAAADRCHDKEKLHRSEQNVRHGKVFAVVVEGRSRWEREAREGYRQQGRNKEKGKEKGKKREKSRAS*
PH01152362G0010	MVMVPLRLRRQLSGFGKQQVATDVGREGVRALGRQGVLPGRVAGTARARSGVFARAHWQGAGCRA*
PH01000274G0990	MGAGRRRGLERAERRGWVEQGREEVGAGAGGAGGNAAPGSQGEPAGSQAGRRQGGATDWGPNRAQGREACGGGRVPALASGRAGPKGERGRRQHQKWREEESFRERRDWILGEKSKQGGGCVGLCRPGENEGRGRKRLARNPNPTGNYPEWDEELAGTSATVEGKNADYEDQGDMDAIFDSWNE*
PH01000492G0710	MLHVSIVCAYNVRVLGWRRPPGRALRLKSRPEEQAWRGGARGWRSSEASEGVVARPVSRRGLKKQRAVAAGGDEDDAESKQIEFDLAMDDHIELPLPSGGIRAFGGTMAQGMASSSPLVGGGSVARRPPSLYAESSIANVGDD*
PH01002112G0260	MVGSKEDKAYILMMLKNINAKLDCILGSLDTAPTTSREAFASPPKETTPSPVTQPETQVVGATVAVPRHRRCYCCSFIRQGQRCIFKRRRHDIFQGRSATAVALLGEADLAALLPVAILVHQDVTAAVKEEQEAAHLAKAVVVPSAAEAANPAATAAHPGAKNASMPTKIISAEKRHEAAVAAQQDTQGGMHGNVYACDPNKPREFVEFAWEPGRTGVKDQVTRFARGAHHRHVKDQVACSTGGCCDAKTVCRGAVTPI*
PH01004112G0150	MLRRCGMMRSETPSVDGCDTFACESTMPALLLVVLAVVIESPYFIDERRGAWAVAESKRRRNGVVVDGSSRVAEEVKQGRGLGDGM*
PH01000698G0410	MEEDDEIWRCVAEIKKLIYGNDSPKYRTRCDALKSARTSPERRNGETGVQPAVGKKILAATQGKGTRAWRGLSSFARMMWRERGVTREVSGIHALGQHLHVLSLAEERGSIRSFPEEWSHYSIQGTSFAAHEV*
PH01014639G0010	MVMTPRSDLVKVGEDVLDGRHHLIRSLGGGGRHHRIRRIGKTPSTGAATGSVCGEDGEGVLDLEDGECVSGGSSSGSDYQDAVGEGQQT*
PH01002606G0290	MRGRHILLVLFVLENFGQTTITEEPEATLAVWTEGRRWARRGGDGGGGVTGKGKGAVLRGEEKAAARGKTKRAVGEGVSPQILGTTAWQTGWRRGRWHHGEGKGVVLRGEEKAAARGEDKVRGGRGGGGVAAKAEAAVRRREQTAAGHGKGKRRRGGSGGTEGTGGTGGEERVARLTRAKGSGGGVQRGGGGTCEG*
PH01000817G0540	MGEEGSGVVAAAPGSGDESGKEVEPEDSDDEVARYVDGGESMVIRWSVVVVFGVT*
PH01004272G0120	MALSSVDLASAAGEVGAGRRATEPRRNRAGRRWCQAASRGTRPSPEGGGASRGFGQRSSMEKKGEMKKKWEVRR*
PH01002610G0120	MPTSTVALAAEAVDVGLAPTPSKKAGTARVQEGGGKNRHSKRRCQVASGLIDQIVKSAIFGIGQKSLVEKGGFGVNYGQRRERPGHELGGWV*
PH01000029G2400	MAAAARRLANAASTAGIVSSPGRRNATVPATTTTKSGSDGVGGDDGEVRPCARIGSELRLNLLGLETTSTNKAKKDLGIGSGRGRGRKGEVRIGYWCGERPGQTQTFNQTAHLQHPDRTTTMQQL*
PH01000040G0890	MLGFPVGTLGSSHVVAVFLPQIGTAMSHLPPLLPTPPTSVRSPLLQLLLPPSPYPLPLLQLKLRGPDVLKSRSHNGTSRAPAPWNHCRSRRAVSAQQSFRLRAVGAAKVRRPRAVYAKQSGPPPSGCAGRRHWRGHGEVW*
PH01001524G0190	MVARRGASRGRPWRYRQEAHSSGARLVLVDEGVVLKVSLESRRLNRTSKSLSRDVSVVVLSCHHYSRCILCVGGNSYSRRISVRRWRRNSKLQGCNDGSMGHSLGIGVLVSEQLAEAYRSGRLRKMQGWEKKHVQDLGEEGLELEEDEGIWGENLEMGERG*
PH01001313G0300	MSKYAFGRAPKSTRRPTAEGTTGASPRVTNIPSGRLRRRRKGRRAPQIQEQEILGATSGVPKGVRGPSVRCKGWRAPVDRAYQPDGPRPERSTVSRRPRVGSDPLGGRLGTGRELPAVTWAQAFPLGAQSA*
PH01004505G0050	MKELSTEIRRVHIPRALGERRKHLEPFRSSEVPKARKGEIGTREGIGYRNSVPKADEVEIKTREGIGYRNSASALPASPRRLWEENRTFLERRDEFRSTTSARSPCGRNRAAQEGTGYRNSSSALPRSLEHRGRHSEPLVMQRNSVHVGCQKSVQANRGTEKNWVPKFDKCTSCMPWDTVGGNGNHSRAVRIISDHNGCQKPVRVKPGHVKELGTKILRVHFLQGLGYRGRQWQCYDPIIGVNITGRIAGHRNSASALPAS*
PH01000166G0710	MEVEPTVEEHNEVQLKEATRVEPDEEAEDHEEVEGTNEDEGNDEVTLLADGPRDGMATTAETEKGEFREDCSGSDFGGCANSGIGGGLEDGVDIGVGSEGDVDGGCKFDGGDEPNDGDEEIGAGGSSSGGYNDCIGVVKWR*
PH01000463G0920	MAELANVPCAHVPGVGMKLDFCTCNATLKFDTSCGVWTKGVFSCTGWLCAFINLCQLHVHRGESTGEHTRVGTVQELGREHGTGTEPGAGAVVGELGDELAVGGAGDWCRARPPRGGAWWAEPGPGEAKPGGGAKGGSDAGGEEPKAALLGAGATGGGARRAALGAGPAGWRGEQRSKLQGGALEGEVEK*
PH01007180G0020	MIEQLNITDYHTQTQRTDPKLQFKHAKLAVNKNSKQLNQRGTKANRLVLDSSANHNYSQVLRISTADKHKDYHTQSQRTDPKLQSKHAKIVVKKNIKGRCELALTKREKDRSSGRRGWRRTRSFVNDVGEGEAEAEAQFDSTEERINATGEIYRRFLAAAVAGVVAGGDDGEEEVRQLGLRSKKQGMERRRRIGSSSASRRRRRLELAAALVWGCGDSVD*
PH01000402G0370	MGGIQRTKVEAEAQQLGSTSLGAEATGSKRRRARDCEGRSLCGACSVGVGRLGRRWTARRRGELAAAGMGQAGSRRCPWVWRRSGSWARVAAPGLRQAGGGAGGRKREGTAAVGEGDWGWQGRKRKGPVVLAMRTQRLGREVEGGGREEEVGRDGGGEGSGGRGKAWWRCRRGATEEGKQRGEEMRRGAMRCERGDGRSEKQPTQQLSRRRGRARTALSHWAQWLQSNSLEPRAAQSDGRIFFVDVYTQGVAILSGC*
PH01000661G0110	MDVLCYSSAPLALLPIFSPRALTEPKREVPLFCAGLISISGCWSPRPARCVVRIARIFSSGFFRAGSGGIRRIGFVGLLRRTVFARGSAVERRGQVEETTFSVGFRSALRL
PH01003297G0180	MTKLLGISHARELRLAGDIKCYEFTSFPTLVLFHFEGKECFVVEALKLSYTRAHSRYNFLTEESNYKTVRCSTMEKKIKTFGRLKECTWLRSSRLECILSFSQLVNIKNLCIPWDPDDGRLLPGNFTLQVLWDSDGLHCSCLGSSRISTGGECHISLLEEPWAWPTWTMDCARVWKVEQFIEGLSCCDDQVPCERNHLFLELTKDIMEQLRHASSTSITNGDGLSAGLALYLKIYQGVLLHIWSCLGRLDMHYRSADAAGKVGNKILQVSWDPSGSMHDLNTSATSSWGQAVIQGEKNVTDWAVDLCCMWAGLELGSWRKVFGATKQ*
PH01005716G0040	MELAEATPGVGGAHRDHGGEARGGRAVMTRELWCHSGRETKLAKANEAFAEIYSGGCNTFMWKDQYLRHLIGMQRRGESPIKLSNANEVVFRVDHTVLEQFAGMKTSLDQIKTSLDEMNNSVKKSTAGVEKLKIVVVAFVFLMLGILLSSKSFVM*
PH01001418G0310	MVARLLTLGRLLLPARSDGQRRLLARLGLHGAVAPCWPGWFPRHYHASPLRPPRSTGPEGFGSASRPLAPWLRTPPLPLFLKFFANLLY*
PH01000183G1100	MGAGWKSGPDVPGAEGSSLPAGPLRREGRSRATWSVSVSTAFRETTSQRIVATPLGAFAAKALGTRPLIARDHGPQRVRACRRPGATLDVPPSGLPSILGAGPVALPPTQRPRVLLVGEGQTQGSKEAPRSLGAPRGLGAPADPSLPSARETKACLVPSPTLPAFRSLAADDELPPSDPLLRPESEVCVVPMTPTMRDMECCLERALIGNCLENLRLFS*
PH01000180G0600	MAKLPVPAARLTEVRSGGAPENGGGGARPKTATTTRRCTQLSGARMNDPRVLGTYRRDTELRRSPKTGQQWRTASAREGQRGELDLSKDRSKERWGSSNVVRRSCQSKESEKE*
PH01000537G0820	MLSGRKKLSLLCSACCTESPLRRSLPRRRIFPSPPPQTQCPCSRRPYLELPLPRLITPASSYPEYAAVTSCWPPPRRLLLLPRRLAAPPRAPGCAPSSECRQVPYSGLRVFPTSPSCPVADSCCPRQPAARSRRPAVGSRCPGHSVSQISLPWVARRRNPPPRASGQPDPTVCNPIALPPDPAAPGSPCPDGTWHPTSDHAKKLCKAEWVAAEVLAIPPPP*
PH01001265G0020	MGQRPEHRRKVHLNPGQIRWRHLNPSLHCADLMPCASSPTPLAADLTRCAMWVGRRLGISATETASVLRGVGGGGRQRRAWQMQAGDDNRYRGDFVFQTHLP*
PH01000093G0050	MDPRLLSFLVLVSAACCIAATVTGGEPTKPRPAAAFSAFLVWSVFSLAMFLPRATPNRPG*
PH01000736G0220	MGAGPVQVRMHAQGDVVHGVARDQVKCLHETRACLPCMEPKKEAEPDCVRLVSKQTRHACLKRKSYFKELSIYKHSMIRSTTISKNRLGDRVHTNGLDPYASNT*
PH01004248G0080	MERATTKRTGNHKAITRVTLPQQVRQTEPNRKSSSYVNHHQNFLQNPLTTYHSGPKSNGERTENRHNRVNRKKNKGERGTTGEAHGAEPERTTGEARGEDEPMQVGVIDPDFIDAGLYYDYEGKPIS*
PH01000005G0680	MGEGIEHVKGVGVGDGGEDARQAAQRSRVRIVVVHGGGDGGVDGVEKGIGGSIGVTDARGIGETVYARGERQGPLVSAFQL*
PH01000477G0510	MKPPAPVTHTTFFVVVSMLALLLRSDLPVLVSVLRFQKKREDEVKRAKRAGTSLAFIQAERVVHIVVTTCDSIKRTDEDAYNVNRCTPFYNSQCQQFRPL*
PH01002293G0300	MAERKGGLAGHGGKRTKLATSTCVSWPTACQNINQAGRGRQEKKKMHVHENTSTPTSACMAGLQEQKGSREAQVHGRATKTERREASCKERHQELACVGNQPEKSLYVGSSLIRVQEEKSA*
PH01000074G1210	MEVMTLIPAMMELACSDETLESSSKLEARLGCESAMRGRRERATATRWSACARSLTLTSPSDDPIVELYRRMLLPYRELDVVVAEQHLEEGFPLVFVGVGRSIGIEKNFASLLIGSCTEST*
PH01001678G0370	MQRRCWLRRRPPGDAWEERIQWRPPRFEGEDLEERQRRLGRRGSKAHQLRRRGDRGDIGLGGVDPELTRSGGENPEGRRPPGTNPEKTRWLGRRESRGEATSRRRSRRGSGEDEVARAARIRRDAATSRRRSGVMKMRQRRDTVEELRQRRGACWPAAAAFG*
PH01002329G0030	MAAVSQTRGNGNASSELEDEEASATGDTAGMPSATRSRRRRPRQRQATRRAPGCGGRRGGREQWCCCGQEQIRALQVTKQRRASALDPPDLRWRQGDCGWSSPAVGLAAVTVTRVRVWIEWL*
PH01011098G0010	MDVFEPESTPPIILRSSRWVAYMKDNVQTMHCYLGDNDVPIVFPGQLWSDDKIIEQLFSEDKEYFTQAVNTSVHRCYVKLMPYIVFRDAFLIGGYIQKVIFGNGYNFINTDGNGQGVMEHAWGQTDFCGGGSVAPADATIETDRVRVELEKKPAWCCNQMEQRAACSGAKQWDKSPIVSEFVGMVHRLWGLGVSASMRGLNAKLMYL*
PH01000913G0590	MAMLGRNETLMPTPAGVSGAASAVAGCAATVHTIAERRTARRWRHAMLITVPIEAAASEAHELQRRYQLPVASASDTLHAASGVFTSTLHSLLSRGVARRGHRPQFDHESSVVVRHRAGHHPTGAHQLHLPVLHGTMNMCEESRRSKQMDKVGGIEWIQRLHEDADRKKAKFDCFGKIKTGLLLRKTPYYFRLHKHRAIIYTPVVGWSSEVLLPSLSLSRTLAPTRSLAALPPSSLFGLYLFLG*
PH01000268G0130	MEPVVGDVHRDVVGDNDDCQIRESVVGDVHRDVAGDVAKMKWEKGEEGGPQCCVFALSWSELSIYLLSANVPFLLRVAWNAGCHVEVLPFFGPLSDS*
PH01000771G0570	MAILADNHTRSDIRKCYIAGNYEDIVSFWPEDNLMSSLDSKVDKWVSGLDSKVDKWVSNLDSKVYKWVSDLGSKVDKWVSGPDYKLAMLL*
PH01001439G0050	MEGPTDPDDPAKEVQTDGATRGNGSPDPDDPSKELQTDDDGPGDRGAKGRRWSCRRGEAIEGPTVRSRAGNGAEDQGGRGRGKDSTPVTARMAAARPG*
PH01001748G0150	MARAGAAGDGEAMGRVSRWLCRRLACAARARGRLRWQGRLWEKKVQGGWQGARPGRSKGAEPRREDGSAQGEVLLNSIFQGIVNTEIIEFVCIYLSKIPNTASLLLQLGMLQLTTTHWCSSDDTSAKNITVLG*
PH01000774G0300	MNELVGVEGSVELQKLDSSQRRRRTRGSLGFRRRGVDAKVFDMGAALNSHGEGESAKNTAMVRL*
PH01005708G0010	MAWKDSNTVDNTAIEWGNEESYLLDDPAGHLLRQTALMRVPPRPLPLHRRGIPLVLAVVVLVVLVVVMRLVVLVMRPAAMGTGEMLSGGSGGELRRGGVEAAGGRGGGLRGLVLRHGDGRREGVSFRLNLLSLGVEERVERGGVGQGKYKGGSRRALLAWLLLGCISGA*
PH01000557G0080	MGRHPLAPLPIGRHPCSLHLLPWCSPLLLAMDVAPRCRPSEGRREVAWEIGRPRRKEGRGEERREGKRDRVVFFMIYIGFPRVTMGFFAVGFVLDANSLRLGKSVVLRELDRFCPEPCATVFMYLEVESGDPLS*
PH01002112G0300	MAEAEDGGGSVDAKQKAAEEGNTHEAPLTVRHARTTGHLPAQRKRSTAAIRTHTEKNCMGRALRRGLASISTHLPFSDPTIWKEATSTTHPPPPLIQRPEDRASKAPPEAPSQRNLLPPTRTEKEAKQELGR*
PH01154288G0010	MNIGLFGVEQSMSVKIGLFGAQQGNYLDIDYEVPLKLKKLEAWTDYDKGIINGIQFTCIDKDLNPLPPVNFGPTNGTKHIL
PH01000493G0950	MSAHLQQPSSLLLVHGRPRLPNICAARMSLPLLQFFLPNPPSPILSNPPLLLEGRPHESNIRHPNPPVALPPTSSTPAARSPASSASPTSTSSPPWAAGTAAPSTRFATARQRGSQGVNHVQWWRRSSRRRGGRRSGRAKAAAARGAESQGRMGGWRCGKPEARGEGAEPRRGARPSKRRWGDAGGARPEGEARRGGTAGAEPCGEPGPGAWRELGRRGLGEGAEPKVALEGGSTMELHSAMETKALEEEAMEERERGERKWGKKEDEVRAREPFDREMEPKTPFGQGANHHEKRRRNGGERERVRKKEGEEEAKKMNLGAFG*
PH01001636G0010	MSLEMEMERSRGTGIRIGERDASTRQAQRSLRFYSWNCVTRHPTAWARWGAPDPAAGRGAFLDASAAPARVCRTDATATPTGRRAGEPILCAGGWVWVGSGTGPLDCGRKGEGGTNPIVNISTKMGRSLQSTNQPKQPKHYKTFATGKHILVSSSPPRSGWTLLLRGKNGKRVDPKELKGHWILARFLMRLARDHLREVWGRRGRDPGADAPSVRAGARAPALATTPLEPPLYLHCSPESQLHKAPAAMKLCTGCHEGRKGAAKLKKKLKKKERPGFKTASNYLGRLGHIHSIIP*
PH01000941G0690	MERENGLCVPEDHYICPNPDKNSGQQCCKNHNLRSIHPNTGNKDSMKSSISPELQRIFPYTHQTELEGINFISNHEIPNHYTNSFRLTGNSKRCSPRKQQPHSSRETLTSTKGIILTNDSQHLDKDFHPQSHHINFLRIINLKFSTHTLIYYT*
PH01000772G0330	MAEEFTAEELAGGGVGPGDGSAKLPLTAYKRRREETDLAFFAEKHNHHCNGEHHHPSIPRTAPHGCFQPHAPKGLEREMLAALPIQGQAIMVQLCSWNRTFFAVWQFLARGLLLGRAMRAVGGVVSNKGGHASCVALPTVEPLACTCEL*
PH01000262G0910	MATREDENGLWGPRRVQWWWQLGSRSIVARLRWFMAAIDGGDRGDDDGDDERQHEGEHELQWSEGNLPKCMVEAKGLRGNLVTKVEDGELSSTTWRH*
PH01000371G1070	MAVVGARVDWISCVKQRSGSGAGRRGRRRRWREPAAGSWIPWRAKRIRRWNGGSGRWSSGGAHRRAEELRSCARGVGELNSDDGRTRSSCGKRPAAGSGERTGFGRQALGQSRGLVQELGGEAEGTGRVASMAS*
PH01000112G1060	MESRWSAKQQWSAGGVGVANNERRSGVVHGEPATTSGSPELSMPWRPVNQVI*
PH01000717G0180	MGKPEGGSRKLGGGRKRRRKGGGGGEEGWRRRRGWGKSSLALGTHGDGVGRGRGSPEGRLDDSGALGGKGSSTPACLVQEEEGWWGGKGARPGGASLIAEGKGSSGGGWPGRGRCVAVQGRGGSAVRARAERVRPARACAGAWGGTGLAGPAGGGARENALGPKEF*
PH01000054G1580	MATGEDRFPDLPVAEPVVVIRGRPIPDLLVAVHGRSTAPLSSPSQRLNSEAKTSEDCFADLLVTGSGGGDWRAPHPRPPGGNPCGDEAVHWWQEQGNPKDDRLGHTHWVCW*
PH01000435G1090	MAPELGRRKLAALPAVGEWCGEHHDGLSNPFLLGFYLGQGGSEMVRRRGWRMDGAKEDGGRVPAKLQPEWPVLEHQGVKGSSGVRVEAIPPVYDSNGHGAWRKVWMAARILCRGRGKQLAGWRGELAWAKVAEVIDGDEGGARRGQTME*
PH01000016G1870	MVPADLAAVVPGAGLPAAVVPADLAAVAHQGFIFREKPEGFGAGEN*
PH01004502G0130	MRIRENANVGFVFVFGTIRFVFDPFPPLPLVNFNLDVGKIMRTAFEQQGNGDISEVPQVPVMLGGATAMAASAGANQAPSRMLPDSGCRRGWGGSAETAHPHIHQVRTLEDWGGISGLGRIGEGGLGRKKMQILGKTCGVEASRDWGGSARATMREAKWAAGLLQVGQNFRARFDIVPGGGAAAPVFG*
PH01002081G0070	MAAFRRQPGGLGKNVGETVQQRGHKVLGLTKYGEEHGLIVLRRPCLAQFLKFVKWIMPNRWSKTQVDELLEIAPIGLAVITLKLEVQLLHNPGEDGQAALQVTLNTAMDTIKLALISVMNVVKSATCSVSVTICVSLAISILEPSKIDCSDTKLSRPVPKRNA*
PH01000274G0680	MGEVMARRGHMRERGYGVKVEQARGMHSVGELGRCAHDSVGEQATRDAVYAIQGVVWVHRLPWPGDALLYLSLSFTGYGEEEAGAAIDKSDRCQVVEDCWERPQLDATSNKTTKNIRQLTRFAWF*
PH01000025G1450	MAVMPWPRPPRPRSRQSKPSTRTAAGWNANRARAHPAAPRGDIGGADGRGVGRTATGAGGATGHAGMGGQSIPNRLS*
PH01001667G0270	MAVFLGGIAYVALGQPSFATWVAEWQEKMGKRRGNNENAEGMAWPGRIDLKLTKGEESNVAAELALIKEEGTGCGYLVLGSSSWLKDSVKDHEGVRR*
PH01004351G0050	MLSGLVDSCIKVLECHSQTRGGICKIQIQGLIQYGFELLEDGNRAPQGLAIPAGSGVARRKMHEARHAVNHAADYFSSLVHRPHAAVCAMLICSGNGEIEAKAKKKNASGQ*
PH01002271G0170	MEEAAGDELEGGHGIRSRRGGGTQLEERWQSRRWRCAALYSATVVACRFRGKEDADAFYQKRMMFYTCSNPGQRRVTPRHLRRMPMLVNPRPLD*
PH01000220G0910	MPQQFDQHKFSKQEHNRIKIQKNATKEAIFLWRERKSKGATKCVDNGSIRALNPKPYHNSFEMKLDSKSNTRTSQMHFLPSTIASTTATQRKIHDESKNKVEAVDAESMERNRLCSCKPAQIKQVDTELNRKLRASGSNRSKKILPRKLRDGGPYRRRSDSGFPRMRWPSLSRGRRRRGGNIGHWREARVWIGDRRQGSIALFAISSERGGYAFGAGVVAEEEDEGGDGSGEDKGEGGGAWGRRGNAATRRGRRRAVREEGRTGGELAGGVGLGLGVGGGVH*
PH01001740G0220	MGCCAMQDKREREAERVYSLFSAKYSDSPEDIPTGHGRYAKYVSSHEGVSNDRLLMRGPARDVLWVMGRAGSGIIGIVKGPTSTDRTAQRYRLLTHLEQRVDDGKEGSEEKASPGAGAGQAWA*
PH01000058G1290	MEKGVLMMLLTAAAILLWLPLVLPPLPPPPLFLLFVPVGIKAGPKFVDTADLVAEAWEGQGGDVVEAIVVTLGDVRQALREVDEFADGEDAREEKTSRLPTAGWLIYTQMTVTSQIFFGTPVSSKLAADPNTLQEALTIHRWKLRCKNRVPRQPCAGAPRNHNRPGPSAPTPPPPGTPTLPASPRGRQLHPPLVDAPLHRPPALPPSSAIVVAPPRTRPSAAGGLPPREMEGRPREAVARTKSQAVAAGSGGRRREKERRVEREEGDGEGEAGACGEEKMKNEKKRERGDLFAEVAKYGNVGANVDATSVKPEWFKAEGGRVNGFESWRLACVRFCSLGLKSRLFEEFNVIK*
PH01000019G2110	MGTRAVDVGGGGERRVMGDWEGGRRSRGGLRGRKCYSTPREEGARLEGGGGRRMGGEGRKEHGGARVSGVRATGGVFFVEWQNACNYFQLRRSFYFSLTKDEHGNFVEILHGIEPLWNLSVIARSNRAAMVWLINTIGYQGKISWNAICQIRIRINPSLIPP*
PH01000674G0530	MVMDPAKARRCVRLEAPGSRGVNSDTGTRHKMRREGSEPQRRWFSPPVMVKPKTLHASSRRSRRSVLVLVGRLEMMLTSRRQLGSYSCDSIVFDAVGCGGREGAEAWSEGGVAAVLLRRRKEDEDYLLLVLLDIKKLHRLNIKTKLGAAPEVEIAPPEDGNGGRRWRLEFGSRFVREERNGDSYDP*
PH01000027G0250	MPLVARPFLPKTRTKATKVSCKGPEPLGSRKARRRPFSTAPAAADDLGLTQPSRGRRSGRRGPHGVAGGGRPVERQEEVSAGGGVAPRGGDAVVQGGGVPRRGGSGAEPETAETGGGEEHPGEGEEWALRPHGGRGSGNTKTEGGGGLV*
PH01000966G0270	MPTLHAFDNQPTVAPASAPPPPADRRPFGGENRGLSFKQLSGGAAGSGETATRSTSKAWCLDAKHSNRSRKSPKLVEVSAVSIIMWTEAYYSTKSNKVFIYYVLKASEGHTLPGRLDGNNE*
PH01006511G0040	MTAEATCAQHGGGKRARKGASREAQGVAEGALVAGMGSAAVWGRRKKEGHVGQVELGQEGEGEWAGEELGWRKPIVPAQGRKGDGPRPKGGHGLSPRKRGQEEKGPKSEKRNSNLNLNSGFCKKV*
PH01003629G0080	MPTMGEWMRLPIGIAFMASRGKKPPACGAGPRRSRRQLVGGREPATAATTRRHHEGRPVEGRRKQWEQARDPPEARRRRHRGCPGGVKDRYSLRSVEEKEVPLGHAAAPQAEPH*
PH01000176G0430	MVRTCCAYFHLGRIWRISKPNFRMRQLGSKLELKEGEMLQPLLVVLPRMSCRMIAEEAVASASPVLVSLQLNGPYEVWAAERFGRKGPEGKVVGLRCCSCGVQMRVSAQSALGILGIGIGIGMCANCGSSKRTAAAAAAAGVPDRLQAIHFMLPHHCTIPSYMLFLVGTRDMTEHPFYGAMLRVASSLFSDIRPPDKSNIQEFNRKLVDKIYFTFRLDLDPGELMWIQPTLWPY*
PH01000433G0720	MVRDEMVPLWGIFPFDHGWRGAVIFGERTRSLCHDEGAREQDSNDNSARGGRHRPMETKGLGEAAEGAGAGRGGGRRSLATNGSGRGGRPRADLVGHGGHGAKERREAAALGGSEAAALGRRRGEEALGRPSREKKGATQGAGGGAAGEEPPRAGGAAEPLGAGGGTEPLEGTPGWDRGWRRQSRTEDSVKRGRTEDFGEINKKIR*
PH01001320G0360	MAAHALDAGALGGEQVELLQHGAERTLRDAHRGLHLSQERGVGEPNARLKQSSGWGERSFWLRAEDLGDFGTGSTCEPVNEAAGVPK*
PH01000317G1090	MGSHERVRAEVEAVARGPHADAVRASRGGCCGRGREGRGVDAQGFRHIDGRHLLRVRGHGHPHLHVPPHGHLRAPHQAPGLPAGRLPRRCGPPLPPPAPAKPLSRQAPEPAHGGVGAAGGGPVGAEAGAPVPDVRGAAGAADAAAAAVLPQGRGALAAARPPPLLHATLTIICATKKHVLSIRSGGSFVV
PH01000158G1080	MTITAPVPCDAANKEPEEMTAQGFKKWLIKRSTPTTTAGSTGPSSGAPSASEAAGSPPSGAGSPSTTPTRTTMAS*
PH01175679G0010	MPSRPSPPPRPDAHPQADSTDLHADPQTNAANLQAPHAVQAHPTDVQAPDPDSHSANVQAPHPDADSTDLQATHPELQAAVLHPRPAAAALQLRSATLSSS
PH01000129G1050	MGGEALRQRLGRGVEGATEEEEGGSGGASVERRRRRESKKMGRGGGRKRAAVEGRRRVLTLQRGRWGWRRVEGEERALQVTQAKGSRRRGGGSRRGSAAPTRRGRRLGEGEGAAGADRRRQREGKKERTHMREGRLAGFAVLATVQWHGLEASGDKGHETAPQRQLRPKGASTDSCG*
PH01001858G0110	MWHQQHDVQVTARSVAPSRGIKSGIQEVIVAAKLSLLLLSLAHSEERSSAIFVSSYEADLVSSRNRVGFEGPSLDGKEFEVVAIQSEFAANCEIWSPKLVLSSPSRTHVRVIASVKPKPKPRHPGRVNRGHHSVWRLFCFGASSTQKCKLVSNCYEYMICVLKI*
PH01000510G0750	MTNVELQPNNLQTASRIPPDVLASFFMLGIGVKLAHLPAIRFPSDGKGKRQFR*
PH01000494G0800	MARSHRHCRPWLSVPCPGRRGNVSIVPEDPAIRPGPEPRVATVANDGGASTRRNPRRGASGWSACHGSLAVAELWFSILLLLLFSLKHSAMVNLYMANLITRNFSVLGDGGVVLPLAVVCGVGVQEFIGVRRG*
PH01000199G0170	MVSKSKAVAVVAWLLLLLAVAGAAAFDAPRGSERAAMRRLEDTVEPEPLPAELDQIRVMIRALADGMVVFSGDGELGRGFAELGFGFTEARL*
PH01002632G0230	MESVNSLRMRDCADEHSISVVTSPHRNATSRKQGRGSYNIQPREKTRMPWPDHVSRTRTQRKALANYTSRRPWRRPPKPRNGMRKSLTPGAKNGRKAEMAAKTEAPTSSATSSDCILATIISLRFLEGDSTDLCICVYY*
PH01002735G0260	MVDQQLQAAVADQQLQAAALGRRRQEEGRCEPMTQAPTGASGTVENRRCMERSQRRRHGRKVKGEEANQGKEPAAAALEEVERHWDPPVAVGSVGSGDGDAAGRAGTVAASKLCGLLGSGSRKTNSAIINMHSLKDEQRKYSRCPYRIVRAEE*
PH01000343G0400	MVDFEAEPWLSVGRMLGVVPTGSHLDPMALPVTVVLDVSSVVTKTNGDITLDSYVLSANNLTRNTNGDIVLNPYIPGANNLITNTRPLAPIWTREEQLNELQEELDGRCFWLDCEQTLEMGKEEFMLFKIIKGWQHEGNEWFLPPKFLLSNAHVVMRCFSGEWLSMGGLWRCLQYVQLKPPWLPIGQSLSTRMVACVTCVMPLKDVGIKIAEKCEGHPLAIKYWTAIARCIGELQLRTTKNIATYMMTRCAEGVYQLEVWASLGSGGCRLIFNIWELQAPWDPRGSKLVYASSLHRLEVKPHFKEGGMSQTNNGLGPKPWLSGLVLVDGPRGYGKQYKGKNSCSKKGIEE*
PH01001305G0030	MGRYLGEARHGCCVRFKHGNESPHWRRSTGGMQRDPPSRETNGKGGRNWVSTGLRTRKSRGSWLDFTCARRKHGSGLVHTVGLRPGNENGQADRAKEEDPGLGQKRNGRWAKEQMGQAEQELG*
PH01000694G0760	MAPPPPARLTGVPLRFGPTGSTTSAAQRRVRGSAGAGAGPSRRAAALCWRGHRGVRRLQRRAGFLSGMDKCRASVEI*
PH01001500G0040	MGDTELGDTLRCGWSMYVNAPRCARSTCAQGKLNEAWPQGEGICARVLFARLTEKWHMKRYGTHRGAMCLAHEGLAYEARSTRCGAMFSKASALEAGHIAPRRRVSALQGTTTNQKGSLNQGDSNRAEMGSVERVSSRPSHIMPR*
PH01002362G0210	MAHAILPAPPTSGRAPNRLRRTHRVAPPRQRRLRVGPCSDALARDLRGHQGPQRPPSSLGLYKAPPPPSYPQSHPRCLHFPREPPSPFLPPLRSLRRLPSPFELRSTSVQLLVPEASRRRPEDDPSRAEPLLPLRAIVRVEFKDAEEPLIEQAQDFQDPLDFEPGESIF*
PH01001701G0090	MATRSASTRSSTGSSASGSSDRLDPDRIWTAVAPVRAGEDVDLGGGGTGPRWGGRGSKRRRHRSALGRTWIWIAATPVRSREDVSISKIRGIVGKQVGRELAPTSKALFRPKTSARASTLAAVVAALLGPSLEATKRKLREEAADAKRQWRIQVIVVPVMVNQIQIEERLQLLWPLREQRLLLAEAAGRRGSWRLG*
PH01002207G0090	MTQSTLNSTNIKDGRDRGTWRPNQIGKIATRQLIIDMMLSGTKNARNSPKDSLQICLAERRRTKGTVGVKERSQ*
PH01001850G0350	MSICMRALGETQAVAPGGGSWSAVRTLSRTAMSSASWLQQRDECVVARLRRLELGVCGSVERVVHNDKRNATNAMGNGDAQAATSLPANLSACRDPEATGSQTKIHLW*
PH01000107G1600	MTSPLFFQKDVQYHCQLVGPTVSHSFLSLPDGRRAHARQPGAEGSMRRLRMCRGAVSSGACSGRGRLEHGDGSGGQDERRGQRDVGAEAEGDGGVAAPDGGPGDAEVARCAAGEAAPRERWLRRRRRGEAKVEGDAAAGGAAHGDGAEAAQRRGRGEAEAVQLRRRDSGGREHGAAIAASRQR*
PH01000861G0350	MAAVEASRDNFLSSILDSDISEAAEEASRVKFFSSISERFQILCQPRREISSKEKKKDSTDSESEIAKITPRAHGNHRHYASCDKDDTTA*
PH01001036G0550	MAKQMAEFYSTEVDGGSWNEAVTGSPGSEGGSKPESAAAAPRGGGPRVVREVGAPWRGPEPEMGRRRGGRSRSRRRGAEVSVRGTKRRREAGVGEVAEGVRARGGPKPASGARRVGGEANEAVGLWRWRRTGEAGGAEGVHARGLTPEGARNRRALPLRREGAAPRWSARCGRPGGGPSQRWGDDEGAPKSASEARGGAIRPRWAESPRGSMPEGARCVRGEADEAVGL*
PH01000001G0130	MGLQRSRSTTTGRTAAHNLRQGYLSSLGISILLITIQKLTSEFRTSLRQKLCSCMEMARPVAILCFLKEFRTNLRQKLLSRLHSCSHTRTKTSSSRHLFHLNKSCCFRCTT
PH01002357G0110	MEAEKTMLGRVRLLSRSARGPDGGEAPRGGDVPGGWGSAAAGGDDTEREEEEAGGAVGGGGGWREGDASASQEAWSEEEGTRREGEAAEWSVAVVSKWPARVRGTQSVDLGRLLANCSDPTERRQPDDVDSSEEQNAGGNSIGARAGLRIISTINVYRVHRKVGADETLISCFRRYWIVFCSNTVTRIVIALRLTMMHECRLTGGSGGGRGFWRSCYCYEGWSTMLALVMTAVDPDGAGVVDRLPATLSSPCSPCSWLLGSLLLLLDSIGGDGYGGEAMV*
PH01001094G0500	MAWRRRGSVIFSKKVVRRPERFGDIRHPLPKVSSCLPDKWKHNLIHLVILYLDYIEDHTLAPLDDFITSTDMVPYEPITSRLPWSLRAVDGTLESKWGPSCLSLPPKHFGKWRRLTTTSLGRNAAMQVGTINPVADRLKTTTHRASTVHARMTTMAMEMTAATTGQPVPTTVIPLRGPTGCGSVRAATTTARPGKGMRTITTETTEARVKWLCKVEDYIKAIGNAAVRLGLASCREAESPPVVKSASMGSSAAALWLAPVGAQAPIGYTFAASTAASLSDPEVLEPALDSLSDHSEEGLGAILQEAALELHLEPTLPAPQLGICEPPRLGDHDASTLGGSGNPGANRATTGDPAIAKSSELPCGLTGTNFPFKAMAGRDSGTAPGHLPLVSGPLALPEQ…
PH01004717G0040	MEPQRHENSSVPPRRRQRNLGGIEAAAAQSWGRRRRRRSDEFARTKKGAPRRTQRGKLNGGNNTVGESTRERNSSDEDLQRRRLLGVDLAKRRRNRQRELGLRMEESEVEILTRVAALIKAWGGRVGGEDGDGSMWESDSESGRKTKARWLMGATGWQLLLLGLASEGIGKRGNRPREMGRVAKGAGPGKKKRAREKKKMAQRIFGRIF*
PH01211239G0010	MACWRRLSLWWKQRRCAARETVRRRKELGRRAAPRWIRAEQQGEEEHEWWHRVAAIGVTGGERAVVETGAGRAKLRTPA
PH01005385G0130	MVPHHSVHIALSAPPDKQRCHPVLRWQRPEWRRCPCRPRRQGDPSIGSGDKDYTPICRGLRAGHSAQIRTGQRLLGDGCSSGERGRRRWGRRNGAASSHPSGGGTGGMEQQLPIPLATEQADPGAAVQAHPKTNLQDGDWIWLPQLLRDRRRGHLTVDEARQLHPHLALSDMWDLVICFRDY*
PH01001059G0360	MVASAAACRADATLPVRSRGKLMPREAGTREARQAAGGFSTGEPVCLHAGEKLAPSLEKNRRDRGRTKLKLADQKCGGWSNERYLLSVEHLSSRLIDSDTLQRHAKDPYNNVGL*
PH01000521G0130	MTVSGSRDPAASSSSSSDLVTRSDRIWSRRRHWAPSQVHAAPTSLLPRRAARTPPHHSRCRSESGRMGGRGEGEREDEGLQLGAATSAGGMGWVPRGSDSGG*
PH01000066G1570	MPRRPGAHALQPPGLASPSNTLSASSPNRARVRAQGRSGACGHTKPSGRRRQEAATPGQAEDGAGRRPPGRAGGGPGGHTGPNQSRGRRPHAQTIQEQEQRRGRKPKKKNDQEARIKKRKLTRRLQRFFSDGLSSSSLHSSLLP*
PH01000083G0050	MALLRRWLLVLSLAVLLAAAVAAASYGGAPPPKNPGYGGGGDHDKDKHGHKQHDHDKDKHEHKPHEKAGYRTPPPPTPTPYKKSPPPTPTPYKKSPPPPPTPYKKSPPPPPPYHP
PH01003816G0040	MGLRIKRKAKGDNYEWRQWEGGEMLGAGGDRREVKCRVVGKEVVRTVAMRKMQNRTVALRMGENRTVAVQTRENHMMTVWTRLPRTVPMRNPQVLASQLVRAAIFANTAEREPFSLIRSKIVPLRQKIKVK*
PH01000243G0860	MASPQDRLRVTDRLRVAKRLRASGTVAGAAPRPHRGRRARSGSPIAWISRAQTLWRHGERGESTCFEIGEWGGGDHETGTMTPSGSPVSSPLVWGRGEAVVRAGVGGRERLAEHVRHPHEELLDDLPILGVTTAPVICPFT*
PH01005572G0060	MARVLAAVVAVAVAVAALATVSSAAEAPAPAPTSAAVAAAFSAPLSDFATTGQLVLAPV*
PH01000204G0250	MASTEKSCLLISVLLFVILVSTVHGARLVADAKDTVMR*
PH01000052G0040	MAAAAGRTRGGAASPHPSWSVPLGRGRCRSTAPTAYHQASTRCTSASRAAATSSTPISSATHCSRTSSTVPAEAWAPVPAGPSSAARSCCSSTSSGCSRTPTRSPSRSTSSSSTTRVDRPPTSETTPVAGSSSSPESEASRRGNLVIRFVCFFKVRGRVVIYADRLERRGRVSN
PH01000300G0070	MAHTTDWLSLSNAVAWSLLGPRENEPQWLDPPSPCQPKRPRQCSSSLSAVAQPSMLSSPMPGVLGRKEGNRGVSSRR*
PH01002202G0110	MKRKAAYMHGLICGTWRLERMAEPDEKPPLATSPQHLHLGSAHHAMPGRARFPPVSAYDASPRSQFTAAADLDDAAFPY*
PH01001722G0070	MDSKGKKDSKEQQILAAALFNRGRSYKKAEPEKPKPKLKLEPVENQEPVKLEERFCPDLVKPYQLCTPHHLIFNTSTSCEQRWRCGRIQPRGGAAVIGSGEEELDLAGSGDEEGCLKTKMLLLLLLRGKTTTKTNVVAPGSGDCSSRRQRVAEEDEG*
PH01000887G0690	MAGDGDAVSAQLAAILAQIKKLDTIEDKVQNLEMAQHPQEAITCLESSQTIATILDGSLRATREPPLAASNERAPRYYKLDI*
PH01001328G0320	MATMPAASVASQSAVRSAPACEMAAGGLVAWRRLRHERQQLEVTLQRPDPAPSRIRADMVGKRRGGGRTSGGEQEKERRRKEEEKGGRGRKNEGRANKSFRIKFDSHSALTDGSGKNEMDAKFK*
PH01000522G0410	MPACPHKCAPPLPLPLSLLLRLAARLGLPLPLSLPAATRLPPPSRLLASLSLSAAAPTTRSKPDPEQERLDPATGMPGEWQRAAGGRERREGAEEGDGVPGGRRPVR*
PH01003738G0030	MAGLEGVREEALSPAGGDEQRHLDGGEVREEPLLSKKEEKRKKLEKDSRLRKELIVIIDLIELLTPELSFPTQVRPTEYFGRSPVSD*
PH01000184G0600	MVAFGTTVVQCGMAAGPASSKPSTGVAATAAGAVPSKPSLGVAMTAAKAALSKPSLGVTIPGSAALAFSKRVIHSSWLSRRKLMMANCALCASSVLLIIFSCAMC*
PH01000715G0380	MNTISISSSHSDSAPRRPVGPVSASTPAAAPLLLCFDTGSCSHVPAPLLRSASTPASGHGDRGGQAGRAGVEGGDSGRGGRGDREGRAGVEGRQAGGLAWRTGGQEGRDGGGRGGRAGYRAWSAAAAGEEGAAAMGEEPGVEGAGAAAAAEAEEPGDRRGL*
PH01000205G0760	MAEGAGGRKREQQLGRKEEGAGRRKRKASPATGEGDRGGHMRKRKGVEASEGGRAQAAWARGEPVTGAMAKGVGGRKIEQQLGRKEEGAGRRKREESTAAGEGDWGGHRRKRKGGEASKG*
PH01000068G0880	MSLMGGEGEGKWTERLDKSITSKTISRNLGESKEKKPKIGYAIHAVAPHDAVHGMGRRGQGDGEAAVVLGATGEPLGPLQQTPLMGGEGEGKRMER*
PH01002950G0190	MERERLEASYPGKKGKSEEFHTELNDATDFNREDNRGMEATAAGRSWCASAWQQSSGKDGAGKETLTLGATYELSLPLQPTDFLTRKVRCRHRTVLSLILVHSIMRLLDYCAAVNLYKHKNNISIEPTFSCIYFPKHLPLRYVTSNSNHIVQRLYLQIDQQMDIPYYDGAFIKHSPIRKSYECPVCVSKVCYDDVTILDPAFTLFELDCRYLDVSFKNFLAYISTSSCNIQKVLGLKLSRLLIAKFLYEYDGS*
PH01000890G0430	MVAADSDMDTHLFLAGATASGSSGGGGGVFFAGATALGRKGAASGSSGGGGGVFLARATALGERRRRRGGRGGEATA*
PH01001335G0300	MPPLLTSLEGSISQSSRRPPPPQPCGLTAAAPGLGNDRHAPLWAVEVALQLLVEALEVNLVRPHEPRVPAPAASCARYSPHAWSPDRRVGNLEELEGIRVGYDSYNSKILPRHITNTARGGCDRRAWARRVSGSVAAAARSGGWRMARRRWLVLVREASCEFARLATMDWERKAVGRRRTEGADKKRVVSMKRHTDSGVGGKNEWSWCWTARVNELSWAWC*
PH01000868G0020	MGVTNCMDWSIHPRKKYLDEIAHSKEKIPHEDGDMESPAGAYRASRRRRGRGPDMTNGGNEGRGGEEAEKISPRRPSEKGEGQRNQEETRGKVVFYSKTNRISRFKGSS*
PH01001365G0560	MAAIMAAWPLGQAATTAKQRCSRETGESIGTATTQESQWSGQGEENSGATATGDREERRRLGTTMERRREGRGPEEENKENKMARTRRQKDSLTARTGKEATAGFGEERGDGDLARFGR*
PH01000070G1910	MAVDTINPRKKKEAKNSKNSPRNQPNQEGQDKLRPDRSITKPGSASWAAATGTRRRGRAGRRRTPSTRPATSSSPAAEAPAGTPWAAGACSPPTWASTVLGPPPPSCPPPTPAPATERPRRTTVRATKAPS*
PH01002968G0150	MGPHDGGGPMDNGGDAENGPGRRDMQWRRALWCRRQGRFGGALSRGRKVQARERYGDLTGTNGRAGDGLRVENDGEEALARSERERRNPEALVDQKPINSGEGGASLITGTRGDGVGAAGSSSERLNGDEAVWPKMGERALRCALAREKETRWGGGEGRALALL*
PH01000346G0230	MKCGVSCHGGGPAVLLGCVPVRGEFASSPHGPWLVDETTVCIACRPGFTCASTVQIAHGRTSLTKSDDQCCPKGLACPTLRATLLAK*
PH01003028G0040	MEGKRMPATGVEESGEELEQRRMTTSERGDDALEGGLHGLQWRTRGGRSGRGGGRKRELGGGSGGGRRRSRRGEGRRRLGTETGRNPGRRGWKAAAVACPLQGLGFWAGEWTRAARSSRGERKREEEEGGRAGGAAEGEEEGGRAAVELGEPRAPGESRKNPK*
PH01000376G0300	MGARKKHAYFFFCSCSNSFGPTARTNKQSKQRRGVRGTISSKLSLVVKEKKVFVRMPREKAAAAGQGGEVARMRTRRAARREEMFGGAYGSCEDSRRGEAAAVVARRRASVVVVGAGGLAGAESEWMAGIGVVAGCALHFTKPFSCVRARLRGQFTRPQPIEIGPISNEGTRIHDLRFPEALTDHFFCLFVWRPCLDLPKEAKRACNSRLW*
PH01000261G0520	MARSRPGNEPRAGSVRFGSFDRFEYELGGGSARLEPPCEPGRGSLVSGPKPSLPPPFCPKLHTTACLRPTTVAGAVFIPLPCDFHSPPWISTLRSLGGGAQELHGDLVGIDPAMVKFSSLSGGAASSATSGPRRWATPLVGSGYRGARRWRYRYWRGQCWRPGAEEDLLEGGCKGGRRGGVGGGCIGGSGQLWISVQLSRKGSLICYRST*
PH01003060G0200	MGDVTGASRGDATICPSRYIDNHHQWREQGVLDGRVPRLGGAILGVTSTASRAIANRHARAAALLLPSLLPTGVALHLQLQATPTHLARPAHTIHFAPHDGVDDAWGNSGDSAKSREGGGKVGGSLHYRERSNSYLQPTRGGSNVTWRPSGTRY*
PH01000834G0360	MAHKQAPPTPAVSSRGILSNTVGDSLHEQRLSSTIVDPLPVPPQHPQWCAVATRCHPGALSRITI*
PH01003717G0030	MGVLGEGRKMPAMLGPSPCAGAGAGPTAGVVMVVGLMIAAAVGEESGFDWKESMWWWWWYKVVEVATPWWKLMPMPMLESAAISPNIADGRERERLEDGNQTKRNPRKAVSMTSPSPFWLWRHQSKAKQTLEDEAEAAAPT*
PH01000881G0410	MASHHRLRLHAESSQRFHTAVVLQAVCRAAPPERVPPRADRTPSPSASHRDFLNDGLGHHRWPPSRLESTATRGLHLAWSLPLCHLWPPLMESVVGASVIATPRRPRPTLLDLEALIPNVRITQRYPVDSNHMGTHAL*
PH01001171G0150	MHLDSSPPHTSALADASGAKQSKAHVQKQTRGSGGGVVLVRERAPHRRSGSGREARTTCDVGGVGRRVPRVRWRRRGGGLRVPVAAPRRRRRALRGRGPQPRLRPHDLPVRGVGGCRRRRGGRAARVPVLRPRQPRERGVAVQRPGAGGRGPPPAPPGRGRERGGARAAAAGVRRALAVPAGARAHVRRAAELGRGGRGAQGRRGARRRQQSASVQRHNCE
PH01003239G0290	MEEFNHIIGSDHMDSAAHDGSGGDRKRKKAVINSRLLPAPDKRREGAAFGEVSAARSANVVDGLKAVDIGAHRRQDQPTDYAHLGDLNQVVQSDHVTSTADDGGRCRGKNPRILSQLRGVKAKAKLGVRKSRSVTEKETRFEIYMHG*
PH01002173G0250	MPRTHGASSSRSKGKRPVEDDYEDEKVDVEEESGNNDNRDANYEESSNEDEDETHDQTLFIGLDLSRLKSEKYTMLRHVNQFRFPRDATKLCSTPCFNNRMGGTQIEATRSELENIFELNELSGIKVHLQEPLAPTQVDEFYDQGNQFVRGRGLPFSREIKEIVFIAPFIMMLIKSKIDFDFYVIWSTRNIDLEMLLLLKCKTLLVLKTKCCHLKQIKGSRLLRSKIQS*
PH01003373G0050	MRRGEGERGRDSGEEKMRRRGERGDRAQSGGFRAFRQNRAGFAESTVGNEVGGIQGSQCSRFLGDLGKDSWDLTGLYAALMAAAHGRWRKKEKRGRRGRATGARAPPRSEGGRGSSGWDPGARERGGEEWRRLGRGDGPKGEKGREEWAFGPKPERDF*
PH01001359G0130	MPTWIREGADVDPTQEATLGPAQRRSDPLRWRRRSGGGTRWRKVQEDPTQEAPGGGDAQVDPAQEATLGPARMKAGGEEEDRQRRRPARKSSTPKIRRGSRGRGATGQRQRRRRLVKR*
PH01000165G1350	MHSREIPSALSPFSQASQSHNPKPHFFPQPRAQAASQSTSQARCLHKTNKRKQSKKSKQTSTGNHCKASKQASTNITSHCNQEQGTLPKLQSQPSNQNREQEPQSKTKNTAFPRTPTNKQAKPQPSLPLPPAEQQAKPGHHTICRTHNPNQPQRESEGEGEQRRRGRRQSKNGVSDVFELSKTTRATLSQQRNQKELARARRARQPHYTAGIATATTTTTTITVILNTKTDQASVRVRMSVRQGAAASQAPRRTHTRGRQGAGAATVRARHVTAEGWAPVMRDGSTHAANPGDASGVAAAERTTGSGGETDALHGAYGSVTRRSLPAGGMQDELRIAKVKALCWY*
PH01003401G0060	MGLFWVLFVLICTQQLARDSHSSTQLPRLRVPIEETSLQSTPAPADGSRLPAQHRKVSPFPVGYHYRLLRFSCNFCSSYHYNSQRCPPHEYVKKASRSRSYPRQKRKQFVSKCLLNDVLLLRVSQKQLGNCLRMTPGNPWQDLG*
PH01001251G0170	MLWSGNSGGILSKGGRCSWKVVRRRHDVEEQEKLRRRRKLARGAKDSPRGESGGGAAISDSSDMDPVAGCRELAAEEAWEHTKQRRLRAKRGSSAWAAADDHVGSWASVRVFHGSNTMLE*
PH01000536G0440	MWVSGGGSDNYARLGFRRGKTTALRRFRDGDQQRIFARAPRWRRGESDTDEKRHRRGRRHEEVEISGREGERERKREEKGRRKKELGVDVDVDVNVDAKSATNIHVDTTFVIMDK*
PH01000470G0210	MKKTKDEELLPNETKSFYLINQVTYLSCQRDPGLKWLHMQASQHFMTRLDTMMIEGLPQPNICSLASTERGPIMLYVYNKYQTTLEKSSKYRIRQTFMHQV*
PH01000289G0550	MTGYSGTNVVDDRDYVDSSESGGPLHQHLERGWDNGLCWLASFLKLRSLISITSQKGKFGQGGGTLDEMRGMARTAIKQLGGWIEEAPRRGKMWEDSNKIDAYCLLK*
PH01001351G0360	MALGQALPQSTTCLHHKVRPTPCLGLWRHAQPSSTAARIASPLSCSVYAAPAAPHHAWLASWSSCHVTCGIIILVSHCSQPNLGPLVLGVVTSLNGNEENVPDGGGC*
PH01001375G0170	MSLGKEEHVWLSVWSLFVSWLISLQNVRPNYSEISEVICLVSVRLLVDLPSERVAELLRDNAEVICLVFVRLLVDLPSERLPELL*
PH01000798G0460	MRYRAVQALDKTEGAGAWLGAAHRRQGKAWRRRETTKTESSQRGDAEGGGGAARGPPERRRDRLRAKQQPDGPRQKMTEALAREEQMELTKPRKRAGGGQSEEIGGEEADSQKWRRRRREKYADSKNLQGGCCPYTYSHPDKETTGKLLTDELLEQLNKTVSPCLFPNHTSNCMINELHPFT*
PH01000255G0800	MGAENTVAAEKGDGAAQAHRIVAPWCMRHQIECVKVKIMRRRGCSGTKESNRISPMTMKDHGEEQVAVKKSNYFGFWMRKIEVGWSVPELGGSDPGKKSLPAVVSDNNSMQLKGWGASGEEVRLAVGLGCVWPRQR*
PH01000276G0860	MTWRRGGGFLKLRTLGCYNYLGMELVGSSNAHGGQRLSRVQVSRRELGAAPGARGTRGGSDEAISGGADGFDRVEAQEAAPMMAPGQSGLAAKRRDQARRRRGGGGATEREAALGAGGGSGEATGERRRLR*
PH01004222G0020	MASGAGAAGVGEPGHVRAGSRVGAPGGGTMERCGVAPRMPCGQRLSAPRMPCGQDEIEAPEMKRESK*
PH01000225G0860	MTPRWGKPPRGRLGPRSRAAAGPAPRALLLLPRRPVVAQALPLRDPSRGWAIHCWEAGKRQSPDAGGGGGAGGIGGDGWLVLGIGSSGCGLLGLRQLPLARLFGPVVQAQKSLLALLNKQFFFGRL*
PH01183253G0010	MAPAGKGGGHAREGTCRRGRRACRRGRRAREGGGLPEREEGARVRGCPLVAGEGGGAANRRRVEGDGAKAACGQQGSGGLGSRGEDES*
PH01000286G0040	MGGCCSGLRTKGGDGLGAEDKGGDGRLLLGSSRLRTKGADGLGTEDEGDDGWLLLGSVGLRAAGGGSCDLKLSLRATMAGGTLGARK*
PH01003567G0030	MAGVGNVRIRLDCAGDGLLEVDVTEEEPSDGFGRAAKRGAREGATEGWRHMGATVMWLRHQKSAVWRCWGFRRSGGGEFGGGRCGVVRGRGGG*
PH01000204G0280	MEQQLRRPRLVILLILLVFLPALLSTVHGVDVPADAKDDITNVNKVDYLHMGYTQPSSTFGLLAYWLKPSPTRFEPSMMRAQYLSSRRTTFYLASSQGLTRRTPRRLDGLSPSEKLATAAGGHGHGNGGGSRPGQQTPTVFNPRTISGTTHHHHRRSDAPGPELGRPYTTVATCYVVLLMAAIPLLDL*
PH01001802G0050	MEHVEAVKEQKERRLRQRCRCVRGSWASTPRRSGTGVRPRAQSPDRRRAQRRRRRLPTAQQQLVAKGPEAALDGGDACGAAVAKRPPNTGIFLPSRLR*
PH01001493G0380	MHQRGVPINHQVKARCAHLATQRSRAGGTRGRTNVTCCRGLQERKAARVHQQLHVAGGVARRQVARGVVWLVPDVEDCTGPRPHELDSLLVGLDLQWLANLKEKLTLYDLPLCSSHPTDSKHQAEDRMRPDGARETQGLLARLHGPKDRAGAGPCVGDVATGDQQGVVRSLSELAVHLEELHQSGDGVFRKWGFECCQMRLKSPKTSQLEPVVGFKEAISWRKADLYLLWEDIDGGGGGTVFIVGLQVYEDPFPLGVKHQRGVQKDRQDRARCAHVVTQRGRTGGARGRTNVTCCPGLQEQTAARIHQHQQLNVSGARGVVWLVCDAESFTYPRPPELDSLLVGLGLWWLANLREKLTLYGLPLCSSHPTDRKHETENRKPPDRARETQVPLVRLHVPK…
PH01000564G0320	MELLLGGDLEVGDRLKEVRLGLLQAVQSSFGCRVGFGWHGGRNRSGEEQLERSQGDAVGCAAFLVRRRGAGEEPRRRCGRGRRQWRGARQGRWAGLADAGAVGGGAWQRAGGGAEQGARRADGGWWCGGGDRADGGHGRRGAAAALLALAPG*
PH01003318G0020	MEIYKDDSGYLQSRPWRFTKTTLDVFKDDPGCFSESTPEVFKEVLQDLPRRLHRNFQEVFQDLSGHFHRSSQEIFQDVFPGPLTRFSRTSQEVFYEVLQDHPEVFTGPPGGLHKTTLFIPTLFALSATVQVSDRRLDGSGRRHRGRLGGGRRLLELIVDVLEVFVDLLELVADSVEVVVDFKVDLVEREDDHGQ*
PH01000041G0830	MADSTCICLCEMFSNAGAGAAAERSAATTASTEGWSQLMAWRMAAGKEETGSAEESTSASRRSSTGSSSPPPPATRVLPALAEAWSASTASEGERHGWWRRVAAKLRTAAGAGDSGWQRLLASLPDLLLRLWDGRTSGSGTAGPPPVRHRRGRSSLGSRIRYFDLGEGAAQHNSSSDGGTSSMHRQAASGSPGTARQGTPVAACMRMQETARKAANTKSTEAGGCSAARRGSGGHAAAES*
PH01002034G0150	MAKAAVSDTICMIVLAVMIVSATLHETAAAARPVEEAGGRRAPAPPVTRHDSTSYQLDASSGPSCVSNHVPCTPHSRP*
PH01000272G1060	MANPAHMQADKSPLPLQKQKTNTVCSTAQESNQASLTQQPATRGAAERTERWHRQNSSSAAMQQGSRSESSLGRGRGRP*
PH01006081G0010	MARLPLGSGATGEASDSNTPRAERFSSVSGEAAAFCRQLSVFTSWSETSLRGLGMPESSSVGVCKCSRAAAPAPARGSAPTPAVRSRLPSSPPRPPLSLIELLQLDQRRRNQGSEQDPGFKNCSRDSGEEVVVTGERGGQQWERKPSYREGVEVEPSYREGVEVEWKARVWRAMVRATNRMNSWAAGRWK*
PH01000891G0270	MAAVGDGGGERSVADREETGIAEEEAGREVEVERGEGGRVDAEATEAEVGDAGGGRGGVEEEGDEREEEDSEQSGGEWAKAGDTARAEADEDGRGRDEDERRGRQWRGRGVGGGWVGVVGLRCGGWGGARRWWAREAAQVAVSGVGLLRMNPKLYR*
PH01055719G0010	MDSLLDLPTTIHFYGNRRRNLWRRINSIPTEGGFKLQEQRRRGPRRQQLVAACRSRTWSNPSRSMGTRKSERRLAKSARAQRRRTDAAGAKERRMMYAGARRREKRHWSEWSKRGGGGDVSGRDREKNGGRQRIR*
PH01000150G1290	MATVGVQVATPTLPAEEAPVVVVEAVQAPAVTAEEAPKEEATAQAVAEAEEADPAPAETETIEGVQQEAADTKEVVPEAAPVETETIEGIQQEAAETNEVVPEAAPVETETKGAEPEAAPAETEPEAAPVETETKEPEAETKEPEPEPEPEPETETKEPEPEAAPAEAETKEPEQEAAPAEAETKEAEPTAAEAEPVPAEAEAKEPAEAVPTDEAKEEAAPAAEAEPVAAAVAESAPVQEAVAVEAEAPGAAAEADKASE
PH01000764G0520	MAIQLQSGLSRIDTTEKVMVLYSIHIHGPVSWTAGHVERWFVMRARAVGRGGGGMQRARARAEECRCSGLGAEGDRRGTGEISNAADVRTVMWLALANGRLEMSMLWWMCLVAFFVTLSMAFG*
PH01005378G0040	MASTTTATTRAHSTGPLILGPQPTLDTIHANSIKNSALRMTRAKISAPEFLATKGGISAPSRQGKKSSSCTDYIDQRVSFLPDWTTIAVGVRQQPKLIVGLATGDVVHTGVSQGHEWVPNSATQLMRVMAIAKMTCTGG*
PH01000725G0320	MVSLGEMKGEGERGDREGDGRSVLAYIGNNGDGNEAGGIGARESWRIAWASVWTGMGAWAGCVASMQGRGCAQVSGSSMGGNDDVACADVITREQERECVGDDEDEQSSVIGVRLRLIARSGLGDWMKWVQLNRTKIWIEPQE*
PH01002146G0210	MEREVGPISLLPHGSPEERGHLSTDTGQSLHTPMSSQGMLACPASDAVATPCLHGDAGDEFPPGDPLHRPEAEVCVVPMTPARGKWNATSSVRSSSGWAGPSRSFPRTKSLRHSSPSVVLRRRASRSTLTIRKTSWSSLTRTPPRAAYSKAAPSKRSAFTSSCNVRSQKRTLVIAEPELLPEGSLLDHGNQVFSPPTSSRISREALCYKVIIHLHSVDNFSVVAELYLSFAPSSDDSGFGDLPDADSEDSTRIYTFSPPPQVSSTELFPWPEVRKMAVVVVGPTQDLGDYLPCWGSYGCRIGAHVLSDYGMAAGGQSAKAAARGPRHLPCRHRQRRQQKELQSGI*
PH01000436G1020	MPGGRTQLAPTLSRRYVGDGIRENVFGEISPIFGLTGTHRRSALTLIPISCCGAFGGGCFGVCTELSCSAAEARSRGHEARSPAARSVHQRVFLDCEVSPGVTTSVGSGGSGSGPVAQSTSPTLREDFQVKDFELDFY*
PH01000136G0200	MAPGTPTKNSTNHNQRIIQETPQSSSLRSLTSRSRRQGSQRPVFSASAQGGDQGRGAHSSESRGIPEQPAKSSRKKATRWTCRKQKLPGDARPGLMENKGKIWNPKTGKHTDGNQNNRRRSAETYKGSTEQPWR*
PH01000369G1000	MVGGTLLGLRRLLSLVRLPMAAAVAPAASATPATAKEKVIYKHASACLHV*
PH01001655G0450	MKMKAKKIEEEEALVEDLISEFWEPSVSQQWANQRRGSGVGLEEQLRRGQGSSGGREGGNIGGGWVGRFGIYMEHTVLRGTTG*
PH01000058G0130	MPPPLPVLSLPLFLMPQCPTSNDAAHAHPSVAARHRPLALAPGRWPTPSGQAPTAYWLLPRRLGTPRLAPRACLRLAPGRARPQPALARRVTPIVAVGRARACRATQGFEEWGWGIRNGDLGSGEWGIRNLESAKIGPLWKKYGPNSPNNLELLPVFLSSFFLEALLLAFLASCHLASGCFVHGWGLGGGDGSRGF*
PH01008377G0020	MGVSKGTTTMLSQVGAEKEVISRRPELDSPHGVEAPLKPPPPDSVLALGPWQLSASHRTRSSPQESGPQQLSTLGPPLGISDVPAPPKSCSRGNLTARENAQVRRAGGAAKGPHDLVLASPQLRIWESDAPPKSRKETMDWELGHGERRGREPDCCAWMGWPPNSKRAEIFWAVLFFTGIDRQVGKNLCQGNSETIVFYGKGREMA*
PH01001431G0060	MGVLHGDDSGESEQLEWCSRRDRAEVLALADEGRQDTTARRAGERRPWRAGQALTEAQRTDWSIGPGGAAQHWGREKEKKGGAGGGDGPGGSVRAAGGARAHRRCSGQGRADQERRRAGGRLGRGGGQKRGKRGGGKGLSLGEEEGDSKLNFEIGIRS*
PH01000484G0480	MERKFQARILSNAETMPCRNLWHQELPFAKQIKKSLGSQAVVTRGGGHSVHLGRRRKGKAEGAAGRTGVGGAGKEPGEEAGMEWRRRGSAPGDGAAGVRGGGAVPTLARGAPHRPDAGARKGDEGLRRVVFVESQVGSGGLHPNHGMLNG*
PH01000778G0280	MANQIAHPRSEVTMSNLAPDKVDANDGGQIQRRAEREPTRRGGNHAEGPEGGSRERARGQVASEVATRGPRRSPRGGATAPELDAAQRWRRMEWSRNARGDRVEATHGVKVGSAGSDPGVATPDPVVMRLGDDEAWQRWGRTDLAELERPGGARGRNQGRQRTPRPRADSKGESRKWRGRIWRIGEWSTDGRYMAVQRRWPAYQLDARLLLVPQGLRRRCLPCKPERVVASHIVGLLLFVMLLLLKTSEDCAAPLEQESDKLVKTDVCCAAGHQTRWKLLQLEVAAPESGDCSYRGQRQQKRMEARLWIYALIPCSICEIREERGLNS*
PH01002405G0310	MRKKKHEPGRRSTRTKKGDAVEEGEPDCYPRRSGAPGEGHTLTQSGRTGRHTVREERPGHGGLGIEESRRRRPGPPPRRAGATEEDGAPMLSRRKDQNAAASETTSVLKLRPRRAVTSTTEEDRAGAVHPGRTTRRRNR*
PH01002647G0250	MVLVVKDEEVPNADVPDINSIRNDVGELFVSYDNATAKVDTVIFAKMFDEMPLKAGVRENKIDEQPLWEEGYDTSTRQWQTLIFGSDHVVFVEIPQDDKLRERLLQGQLKAPLQQGAMTSSSTMEVEQCTTPMSGWCMHRPPWLAWPCGTHTAAMGDIRFPPWRRNGFSLGNSEQQLFMVGDKNASSCCTSINLLNSETLLNGQRAVNCGGAYLRILTRPWDPGVPKFRFLTKVEVVILNLGQLVQPDQAYWLSSKEHALNEVFQGVVVSNGKYRYHDCQKFRKLEPKYTIRELKDLVVSWKVITPPCANLRGYALVVYRSISSRPTDQSLREFATVLMIQEPLVMCSYVSAPQLDTRTMKHVQQDHIVLVVELFQLLHTFKKSCSLSDKTSKLQFMSM…
PH01002082G0060	MNFEILTAQIVIKTTQKISGKARLIDAVPEKLSPCKTAQRRSIRRCNAHFDSRNPLKNKGEERVDATQESHSVLAEYTPTPSTNIKPTVPSSKDQAHSRLRTNYSKCTRFDSPRYPTEEKDLRRESTDVPRGDGELTNHSQKNHHGGLRL*
PH01001748G0130	MATNQTAQHSSTCAWPWPDVMHASFRHAFFDAPSWPDMMHAACSVLSHTTSVMSNHEREAAIEEVKLGQGNMMLRSENNQGAADNVPSQAERDRWGSTWWSCVVQIVNLVHGLEDPKCQLESLGIKGSVLEAELEHNKQCARVQGMDTCKAGEVKERRKQVMGAEESACKLSGPLPPCKEELVVNLQRPSNSATEMFDEIPSNTSEPLASEEFVTGLQQTESVATRGGQWKRGGAEEVVCEPPLLLPPLKEEFIISLQQPESNTIKVLDEMPSEWKYSQAALLQHKLYKLTPATRQWDPSINLIPRTVALDIGKFSSSMVHEKTNVAYNGMDIGLGSRANFVMKEVVQLFSEDKKHLVQEATCYSVQLCLGEMSVYCHCMLLYRQALGQLHVPWFCMLH…
PH01000498G0210	MARSHPDLATQRRSVMELKLGVEDRLVHGWRARGSPPPTNSRRCSGADPQAGGADPELEETCGADPRAGEAEESMKTRRRGSDAGADPDEAATERTTPHSRIQTRLRRAVNDLVVDRCGFGLQDNWRCRCCYSKKRRPRLRKTASSKMLTKIAS*
PH01001060G0310	MRPVSVNTSLARGEEEFMVVELASRVVPDDRARIGGGGGMTVSLAGANEMLVMAYSEGWCGGRRRESSYFFASDSQLGLTLHRLGPQLGGPVSVMLAPQAPSPPPTGIT*
PH01001187G0020	MAGGRGGGDVGGRGRKEGGLWYWVVFARQALVSAWQRRVTTRDQEHESKPTTRLRQRTQIQQRESKNGNCKGTKGDGTTTTRLRQRTQIQQRESKNGNCKGTKGDGTAEEHDEQIIFVELIFWSF*
PH01001130G0250	MLELPVVSLTTKGGALFPVIHSVAGIFAEQTNGQVTRMEDDPVDGSPSPGPGPTAAHLKPQENDATNNSPVRPPTGAGHVCHRAFRGVSFSLILLPLHLLVADV*
PH01000524G0310	MKMRRRRARKSVSGKSGACVGLDCALKMKHGGMATSKQEARICVGLRRPDDRDAGKSRQHWKKTSGLRRRRHGRAPTPSEETRAAGKDREARPRASFGRTASGQVGSGRCSSRRSRAAAPWEVEQRI*
PH01001816G0070	MVRRSRKRGGVVMEAQRGDTDPEQWREHLVDKLQDPVELPAPLFSPSTSLSTEGSEQRRCGQGTSDTRSSRSRARCWQGMGDAQSSRSRAEEELRDGDRESGGVTRRGTAGRRRQGGSNALAHWQRLTALNDD*
PH01000553G0480	MSIALVLQVLLFSLAPFLLPFYGLVRVVVALVYLLGGAGLSLALALCRLGYGGCKIFLARVPYPQHCASLFFLPFPIYSNSNTLLCMAALHCDLNELTIDGLGNVAITVAFWLIGMIYCDCGIRMPDDALAEGWV*
PH01000371G0150	MAVVGSAPREGVLGRRTASAAARSPRATKPAAWLTAWGPNGQPEPRTVPRIQLVDAQAGDQRLHGQDITGNSEVEKSSMGRKNRSKQEKKWGTLPKL*
PH01000953G0090	MASHPHGIAPSGPRALTASCPRGLEPSQPHALGASRPRALTVPSRPHSGLAPLRCPQALAPSRCHEPSHPCSGLVLSRHRALTVPSGLRTPAAPLQCRKPSHPRGDLMPSQRRALPVPSNPRGLTASRPQGLAALHTRVLTASRLHALVAASCPRGRLVPSRRPSGLAQFKALATRTVCTSSLMMVLIRCSTDSIASFLTKSLNIDGYTLLTAAAQFCPPEIQYPPSYSVSFRDSVHRGSHAQALDAAQAHTGRKKNTSVGQFSGLHYSKN*
PH01000673G0390	MLTGYSWWRSLVHMCTRIRVFFRLLVALLTDCYPVVECFGSVICMLIADAIFLLRTKDYNKRAQGLRLRLDAAASPPTTVIAARSKKKEPTVQPHRHLRMLAKGWTLCLKPHKGLRSQDGAGKSLNARHLEHLHRQASSSHLRCRPGERDDSPDNRIPKGERPKPQKRQSKTVGSNRDPRNTDLTCFVADAGDEVTVSEKTYLEVLIHSPKLRNDARGRRHRSCRR*
PH01001299G0570	MEKHHQGRACSQRSRAHINFGQRRVGLVRNKGGIKVQSEIQAEIQNQPNFSPKVESKIEEELIPTLILDLCPKNRLPRLISWAKHLVYSAMYLYFFRIRV
PH01000072G0780	MASLATAVWWLSDKDAKLDAAHRNDEDSQLCNPRTIQQAKTHLKQNVRNPLISNSMHLSLKISEFLMLLKLSDSYHPVGARIEAGVGPMHSTIAGIYDVRGHWS*
PH01000109G1200	MDLEKWARRLQECLPTPTPAPFMAMAMAMEVWRGRGGGGGERREERIGDGGVGAETKLWCCAGAGLLTYGRMGEW*
PH01000357G0260	MAFDRDRLPLSSSYPIKGRLSTTVETELIFFPDSIYADELECISIYVIYVLIILHLYNNYLSTEQTLAVKRVWLSRMIVLELGLGYSHINTQVPTEPHIPEIGVGLLGRKTACASESASEEVGVGAEEIGVGGGVGVGVGGGVGVGGGGVSAEEIASEEASASK*
PH01003249G0130	MDSSSRGNLIAAIAATTLSLVFVHQRLQPMTSPQTSILDVAANVRADCRNLKSRTSLLAFVGCHACGVHMQGGLHGPLGNLAQPCAHASSPCMPSPCLRSGAAPLSTPRHHNGQYELRWELHEKEGEVWVVVSLNEGKCGLVDAAKRCRWRDGFRLGMKG*
PH01001341G0220	MAGSSEMAALTQQIAELTTSMTSKMAELKVDLTAEIVGIKERVSSLEKHSANSRRFNALPPSRFHFAAYYAD*
PH01001532G0380	MGLTTSDGVHLGLRTYRLDTTWPNGLMKQDTDQHTICWKEASNKKINTSFAMPTGCSTPCLDTNAGDLHVMVVSLLSRGASTAIPGPGESLNVSSLKPFADIKLDMAAPTGCSTLCSDDDTGVQTSVSTPDVTLTSPSTLALLGIVMAAPAPSILVAPLRANICLLNMWVLPAFAAISLAVDFAGAIQLAGPNGMTVGVSTDDYCAHNFLPMCILVVAYPVASLACSYSRHYAAMLATSSVVLGASYSTNNIFGTLDNTIHATPASVIRGQTATRPGPCHFRFPQPCHHQLHRPWHAAKATMAAICPS*
PH01001293G0250	MATATGSARRATAAASCSARPTGRRPTRWPSSRSTSGTTSTSLTSPSSTVSTCPWPSCRPAATPGAPRAGLGARRSSRHSARASCGRREGATTHARCSGRTSTAAPARRRTTAGRPTTRSSSSGCAPTRTATPRTTLVAPSLAQAAPTTRSSSAHELSDHTSDVGLD
PH01000096G1720	MPLGMRQIQRRAANFSRWRERRGRDGGEVDDDGQIQPSGDDRFGGEWTYVCGLRGEWIWGDGLGGMWIWRGGQHHNEGEGERKRGGERVSGRGCRDFCKMCLKWRWWDEVRNLAVGAQFHG*
PH01000223G0650	MAPGAPHGARTVAEENHQEEFLAKAKPGGRRGNEEEAMGKRKNGKQGCRPNRNDRTGREKKRIN*
PH01000300G0650	MPSAAEVAQQEAATAAAHPVEEAAMPSATMKAMLPVAAEAQLAAATAAQMSVHGRGCNRSAAECSSGRTPSSVVGGAAAAAAAAQAAVLAKPPPFSIRRIESMGPYVGLYGLQQPCSNVGQYNGPHQQMGFQFMPRQKATFQSLGAS*
PH01000165G0370	MKMSSIPVKVALVFVFFAPAFESRTLGVSYERVDLLVPVPPRGNTTTEDAVPSSLNLADVPRPPSSPQLDHLGGDGAVDQPGAAVSPSILRRRPQPLPPAPIPNSNRTHVLPNDPNRRHAVTVARHAWQLTYDCCIREMSRPPSRQVVATAVEWYEGSLRPLAVVPTAAGQRKWRDRCIVHGWIRCLLRMLMFPLSNKLVERIGRNR*
PH01000182G0490	MAAAPVHHGAQPPSSLAPSPASSPQLLRAPSAGGSSAGRSSSVLASAALPHLLRDPPTGRPCATEAPLASSSSPARLENFRLGIRLGNFQFGNMSCQPVGGGVRMWDLGGCELRLASAMAVAGWSLEVGVDWGHRRGGFGASEGWAEAS*
PH01000367G0290	MAMIDDISSQQGKPPVKPLLRGDLHRYEYCEDFGPKRKAESKVVEMSYTCGARGHTGKDSKSKLKLQG*
PH01003517G0070	MTNPMLRYPLISCRLKLQGTTRSSLETMKVSGDDRSGGATLNNGGAKVAAVNSVLRPWRCDNKTVTELTQAELESTRAWAELSSSPGPSSDPNSDSLKLGSSLYRARAWETRLAQAQLVYSPNGI*
PH01003246G0060	MSAVPCAVVPFPLPRRRTGRRVEDDKVPWSLEAWTQLQRPGHSPTPQAEGQGRPVKPKPNTTSHLLFVPWQIQKRYLTALRGQRGHTGDDVGEVASEKVFVIQGRGMGGGEKEGAYELCPLLAASMCCHGFRCVDDGRTQRDLDPDQIWAPATLWGGERTMLVKKQRIVAGEEGDDRGRGGGVMQRWRWDLSETPGVPFDRERGGGK*
PH01000162G0300	MARGGAAQVGGQVGAAQREEQTVGRRGRVREKPEARGRRRNGGGSGRWQCRWDRLKAAPEGTPTEEAPGGVMDLGREREEESKGQERNDSQCVRPK*
PH01002867G0220	MARWRGVASSMAKAHGLRGHDGEDLAEHDDHGGCAQVKGESGEATFPRDGDDSFHFHPLLLDVAGGGGQQLIGDKTKAE*
PH01000425G0800	MRVALAQLRWHCGGREDTSGDRSLEWEEGGAPERVKGENGRSTSTGWVSGACQRGRRSRRSTKEIRRRVPTAARPGQSGGGTAEEENTNEWSGMVDGVHEILIGEGIELGLFELAATMVEAVATGLGEGGRRAALRWLNPQSIEGF*
PH01002425G0210	MPRSIAQTHRLRRVPGNLRRHHGHLGIIELLLASAWRGNSPRRVHVKEGREQIWWLREGKQQQLTSAAAPLGRLPVPATAAPQVRLQMSRQAAEAKSKDPGPPSNSRHGGRLGVLAPRAHRDLPERRDNRGDQHIKNYNTITFLWCMTMQCCPIKKLV*
PH01000513G0130	MVAGEDEGDAVGSRGLWEITYGGQGSPLTRGSGHEVVEGDRTELGDLHAGSRKVLPPPHAGPAGSCGAGAQRHRARARALGGPVRGELRRAAAQAAGGSGAAAQGQAAGGGAGRQDGRRAGAGTPHRRTLSRRTPSHGATEVTRSETATNANAMLDCLNAYAQFSR*
PH01000007G2030	MACYRWPSSSMAHPPLAPLLPLVPRDVLDVAMRLATGGDGGAATSHSKFRRGLAHIGVIDWDKMAVGFWIVDYLSCSWLVFENGCDDVDAGRGVMLPCASGPCRSWSSPPSVVVSCVASPPCCLDALWWLDLEDGSGGLCLAFGWVWLLVAWLVLGLEVG*
PH01001675G0220	MSGKNKGHASVARLVSNVPADKEVIKGLKTQIDGLNKEIDGLNKKIRDWEQYRLDKKKEYEALDKKYKDLRKKYENLRNSQSCTIS*
PH01001600G0410	MGVALTLLHHKIGITNLDCLADDDENGGGGLEGLAGGQVNLGANQNEHQQQQHGGNVLVAGDNLAIQPGQVNLEMQLGMLSENNPSACVVGSDPTIEGMMRRHLLVLLLLCMSSVSHGEVTEDKLAKKPLKKKKDDDKQSKYGKNKKN*
PH01000375G0070	MVIKVSPKQQGAARGQGVAPALGLRRHEGRRRRGGREATRREPVLPLREDRRRQCGPALREDRGDGAGEETWREAGEAEAAVACDMRSAARPSFPTQEEERNGEVGGGKEEALIALSPPKKMNRKGRRAGEKRRRSPLTRSGGGKEARAARQARQGDGQAGQGDGQARQSRQAGQVGKILGIS*
PH01006176G0040	MIMQRPGALHHQSIGAKKQEHHCNRHTKRLMKRLKAHPVPTALATTTKTTATVYAFANVEKNVQKEINLADQLVTNPVDNCFLGPPMWEKVLERFWIGPGGRFLSCFEEVLEGGSEDLRGGPGRPPKRS*
PH01000251G0800	MDCGLNDKVPLYLEDLEYFGVETGTKLTYTHGERPVGSGLGRKRMNVTSKIPNSSKGPIPSSISGVGAFDHCLEVASPAASLPILAQKQSAHRTRTPHPRLRSCIIDLH*
PH01004339G0130	MEGSQTRNARSGGDPAAAEDPAVAVEERAARWREEGANRGRGRGQWGSGGGVEDPNRGHGGRSWTSTRGGEDGGWWCPGVGRTAVGGGERGSQHLGSDERMAVMERTTRLGVRHKESGIVWGRRRIAGRRAGLLALVASNEAECATAKP*
PH01003272G0050	MALARVAEPPWPRAQPCAGGRASRGGAHGGEPRGGATTGAGEPGVGASRGEEQPPGTGGRRWRQGTRLGRREEGEAGTGRYAERRGDERAGRRGGRKGRIAAGLWEGGSPLQQDAWPSRHGHGRSHARAGAQAREGRTVASLGEEQPRERGWGGERRERLGRGDMPRGEEMSGRGDAGEGKEESLLACGREDRRCSSCFGIAGRCGLWRRGWGRKKKPMIFVEA*
PH01002828G0160	MKGKGSSSRRGGRRSSRSGGGTSRRHGDRGRRQVLGGGHGRRYRRHRGKSQGGAVEAEEEVGIGEGEWRGGGGGGLCAYFDQTVKITDHIYLRLHLSTTFEVFRQLDFGATFFTVKLLTVWFGVVIEVMKEEAGIGRKMGTQRPRWRMATRGNG*
PH01000310G0660	MHLYFTTNIRVQDSIVHKRCPSSRGRSLRGRHGRPELERQMQEANLDLEGWRQEPMLEGRSRGGMPRAGGRGRDAWGGRTRPVVARLRSEREVGEAGCRDRLGEQGGGDDSCASPNVKSWRSKPPLFLMTECHQLTISRNEGLKSKDDDQQLFKIHQEIPRINATRKN*
PH01001422G0120	MELKLLLLLVMLTVAVTLPTQEYESPRDARRQGCELLASTESLIEKSVKSQIDWLDEEPVHTTSI*
PH01001675G0110	MNRKGKGLDSIQALQAPSDKKVIKSLEGQITNLKGQIKNLSDLVETQKTTIQTLDKSCRERKMKYEKEKKKYDELRNKVKIAQDALNQAL*
PH01002702G0200	MRFALAYLAPLLPCLVLMTKLRCSPRSTSATVLALHLGLCHHALRPLHRTVVNTSDLRPNNVANASLAVSPMSKSPASTFQQMMKT*
PH01000884G0220	MAMIWVVAARREVAGGGAMSMRSSDGGQAYDEPCEGEAAATSLMVIELLGGIGLKRSTGRGLGGYKDGENDLDEAEGLPEKGDVNGNGGGGEVHGDGMLR*
PH01000013G2090	MGRVPRDAWNLALTGLAMAVVLLVAAEARLLEKQGLGGGGGGGGGLGGGGGAGVGLGGGLGHGGSLGVGVGVGGGAGAGGGGGLGSGAGGGEGGGGGLGGGAGGGYGGGAGGGAGGGEGGGGGLGGGAGGGYGGGAGGGAGGGAGGGGGLGGGAGGG*
PH01000049G0100	MGFLEKIMIGKEFSQKWVEWVMSSIKGDYLKNQSVWRIEFVINLGKEEMVLWKDLKEALQEVDLIDD*
PH01001486G0440	MGEGEEYEERGQRGRAAAGNPLEHHPPVLPLPARAVIAARRSVALLGGARGCPPLEGRGEAAAESDESNPSNWRRWRRRGGSNWRRWRRLRSRRAALEVEWRRRWRRLRPPRRDNEAAEVHAEGLAHLRSSRPAFAFSQAQFGLLHEGGLASSTTQATKQLILGTSRCEPSRYREPNSPVTQSLGT*
PH01000129G0410	MPLLPVALPSALRPLPPLPMCFDPAGELMTGVQFGQKRNGGERVGHLVSPVRKG*
PH01001359G0360	MAKFTDFCIGIFILIEVLAMCVQRHEGMRQGSVQSMPVECAVAAGEVSYFAGGIFGIEALIMTNVDFSLVPLSSHEEQGP*
PH01000055G1770	MARIGARRRGCCRRRVATSGACTKRWTTSARRSPSCSPPPTSPATRRPSSEASLCDHLASSVGACVAVTSIEHACSLLLVACLATKLPGNLSNGIIRSFSTEVAS
PH01000782G0560	MWRRCRVTPDPGGHESRRCWIQAATSGPTGRRGGNTGSGHEPRRRRLCQRYQAGEEDEPEAEAVEDGLCDGATSPDWCRRAIGEGSKPRERERERERGSTPVMARRRSDNEDGSVRTGSSP*
PH01001931G0060	MTVQPAAARRLVGGVRAVVVVVAVVDQAREHLLTCALLRKRPPLTSKSESLEAFLSVGWRSFSSSLSV*
PH01000613G0470	MRWSAAAAAASAAATAIASAASSAAGYPRASPCSSSTVRTCARVRSHMGSCPAFCGIPCRFPYPARARVTCRGRRRGRTAAEGGPPARRRRTGSRRSSTGCGSSRPSSPRTAEVNDDPASLRHAGTVEAVGTMVIRFALRFRSAACLAVLARLD
PH01001049G0570	MESPPLATSLAHSLAPPAAPWLTSAPPGLVLSLLVDQVLKWLQDFTDKVEERAKGGSGAGGEDGGGLI*
PH01000764G0620	MDIKESLKRRLSGEAAGSLSPCQGCLRRLPQAQGVSMASRRRHIASGSTEADAIRRGGGDTRDGMRGPSGKNQLRTRVRAKKPNDRSQAKKMASASASIASSEAGYDPKTDPKRKAKSNLIVIVDLYCSLFMYIVAWEKRREERLSTSCSIAYSLHAWNGADVELYTFHLLRYVKRWHIHTHNPKRLFCKEWQAYPKTKLWDVAMTTLMTSMTNVGVEITCVWKNMSLSGYIIGIGLEMVTARKPFELETKEHFHYEHSAVAIGITMKCISHNYIEQIAHICEAEAKKEARQGGEGSGENEAQGGSTGRRDWKGEVERAKWRGAGLVGRDQAIGTVGETDAEQPNRRGKKAKRRRERGSEHKPGERNARTKEADAVEEDKGKNIIKIGITFERSKIGFK…
PH01001037G0300	MRWIWYIWQLGMGNSHLRSGLLQSTTSTPSTQSQDFELTATEWKEIFWRTPAQGIIHIQSSREAKKERKSRSIHHPSKQRRRAREALTAHLQAAAARRDAQAKAKIPAFLLPSPVLWVMERTDGRLGEDSGLGCWGRSQHGRGESQIPPTPRYGHAFSPSSLAASDPPGHGDVECNGVGARRRLHSPTVRQRRNGRNVRVGFCGKRRRHTPIRSVFLKSKLTHEEIERETSRSAARRVNLFF*
PH01001010G0500	METNRRKTVDLRLLDRSTRIDLRLRATNRRASKEEGRIWMETDLKGEDGIERRRRRRRHREMEESTLAKRDGPCIGGKS*
PH01000260G0770	MATSQHDHARRVAQAFSALAAEVAAATRAMDPPPPSASPSRSPLSSPATPTSAAASPSCTRTRRQRPHPQGAMPRPRQLLLRQAGRPRHPPRRLRVIAHHQKACDVPCHYPAGSLAFVCVGQITDGGSEMKRTTGAVAVATRLILIWVNDLRGVDDARGVLMVKDRARAGAADDPLSPGRRCGFWLLAAACGSSWLAAARKKRKMDDAEMFWGDECCELPGGVYACVELLFVELGKDIAVELVILRGDELACWGVELAASSCCCAAREVSLLRGEGSKEMFQGR*
PH01005162G0020	MARRPLRRPPLPTPAERVPPQITPQVSMLSSLEDINSGKILRRAIKIFSLFLPDVDLDPFYSHLALQSRSAFAGVSPPSSGIAVAVPSTASVPLAAPSASAAEVLLPFLVNANSSMYGKALLLGQLIKVWNFFTLIS*
PH01000597G0350	MAATATVAATAKTTITVGLREACFVVAPLARLWIVSRPNLTICSRRLREARGGREGGRRRGKSWEESWGREIRTKTS*
PH01003255G0170	MAVKQARWRLEWPDLAQSQQAELERFMVAATAPTARMARKVTGKARELGRRRSTTGKASVGSLANAAAMVLQIESGLIYRLKELIFQGDLPPLPPNVSHFPVLSNLNLLGSPSPSSCSQPLETRESKNIQKIVREDFVILDEQVISFHILSLNVVKNVLAIASCRH*
PH01002053G0160	MAALPVEEDDEDECTHTNPVCPLTNRFQLPEKSNAGNVFVRRLLHAPQPASKPNPRSIHGALRREARSAEGDEAGDREAGEELEVCVGERNVDVEDDEAGKKTPRPRPGAGERKRMSGTKKRPWRMGRG*
PH01000064G0620	MATGLNHAKLPQRGSDAETDALLQAACSSTSGALPPTACIPRYLAPWNSLSCGPRHLSRRVAKVATKPSTPKFKLVVPNQHQPTLASRMSSTPRAAYGYIAKVRRSARRPHPRKPRAAAVAKLIMMHRTANGSRRHLGPMSERDPQHPQDSLAALSRPSQPSSASTRIQPRSILEHMSRCQGCRLLHLSSGTSTLHECDIYTADKVVLRPYNHTCR*
PH01001506G0220	MLRLLGHGSGTEPQTKGGVRRDGKWSIGVGRAQESPDGARPQPVCGNAAPTYSVSGGACSYAVQALPGGRAEVAGGNSATGKVSRPIEGSGWKLVRFNLVSCSFSTSLTDPCERRNDDWPYVAFLVY*
PH01002082G0040	MERSTRPPVLFLLLLWPRCSQDDFGVDKPVELPYDDPATKCFRDVTGPPVAFDPPQSSPSSSPPDNANARRHPRAYLATGVEVFPSSFSLSGLIVVCYPSSLLSMLTIGEGPTLLLSKADRFEEAQRVWTLDCWVAVLRCWPTVVDAHGSTTGSDLKAGHRRHPRGRKRSAGVVVSFERRPLSSLGGGVFLAPTTF*
PH01000133G1590	MGLSSPKTTEAAAASYTPQHPTVMPVARRRPSHIRDTAAPALLRNTSPKGPKRRLQPSRSSPEWPRPGPTSHVHTNARLTPSPASHAEEDDHAAATTEVPPAKPFTPRGRGQANHAWVCAWLRPDRASHTATLGRTATRTAADPEREKVEDNGEAPYPPGSEAKLQQEDEEENRDLPGRGGDRDDPETNQDPQSLASERINQISGQQREGGDWEYLDLQLALGALAELAFTRSRGNVVQARIIYVEETEN*
PH01000668G0620	MAPWSKGTGGGGWWQGGAWVVAQGRGEVEDGGRRGGLCVATAALGTAATRWIRGRAEDGDRHEGLRVVTVGEVAHGQGGDQGSMVAAPWSRRRGKKGIWGKSVEEEPAL*
PH01000469G0540	MAESEVRVAMAEEESTSEAGAMEEHAGSRLEILLAVVAWEAHSKVGCAGDGALAPGLIKKINARLHLSKHRAERFD*
PH01004033G0010	MAEQVEKALVEVDHGAGGIGARGSWRRRAQSAAGQAEAGGEEVRRGSEKNVRGGRRLGRRRTTKAATRGDAKVTGGEEPGADLRRGGMVVAPWNRGRGGGDF*
PH01002755G0190	MATMAGNGEDGEKARFLARWHCQVELKLTGEARMQRLGSGCVPKTKTKTVRSRYRTSMATSSKRLHHANGYIKVEEKPDGWGRGVSEREVGLELTDSLSHQRALVPLG*
PH01001877G0100	MGPPVSCCSVKLNVSVFYVWGPHLFNDRISGLMMKQQCCLASDSSDGGASYGQLRVPNSLVHLMRVVSSAEPAQNGSEPELNGGTTLAKVHEAIRAPQRPSKRVPRHLGTSRALPEAWEEAEVVRAWPTSKMSTVELAVHAERSTGAKRGEVNGQDSSSEVQRWCTSKESGKGLPHRRWRR*
PH01000087G0230	MTHAWLASSSSSAPMPYPVAASEPYTQYDHPLMSVFTAPAVLGADGEDEREDVEDEHDGDYDSGPYGGHGIDYLWIFLVSYVDIHEASGFQSNRLVVFASALSRLVGRKKPYGPSPMRRLNVDDAHETALQWSFLNLFV*
PH01000194G0130	MRTAKIGEGMRGYAFERRENNRFCFRGREKVSSALTNFDDEKDTLSLRGIIKLDGINGGEVTWPAMHGNGRCNATSCYALEAAWRRSGEEEGAARWARDVSGGNEAAQSGLGARERVWSDQAKWLESHSANGFGLGQAVD*
PH01001757G0290	MRRRRSLSPGLSLPPLLLPHRAAVPTYAAAFRSRLGASGSLSAAGALRLRVDDAGGETLTTTNKLDPNPLSALASRGLGVAFPLLPPLVFANILCPAIENGIAGTMDRRVRTMDTGAGCGWDYCFG*
PH01001013G0450	MAPISWPSSPSAWANACTPLATSIALASCVTWDPSRATPTTGWAATRTAALAGRYFAAAGECSASFACPTALRAPGSHSRTRSDSATASTTSPRRKRVEKIKVLFACLNELHPKSNKLKIIALVVLVLVQLLMKKWWALLQMKSSLFRVFSIQGLRGAQPAPTTPQRLSEEQKELAPLAYVKGEGRHLGALANQPTPEGGLRAKDEGGSRGPTMDLGG*
PH01001808G0040	MTSDAHAPLTPQLAATTVGSTATSSGIIVIATASIGSSVVGRGATTARISRISAIMVSSGSVVAGTDETTAGIGTTPATAVQCSVAAGATPSKPSPGVAVTAAGAAPSKPSPGVAMTAAGAAPSKPSLGVTVPGSPALAFSKRVIRSSWLSKWKLTIVHRVPLASCLSSSAAR*
PH01001583G0230	MGRPGRAWGEAQAGSKPAGRWRGLAAGRWRHGEPGLSRRAGGADETTASAGRVGSGAGPEADQDRRRRRAGATAAWGGNEVAAAKVGGRGVRHEQEAAAAPKQQGAAAWCKKGGG*
PH01003065G0040	MADGEVLLSGAAGHMEDLVQKPARGAYATADAENPVGLYAVDGEEQQLAGYEKQHEPTGHEELQLSKKDRKEEKMKELEEEPRLREEAKRKKRNPTAQGEIARGEFAEVFSWSANKSGSIEKRDVVGSDNGSVPLAKRAKSRTSLGQNSLIHEE*
PH01004200G0130	MSCLPSSSKHRNAMLTTLTSFLDPHRRGCFPYSTGELELLCHCRYEVGRLYEALGSRSQISLTTRCFTAHQPLNEMSCSLFSYMTALIYPRYLIPLSLPFLTMAESMRRSSGSGMVARRCSRNAECEGHAAQARLDEGEGHVRCKHNILRVGTADRGRVQSRTAG*
PH01000063G1080	MGGAAALGGADVWGPTSNGRSFGAAAEEEEGAREERKKKGQRKGTGSGGGRRSGLGERTGARGEENGCSWKRKKQGGRREEEEEVASGGRKIQEVLGGRKGEKERQEKKRKGKGKKRMRVRCGCVEDLIW*
PH01003170G0080	MAPLVLLPAPDSLGPPWLHPCSFPRPAPSALHGATSPAPREHGVEVGLVKAGHVRRGLPPHMQRVDLHVHQIQRVRRHRVGRTVCTGHPGASGLVLHGGRGCRLPDHNVNAAVTPNLNVCGPPVVPRGH*
PH01003812G0060	MSPSCYCSLLLLLPLVVSKWAAQPSPTRAQARLGTTGPARQSGCVVPARGLDRRPTHGGLEKASDNGVQGGLVEDGRGALKRERGGREARDSFTEGTCISLPALLLSLQGQQRRRVGGCSSRGWHRQRGVAEGYMRPTLEKMTSVKEGSTSIGSNWWVVKGEHGEGVDGKDVPRQMHTATQANSELGDPWSTME*
PH01006275G0030	MAVVKYSSYTLIYRVPAHRRTGPAGHNIERVTMSTTPYRSVQAVESSGVYGLGGEAVLLHYVWKNVFPSSGI*
PH01001757G0260	MKTYAATVESGGSGTPSMVFGAERMADRRGALCGLGQQRWQAGGRSTRVRTAMAAGAPVTSRDTSCWVMRWLQASRLDPMQRKGKNRFGPRFVLPPMDITVGGGAGGRRARRRGMQAAVGDRSSEVDDSTGDSGGGFHTDY*
PH01000866G0400	MSMCYGYNSTSTPPTPGMRPTGRYHSMVANTFGVLSNVSSRESAYKAFDGMPRSSSAYGSGFVTQGSWGYCSAVTQNSNSLGQGLARYKEGKLITLPVSPVVECDVNITTSPPPAACSTPSIRRDSNIKAILEPLATPAQAWPLSATTPMSTSVTVADHATAAALCVDFSFTTAATPREDKHHKFKHAPQVTNVMINSEVVEVETIVQQGQVLVGTKEDQELNQISAKLDAMIECNKKWVQEMQRKREQEEIQRELKYFFRHAFDLFDEMPEFVVELRNDNVSVTSNFDHSLEDISEYLNETLVKDDDICLDSFFFDAFNFFNEVTRVKKEEYAHIVKQEAQGEMSLCFDPIGKCLKWAQISICDLADRKSVDDSIVFAPNMKGNIVDPYSQLEEMPLE…
PH01000068G1500	MADESKRWWSDSRVSSTYRAPLSRGEKKKRTRRAGPTGQKSRTEGENDGRPLASATRRPLFRRTVGQEAALAHRTVERFRGTTGSVGWGHAGEAERGGTPPGAVLSERVLCNQVVNASIYGALYRKLEVQINCYNIFSTIIHL*
PH01000140G0040	MTGGGLGDAQRRRARRRRQPRQAKTKCAGGEATSWAVLVSTEVGHRGSVAETGGNGGTAPTAVALEGKKEEIRGSTSTEEVVGTHPSRLWRRRWSVAEKGRMAGRDARAWLKIGQGPGVAGNGKGVMAACMLSAWRSSPGAGMTQSGVALGGGDWRTACALGKPVGEEENAAEMRLTEENMVGLQQQDSAKGSVEGKKKK*
PH01000067G1520	MKIRRMFHRSSPPRKAKKMKVSSESHRESRSPGEPDPCYRYRCLDPNSASLFDLEFRTSSPPSFALSKHTPMPSRRPSTATTLTTVTPSYQMAASKTPWQGSRSGGGVCDQGCKGGSCDLRWWRRAGEVMVAVSQGGEDDGGFEKGGGRNLRWRCGKERASLSQGGEGDFRRRRAEEERAVSASSREVRATMVT*
PH01003146G0220	MANALDARGGTRVPPAAARVAAAAGPAKVALRRQPHARAASGAVMLAAVATVNKRRRRRVTNERWRQPPVRFPAGGGGQRAEAASRQIPDQAAAAGTRPPAMSNDDGLEAARFGLTAKAREAPAADPVAARRILWREGLDSTGALAVLGVERPGTRGGGQMAAAAEGELG*
PH01001115G0480	MSHPGERERRDESSLAVGVKENAGGLDRDLQAARWCGMVLGWGGRGVVVGAAVSRWCALRPWDSHRGYWGKQETELYSCPRRRDHEEETGVIGWDGSDLDAVGTGVFGRVVSALFLAEVPDSLTHVQYQA*
PH01001395G0410	MGYLEHVGMGGGVGEAPRRAGTVGHGRRREVAVAAALETTRGQVRDRVRQGWPEIAGVAGGLGGGAADIRNSSWELGWSLEMGELEREWQQGRSGFESSLLIGERGEGSYASTWATHGLVRRAWMRGAHAVQPEASWREQPGAGMGRGGNQGRWPNPWAVSHAGKETHGRKGVWPWRLRAGTGVGRIVEEAAWEWAQPVSEGEGFLVFQKFQKC*
PH01150953G0010	MRTTATPWGRANAPPSSRSASTRRPPPSGPSSAASTAPRSTNTSSAAAPSARTPKPATTSARAASASSASSPASPPAPAPSASTSSTTRAGSSASPSPAASTVSATTDPSLPSPSSPRPPRSAPSSSSPTSSMSPMATTRRTRASSPTPSSGSTSRSSSPSPRPTQPHRLLLHRRRRRNNSCGRPNGERRTGTSFGPCCSSTSFGGGALGMDWMEWRVNFKYVRFLGCCP
PH01000018G0630	MARYRRGKTAKPTGFGCRGSAAASAASDQISARSDVAAAAEEEAAERGGEEDGLGGVEDVEERVVEEGHHEPRLLLPPPLVGPRALHLHPHAGLEPPERHAFLRFGSAEMDVILSAGGEAYLVLFDVDCGVIDAPIGPGRTDIFEFEILEVGAA*
PH01002820G0010	MASAYNTYRTGTFFRLNWIPAVPRRLREAPRGHASLQQLLPVCSMSPHLFSSTTSRESSGLQGEEYAHRRPNQTLNPVAFWM*
PH01003575G0120	METAAENEKWRHRRPTHRTRCDGLVSHITVMRGRDCIAGRAEMTDLLVKGAFGWMNEVKWNEMMDRMKLNGMIQVGYLVDWM*
PH01077386G0010	FRNLDLEDGTGWFKFKYQAAKCEDSIVESCRIARGLVEEGEEMLKEF*
