# Supplementary material for: A deep learning approach for orphan gene identification in moso bamboo (Phyllostachys edulis) based on the CNN + Transformer model
Source: BMC Bioinformatics. 2022 May 5;23:162. doi: 10.1186/s12859-022-04702-1 (PMC9069780; doi:10.1186/s12859-022-04702-1)
Supplement: Supplementary file 3 — Additional file 3. Includes 1106 the second edition orphan genes of moso bamboo further screened by CNN+Transformer model. [file 12859_2022_4702_MOESM3_ESM.xls]

## Sheet: Sheet1
Table S3. Includes 1106 the second edition orphan genes of Moso Bamboo further screened by CNN+Transformer model.
Gene ID	Protein Sequence
PH02Gene50962.t1	VVELERPVAAELPEQLARRAHRGRARDAAEAAAHHRVRQVVEGPRVQRRRAGRAVRHGVRQDLRLGAHGRRHGRRAVLAAHGGGHGLLSRRLRGRPRGGAVHHRRHHVAEPEAALRQQGVRAGPRRPAREAGAGDEGEGHRRERWRWQL
PH02Gene28895.t1	MSVLVFATVVPAPSVPSLLCSPSSFYYSPVVWFGCGKWWVMVLGLLWLVLACGGSGLVLACTSRVCALHWLAMGLLVGLLGWLDAFSCGSDGDTGVDKGL
PH02Gene11217.t1	MTGTGTSAMGLAADEEDVYHCEGGYKRFVDEEDVEDIALLPPLLPLWGRRTSCLKNSSSLMRESRRLMP
PH02Gene24420.t1	MEVMTLIPAMMELACSDETLESSSKLEARLGCESAMRGRRERATATRWSACARSLTLTSPSDDPIVELYRRMLLPYRELDVVVAEQHLEEGFPLVFVGVGRSIVQAVEFLQSKSRQLTWFLDFNVS
PH02Gene49691.t1	ACYDDLYFEIRTMLPMLHFGHTWVTIQCWIPFGSEIEKSLHLPSLCIWSFIVRYHLGQKQRKIFIYRACAYGRLUPGLULTTDLYLSSTLYTPIYSRRFQARQLUIK
PH02Gene49215.t1	IRVASFRRSVVSSRRSIVSLKULNPCSHQAASLLRSUUFHHSLLPNUYLQLFSS
PH02Gene16707.t1	MPTSNCEEEDLATFEKPQAATKVKTNSPKGGDDKDELISVELKVQNKEEIPQATTIINTAIVDGDSNGDIKQSNKGCNAERNQPSHLLTAARGQVHWNCFSTKSTQSEGEQAFHEKNSRSSSKQVEEYDAGHQVQIKPSISTRLRNSLSSKKAMIARGFRDWFDGTRQDCHANVNPHVAQNVLSRGNIICGLSFVEPQPPANADHGRLEQTVAKLFNDVC
PH02Gene31725.t1	MALPLPFTGRRILLRAPPLWLCAAKAAPLLSAFTAATKLGPLRSTPRLPALPAFGLVPPPAFEPAAIASSQGDATRARLPDLSCRSAATSWWLPARIHSATAPSGRLRLRLRLCAPGECFPRTMSCFSFIH
PH02Gene07979.t1	MAGVCAAWKLFCTVLLLSAVVQYSCQARPLQEPAEVLLHQVNAAKVTVSGDGEGQRGGGSGMADGAAPIPIPRIFYFQKDRVGNYRGVLVACKSLIHRAAGLPSIWQVKSQLSSFLVSIGFMGRHVLPSTVALPLMISFVILISFGPVQSIQEHVDRARGQETYDSQADANVGAIPFVATDAPAAGATGTHTTDQLPAATQGDIHHLTGGRYWRSHD
PH02Gene22951.t1	MSKSSSSPKGSVRGISCPGINKIVRNKISPLLCRFPPVPVWAHRTSPPPSSNPTTPPPLASLARAPFPSLAAGHRLRLRRFRPHLVNKRAGAPRKGREPLPRDADHRRGRREGAVPRKIGDAMGAPGA
PH02Gene18131.t1	MASLDLSTSALTTVARTNSSRGISTSTVRGFMPDALIKSVQYFDSSFRCKQLFMIWLLLVRDEVQMLKDLHNNCLYYFFAPYRMWHAQWSNSDISN
PH02Gene22151.t1	MLPPPDLKEIGRTPPPGRAAFSVVHFNLPIQIRELTLLPIAELILDLSVVHFKQPTDPPNEVSLKIRGNPRFYPYFKCGEALASVSFKFETPSIIWDLETPEMKN
PH02Gene21129.t1	MGSGRRARRRATRGRAGRMALTAGAGPGRSCGGDEAAAADPATGGVAMVAVDRGRRCGGAREEVDPAAVEADPAAWRRRETGGFMEEPWGGGDFMEEPWGGGAHGKTRKENGEKPKQPKLNKAKLGFLSSCCYHQLPFASFLSTPFEPSAPLPALPSCTLWYLLLQGFV
PH02Gene23261.t1	MHRRQCSKDVLRGGRCNKGRRMPTGASGLARWACAEKVRGNKLDDDNKASPFHVLLCSGGCLKEILCLYSLCKRLSYGRVALILIDSLIISFCIDHILLPTWEAPAM
PH02Gene07778.t1	MGKVPRGEWNLALAGLAVAAEGLVVVQEVVWVEVEVLVVVPVEAEVLAVVQEVGLVVVPVGERELVGATEEELVVAMVEAQVLEVVPAAATVEELAAAMVVVQVVAMVEALVAVLVVGVALVVEVASAVAFESRRRWPLRSGGVRTPTSMHMLD
PH02Gene13283.t1	MKLLSFKQASQVGSWLSLCQKGLIASPVVVGVQESWQLLGKRSAVLADFSDKLFLRFSRRREQLQQHSGTML
PH02Gene27993.t1	MGFQANNVRDWLLPFVPTFPDLFSHRLFFTLFSPPIAYWSPFSSPSLSPPSPLLSPGPHLRCSAARRRAGRVGRGVHPSGCAHCRGHAGPRVTPQEETLLRCRRQRQIQRQQAKVAEVVAGRDPVGDGKNEERGESCRLGVKVV
PH02Gene04477.t1	MSARRCYRGIRRVAWCGRANRGRSGACSGRIATARSSSRSWNSSPGRTSRTKTKGKRGCIRSHSRNG
PH02Gene38689.t1	MEMGPDTVQAMGVATATVVDQLAVAVDTAAVGVEVEPGMVMAQATVPAADMAAKHHHAWMNGCESVPLINVAGVSDTNRNPIKALAKIAAGPSVCATEATLLVGPSSSSMSVPGVVTINCIHYARDTGLRFRIFSLIVENSLRCMD
PH02Gene34353.t1	MAPLDVVKFLKLTDVHPVLGPLGKPTRASEIIFGIQDQVELLQKGSHGAKRSTHWGLHLSASERELELEES
PH02Gene46254.t1	MDVVTSRRSGGGGDGSGGEVGGRADLGAGALRRGEAEAAPGSRGPEVTRGGVSVEQRIRSESGEGRSVQTVEFQVKKSH
PH02Gene14656.t1	MYRQGVTAFLSCGAAGAMAREVFDEMPKRGKARQLQFWIPSYGVVENECAIAWALTPKGTAHSCSANGVRMMGAKLERGRLAKKNFNFAPRKVAKALALQHKAIASVTIKGS
PH02Gene26716.t1	MTPIHRDPEPHRIPPPPSPPFSSPSGERTHTCFPLSQSEQNNFPYPRLRFFFSAPFLFASNFSLASPLLLLRPTPHHHSLPLPPDFLRLLLRRSDLAAGGLASPWRPAFEVKKVLAGNLDPSWFYTD
PH02Gene23675.t1	MPSRCSTHALVGLTPNAHACTAPLTVLASSSLLKVLLLCGGRQRRGGGVAAEVRRKVDEGAHVVDQITQITDDERRRHGSGVKNRGRRCFRGFVGGLGFARHWAGFDWIWASSTLEYAVANRNNIRGNGDI
PH02Gene07170.t1	MSLPHREAPSFRHLPFRRAISDEEVQAAAAPTTTSEKNGLRQHLGPAASTRTDSEEDEDHTGCKEDPDGQARGTTAVFANWSKDFSCFVVFKEP
PH02Gene21049.t1	MLVKGLRSKCSNAKERTNSPKHSSSTGSFFLPQEDFSGEVLHAQQLVCGDVANNVCIVDFVLQAKFASFHYVDKDVDASELALNLWKQLGDLLAVKIDGKCFSDEC
PH02Gene34692.t1	MKMSSIPVKVALVFVFFAPAFESRTLGVSYERVDLLVPVPPRGNTTTEDAVPSSLNLADVPRPPSSPQLDHLGGDGAVDQPGAAVSPSILRRRPQPLPPAPIPNSNRTHVCRAGPASPPDALDVFRQAI
PH02Gene36863.t1	MSASIRVVRRLVPLAAPGCLDSQADRFASSPFPGPSSSTPIFSREVLSRFRRPVACPPHALAVPPPSPPANEFPVALSSLGLLVWCGRSSADFVVQLCSLEFGKVVSAGEHRGAWLPASRLLAA
PH02Gene32414.t1	MCCCCSMVAFGMTLSCPPSQRCTTPSAFRAVDALLVAANRPNHATVRAGDDLRVLDAALLGTHPWRIGKTWASQ
PH02Gene27278.t1	MIYATSGIPGNYYVPALLDNSILDCQGSSVKHILISQKNVAGTGIYMPPEYVADGIITKKYIRNGR
PH02Gene45857.t1	MSRRRGPPPPLSPPTPATPSPPSPAAALNPRRPGRQSGRREEVLSVKGSTSIARLASAVSLRWFSDF
PH02Gene21990.t1	MGRNVILPVKRRQRGAPASPPVYAPAWCYSLPSPPLRPFTPAASIFVRHRWFHTSSVVPLYTDPKAWPDYPPVSGPMWKPKHVVATAAHGGKKRRAKRARPEKHRAELREEEPKRRELDDGARTGAMMVVDEADDDQLSSMSTDDIVRAPASSTTRSASSS
PH02Gene26554.t1	MAAGRVGRQRRMRSVGPSASERPHAAGTSQSLVHRRKHTLAIPAVEAACYSLQMRDHARLVRKTWDATWTPKPQKTK
PH02Gene33937.t1	MRKQLQYSSSRALSLCTVFTIAFVVICAVHVVSVQRGRATGASSLTDPCVGKTCPRPGQAYPNPCKRIYECTPGATLQHEHGN
PH02Gene09499.t1	MRVRWDNTIIPENLTWYQSHPSPPNPNPNHRLAQPSPLSSFVVVLATSADPALRVRGPPSSLGASASGRRRDTQDAQVTTSGRHRHTSHHRQLIGSPPIRSGSGRRRRELRKKVGADQDLAEEKKEKVGKGRKKPTKEKREKKEERREKEKLSVEEKGGKNRFGFFYMLRLCNIWVTVKSVIDV
PH02Gene45383.t1	MSRCRGRRRGCAATGGGEGRERRRGCTAGEGGERRRGCVGCDSGFDIRVEKSSRGGLGPECLMGCGLEVSLSSFHCPNISMKKRF
PH02Gene23436.t1	MPLPSELPQRGHRHRAVSRGGVDGNGGVTRRAATTDGRGRTEEVPQPLVHATACVAPEHEKKHGAADLTAGTTRLGCGGRSDSGDDWIEVWRQIQASSLPPTTGSGGPPWRLACVHQTQ
PH02Gene42235.t1	MGIAQRPGGGAMAPCIGWEPDPARSGWRRRPERIISNYVDAKATSKYVSAVQINHNTSLQKIRQMCYIW
PH02Gene15815.t1	MSSRVPHLHLFPSIDFFFDLGSTARHHLPQDWLKTAAIATIPHSVAAIVGMSFCIGSLSSDRLASSPALPFTSVSPLGSVLP
PH02Gene35557.t1	RGUPAPEDUHYCANQAEAUARRFKKQQRQRSCMRAAHTGDUSYEQHDHVCYQWHRIRRRPLGGSTHLKKKKMQCSLSEEVDSTEWCPTAHSHADVL
PH02Gene30163.t1	MNLTATVTPSGHPLPPAHETDGPDATLGAESAAKTPAEAAPPLESKLLLHRPRAPHRGCGLRSRSNQW
PH02Gene01652.t1	MAPSDLSPRALRAWCRESKVEESKGYKDRDERRCGQWVRPVKGLIRLLLGSEEKETTATNSPLPPRFLVTKMLGLRRSLYI
PH02Gene23327.t1	MRASSPAPAALAASPPPPLPSSYPTPMPRASALAPPPSTPSPLSSTTSAPSVHVLGDGVIYVGGVEPNDLYLCRSWLELSRMQAMEHGQLDALLHRISITITYRLVGIHNRRRSLVQSVCGRPFFAGSITDSAIGSGSTGVMGLMARRSVCLLSCWKRRLL
PH02Gene22378.t1	MASSSSPDDRSSYDEEASAACRPLDLNGDTSSWTIKPMSYGRRLPEPHCRSPGMASNSSPGDGGWYDEEAFAACCPLDLGGGASSSDHQAGTDEILVVSVVL
PH02Gene32454.t1	MQKSYSDHSEFRGWSKRLLEMMQFIGATAEQLPVFHTEEQICDGKRYHWKAWINLVPLAYKPDTECQFVGQRYREREAIQDAARQAVLHLRQHYDSEFEHSEYQLIPQRGSDGSSFQIPCPGDDEDPRIREVATHVLAQEILYTRVLKEYQKVHQKYHLAKHGIKNMRRELDRYNEPDQGTGSICDESPDVPEDPTVEYTLRSPDYTPLSPVITPESPPGARPHPTGIARFYRRRFRGSNKGKEKMEEATPSQQVTKTAKEEKKEDSEEEEDPEMLIHYTTSNPPSSGW
PH02Gene22984.t1	MVAADDCMPCHAMGTGLWMWHGSQHELPQESTTGGVVRIQLYDLLYLIGLRLSRALGLERSASGMDQECDGLNRIGKEENRTVKGRLRICRSV
PH02Gene16716.t4	MAMVVEWRDGERKDRERKSLQPLRAVMNILTFLLAELVVCMDEWTHGLLFTNGSISAGISMNYRCWLQYQVACIPVFWPQSWTIEYSLFLSFCYSIRWYVSRISDAMLQPLNTCIQWDLRIYHAFKDLSLDTSTY
PH02Gene35118.t1	MSTMTLCSVFSLHDTAYRKVKNVLDGSLILVMTGHNTVYFAARFWKLEVKNCLPLFMQHGKLEVKELHDSCTPNVERVMSFNGNS
PH02Gene28918.t1	MPRGGDHGPGKGNKEAGVPCEGDHRGGELLGAAPRRRLLGGPRRRSPPHVLPGQGAPLFQMKKMEQNEQWNYHVSNLDAHTIPEGLLGSAKFADDSIAADASFMKLLVPACNCDAAAMQQAALSGIPIFGEDTIVSEDRR
PH02Gene25198.t1	MEHNRNKGFELRQLHVGDCRWRWEKGFAATFGGWGYTPVMGLQLRVMATKRKSEKSRSLRK
PH02Gene08966.t1	MCPAPFAPNLLLPALVVPEPGHLLLVPADPGYAVPGQGTNSRFDRLTGAEGLVDSSSRYSFVSSIWRGL
PH02Gene44855.t1	MYRFYLSGLLVPKVPNISFVLCHPLWQSITLEALFFIVLDCCFHSLERPCRLLKEIYGSLTVEAPVQRQIICDMDIPYARDYSDTKHTLWHSSCTQHKLFRTLQELQLDVSV
PH02Gene41647.t1	MEEELVAVLAVAMVEVPVLEVVPAVAPAVAMVEELEAVLVVVQAVAMVVGVAPAGVEVALAAAFEMRGYYELYS
PH02Gene49669.t1	RIWLQWCRWFLQQRQRLPGIRWRGRIWLQSRRRRWIWRRGWVWRPFWVLCWARFQPRFRWLRTRSRRRSPWLLPQSWLPRLWTRRWRVVPRPRKAVGRHPVECGSAAPGGRGHGYAGKSSGCNSIGTGSSTGFRLSRMFAECRADGFDRKUSSCGGIHPVGEDSGGIAEAFKSSNGLSTWLTVUECGNSRUNUGRIFKGQCKEEVLLALCNURPCHVFLUGSIILQYLUQUUACSIUVSHSURSSSGGTLGGICGGRAWFLSYSVRSFIGUVFGTVDCFGQSSWGFYLSUTADGSPAQISTKRVGLGGGRIGQULICSPFPIPSUVATYNGLWWCGDQRAWCAVDFURIUGCPVWYAYAKNLDTSURSSUKVVUVPSSMGFRLYVWGYSAGGYEDYEEQ…
PH02Gene24693.t1	MTIGCWGSQHLLPCEGRDPSSPPLVASWPFVQLPGVAVCPLLLCWRVYHVCLCFVLHWFQQWKKMLKEEDWTMVDWIANQLQEKACGLKQHQPRR
PH02Gene11868.t1	MFPMLPRVVVSVVSSSYPTTIASLAITATLHSIADKLCRRGPCLYRRSRSSLDHHHPSLSRLTSPKMTCWEHSTTSKSKSKCSLSKKKPEKMQRILLSKILVDPRMEATTVIRSRPRSSVPVV
PH02Gene28132.t1	MRMVPWRSPVVAGSLLGCLPPSPSASPLALLAVPDLPSPAPPAPLGLPRPPACTPQPGSPVFISKIRSLSVISTCTISDTVLKRSITTRGASSSSFIYRRTIFANCFSCLHVPLASPIFPI
PH02Gene01233.t1	MKFLVVMIELQKRTVVNNRKRKATKKGIAKGASACTPPVTLQPAEGASVCTPPVALQPTEGVSVCTPPVALQPATLSNSPGPVTRRQLALTIGGGDSQDTTPRKKFATPRKKVTTSPRKKLTPIKKKK
PH02Gene39819.t1	MATTKHLALAILVLLSIGMTTSARSLLGYGPGGGGGGGGGGEGGGGGYGGSGSGSGSGYGEGGGSGGAASGGYGHGGGGGGGGGQGGGAGYGHGAGEGSGSGYGAGAGGASGGGGGHGGGGGGGEGGGSGSGSGYGSGSGGGYGQGGAHGGGYGSGGGGGGGGQGGGSGSGYGSGYGSGSGGGGGNGHH
PH02Gene11843.t1	MSKLKTSAPLGIPRPNPFQSTLHTPNRSSFRLVSVSKPHEIPHARASERGLEGREPAPPRLPRSREFGDG
PH02Gene03503.t1	MGWADGSLSSRPALSFTPPACELSYRLSLSPGRWQICGCVIPNSDPDDLGGVLVGVVLTSLAYLVIGNCNFLNLYLSNFRISKAIICGVAHT
PH02Gene02438.t1	MIPSRTSRARDHRSPAACLLVSIRERKCRTARRPASTSSWPSSCRPSASSSSSAAELSSGSACCSPSSVTSPASSTRSGSSPGRSTPSR
PH02Gene00827.t2	MPKKMGVNTKAVKSYDESRSSLRADSIAASCHLSQSRDRSSPSSRHGRWRMPSPRWPSLPSLRSRRITIPSAASRSRTRSRARKA
PH02Gene42003.t1	MQERIPTGLASTEHGPNKRAPSDPHRRPNKSEERRTWGARVSFHSHLPSVPAADPTPSPAAAVDSSRESLPSG
PH02Gene19755.t1	MRWNSPESRCAGILHSHHKGNEVRNWMGESNGPIRVKFRNRSPIRIGEASYPSIIKPKESSERIPSFLSPQLPSRILDASSRPSPLRLALSIAAGNRVRRRRGPTVYRVSRAFELVVRRWI
PH02Gene06582.t1	MAKCRSISALYPSSRSVRARGSSSTRSGALLVAASSGLGRLLLGKLRRWELPRPGSQAGRTHLNLTMSKTHLKQQVIQDLPGPDGEVGTECNNEKAPCWIENINC
PH02Gene41376.t1	MASGLLAAGYSSHHFRSIHPQINQAQNKTNAPPDQSTNAYAPAATATLLSVHRPPAPPPATAAPPSATLSPNPALAFPVCQNIGSA
PH02Gene50220.t1	VFARSFSSLSSRSLPPLPCLPTPFPHAPSSSSARRAPPPPPLRRRQPASAPPRPARRQLRRIRLLLWCPASPARHTRLRLARTAPRAGPRRGRPRLLRRRHRPAASCAAPGSSLPGPLLRRAQPASPPPFRLLPAGAHDAARPUSRLPRPAAMPCAAGDTSALTPFDPTKKKKDEEGCDPRFIUUSGUVGREDGELGSHRVWRTKLCRHEKEEEETCGTUFISCUCCRWURCYUUSSWGERTWRRDCAWWCHPIPLGRNUURLHIUR
PH02Gene02181.t1	MAAATATNATAGRRPAAPLAGVVDAGGSAAEGEGDTPGVGAGGEETGASGAGAAADGVGAGVGATLGVGAGVGATLGAGAGADLGGETGAGLAGGVAARGGGAWGAAAGAAPGACAVAATARSARTERMARREAAIEEVIVVARATSFADGLAMASVSSIPAAWRAPLMPTMVFASSVDIGRGFPQHLELRRRGLLVGVTATSRGDWGSASLI
PH02Gene24890.t1	MPPSRFLAHARRPVRGMPSVRVDSCRTGFKIEAVARGIDSCLTEKFPRSFCCLSHLIPPAFRAVVGPSIHRLKKAILIFRAMQNHSSLFIHSFTA
PH02Gene27128.t1	MVFSIAGWFFVSDSAAGDGAHPHQGNGARGEGEQGHHRRAGARRRPERERKSDPSPPLLKPSGVLTSSSERRFVRLSRVDDRLLKRLARGMCCCS
PH02Gene43642.t1	MAPPRRESPTPDRLPVTARCPTSLSLGCEAQGFAPSCRRSRLPPMRHPDLAGDPANLWLPRWAPSSLFPFYFLLSLSGCISPGSRDWVDAPFRAHRQLPVAVLTPPASPLAALPIGVVVGCYCSLSRAAVECRSRRARSERRLVVVGHAGFTERCNMLLEQSR
PH02Gene19678.t1	MASRRQCATVRHISIFSHLPERRRSSPDSPPTAAASSEVPKGKFVAVFDLLLRIDKGLWILLVSLLPITLSCMG
PH02Gene41564.t1	MMWTMGRLEVVGHRARWRSLRRDLLHWRGPHLSSPSPPPPTTSPASHRSSPLPASSPPPPPVGEWGGAEIHPSWTISS
PH02Gene04078.t3	MYGCTRLRHHPAGSSASSSRERRRGSLCGDILQRPSSIPPGELVRQPLPVSPRIHLILDHGGCGGTGGRCPYVPDITLRAPTVGLLHNGEKARTEDAQKWCVRKGFLVATSGDELVYVTQLHSGCIERRKGMEEEFSCAECDGKDGTILRLLIWPSANYTSASIFETRDRVHIVPSQETEMIMDMLGIVSSSEMLNAWDNLPDEIELHETFHNATVPHFNNYSCVDDFKKLNDLGDHPPPPRKAFTPLQVAAAGHPSTASAFPLRSEFEDTEEPQSEQAQEFQDPPAFEPDFETSESQISTPFENN
PH02Gene36108.t1	MRALPEILQIGTEQEAPDQERRGLEFLQVEEGQREAGRVRELAKAEPEAAEGGASGGFSPESVKKSAHGVPAKEWQNSMRSYAERTWGHEGFREEAAVVAGTAGATLKLVLCGPSGRRGEGKEEEG
PH02Gene03161.t1	MIRSLIVLLFSTVFFSSRTRFSALLPSLRLFFRRMPLVCTDFIAPSPSGYTVRCMCGTYVSSRLSVYFRAVVE
PH02Gene09359.t1	MSWPAPDTTHPESSETVVLLSDDPLAAAAAGVCPEPSGWSSFPCFIRFMRCFQHSLYFQNLVHPQAQGLPKTGMIVVLPATLVVEHNKIPHACARIFQSCDSSVVRYVEQVLSSSEPSAAVHCKSLLWIDVFYFELEQPVVGIILPVACAIIHPILVWKYGGWRPIIRKD
PH02Gene05699.t1	MIYRPGRANVCGDAAGGTHHIQAHSLQSFHFCSSFKHHHQHGGSGESWGRRRRRSNLPARHGILFGQTCSYARIFPEVDGDDTSFNVKVGFMAMQVVFPALLRENTNLLSVPWGYYIIAFPVATALLLFLLACTEYLA
PH02Gene39895.t1	MVMRDAAEGIMSNAELLDVLYAPVESSIPVSDDPEMEALRKESIRQRQRTRVLLNILARPTQKMENGGKGKISNAAEAETDEQATTQQTEPVADPAAVEDAVGPAEEKAAFSAQMDAMRAILDRDKVLIERFRAATAAYSDRDPGPTHHDP
PH02Gene34098.t1	MAPPCQLTCRISSSSGDAGVAGAPPAAAHPTTARREPDGDVETAKATRCGYPLGFASRDHRRDVSSTGLQSATLWWMMDLTCYDFHKGFKMRGKTRGTYRS
PH02Gene05582.t1	MSQDVACYVNCGDELEISYGPTNLLAKSLLLPFSTLYCLGKAPPSPIQEGTGGDYLAIRSSPARIPPAPARGFGQVTAPCF
PH02Gene27697.t1	MGNVFRGNPVSLPKRSLCVRWIGSNGSPDPPLILRRLPPTPQAPTHQFSRTAPPSDSDSTTAGASTSPSSVGSRELVRAQLQASTSLLRRRDSSSAAVRAQPPSSSAARPHRDGPGPRPRAGGLSRLPCPPSLPVQCKLRICGRALD
PH02Gene38921.t1	MQKSYSDHSEFRGWSKRLLEMMQFIGATAEQLPVFHTEEQICDGKRYHWKAWINLVPLAYKPDTECQFVGQRYREREAIQDAARQAVLHLRQHYDSEFEHSEYQLIPQRGSDGSSFQIPCPGDDEDPRIREVATHVLAQEILYTRVLKEYQKVHQKYHLAKHGIKNMRRELDRYNEPDQGTGSICDESPDVPEDPTVEYTLRSPDYTPLSPVITPESPPGARPHPTGIARFYRRRFRGSNKGKEKMEEATPSQQVTKTAKEEKKEDSEEEEDPEMLIHYTTSNPPSSGW
PH02Gene16962.t1	MSATRAHHAVVSFLNADQVLSATPSSRLHQLGIYSDPRFLAVETADAYLLSLHRRGRRQRLVTAVDELRNPCFVYSISGETTSTRRPLFILTELPLPRTSSRRLPLQHLFRFRFAVTAILPLWRSAICFFSTRNPTSKHLHRPLEHCLAAGRTDEQISSFPGALEVLVEMSYKEWEEKHSDSGAKMQSQQLEESTRDMGISDNMLHAVIPGVTCAQEVLSFLGSPGAS
PH02Gene25522.t1	MADVLLTLFPSFPCPSPLARWMGNTSAGSLPPRICHADGRRAPYSVPPCASQLARPRPHSVVLPLTAAYCPLVAQEVACNLSEPPWPDDSHLLLRSLLETQTLTRSSVRSKPDSNFSHKALFLRMHSTCLMNCQP
PH02Gene10543.t1	MVFMIRSSHRGSRRIDAVLDINWLKGQAIILKRVATICCCEKGTDSCMSATCLINSYCPCVLCWVIISCKIKRCQMAKEAEEHVADRV
PH02Gene13247.t1	MTHQSSSSRRSASSLGTSRNLDKLKLTTCAPRRASRLASPCLIFSTAAPHHRLRRRRRHLRGGGWRRRWFAVVVVLAGGGGALVHEGVAAADLREVEGMEVLGWVEGSGTKALRTRGGHGRPPRTHPCARPCGALLQLQHKPGHQRCAILKSASPLNFTSCAIDDSNTPIEIHHLRRPCSPMGAQACIADYTLNTRSGWRC
PH02Gene43678.t1	MLPSPSRARLPAILFALLCMALVSSSLGPADPPTAPGSYSPATPAVSLQRLHLKTVSPLNPIAEPMGGPIHNPPNGPPPKHTLGPVLEEEAPAGHPRDEL
PH02Gene03746.t4	MIDLSLYSSARPLGLSSRLCRSSSFFLALIARPPFSSVFLLLAPPYVSHLLHFVLCRFCFYRFALSCRWFLIGLRLLCPRFGLGEESALATAYPSFRCLEKKALLPLLLLRSTALFSSFRLGVCSVIFASVACTPSSSVLPPLVLFLTPPCVSCLLCFLSAGFVFIVLIRLDDGFTTADLRSCRVLCRSTSSSFFWALFVLLSVLSSLLQIVVVVSFAFGWFMTSVLTSIWVGDSRSVACCVALLAVVLLFSTSATTGSPPSLSPSLILLAHVASCGGAAG
PH02Gene21602.t3	MSDLEVEGDDAENLGIDPKVEVGLGWRCHRRERKREWWQKPSPLRSLPFPSRPHLTIIPFTPPSSSSRPEKEYNAVTAIAVEFRRAQTPHLLNRTELRLAIDQKNHPRNRSPPSLIAVIDLSPSSSITVATALW
PH02Gene33611.t1	MNSKVGGEEEERETAAARARGGGSNSKQVPQFRVSLHHLQAFHFNDGHGSLRGVGVIASVKASIRNDEHVEL
PH02Gene28206.t1	MLWSKRRRAEWWRPWEAQAGRSTQRQTTVYTRVAVAGINSGKLLRLPSLQFSPSSYDGLIHIESQLPALSSQADNLGNDML
PH02Gene20792.t1	MAVQSVGYNTQEGEKCLGASQRNTIFHIEAMQTTSSREAKRSRCMCHEPKPRTTFLDEREDDVDMPTTYPYGALGWHQTTKEDLPIQHKNIEVNSIPKPGFKLYKNCLLPESLILDSRIKGDVQREVWKEGVSLRSDGTEGLPPEYMAWMLAAWKEMKHAPTHEARKKALLMHAAAHVAIVRGRLIGWIGK
PH02Gene06820.t1	MRKSDASQHFGVCVSLASSQRRPAAPRPPLLLAGCLAAGASPSLSSPGSSSISPTPALRHQVNSDF
PH02Gene29499.t1	MKSEKYRRKPIKFIHMDDQQTAGDAPKLSGRKDADERWSPPHNHDAAAGTAGHSMATSSDAERRALIKPEREGFRLYPLERGDDDEVAGAEERVPGAPAAAGLLIWARFWERTVCTSSVSF
PH02Gene45378.t2	MVSVAARASNFAFAAIVIIARLGRIRAVKGIGSLFGASDDFQSDEEASNEYGGGELVMIRTRRRLSCGVTSGLDSPSLPSNLSQRER
PH02Gene40213.t1	MFSRRLICHAKEKTVSRTWIPWIPVVSSSSVRIPLQRLWGKPNFNGGCAHLHAPAPGVSLGELSPANQQVRREGEGLLAVGRSAGEEDPGGEARGAGEHGHRPVHWAHPHGFYEDQMQDGKGCDGDLYQLIEQQLNGKGTTRQK
PH02Gene40281.t1	MKRRARTAERLSWPSTTTLLPHLPLKIPAYPIQFFNPDSYCLFLRERTTAFSVAPLPPTVRGRREAAVPRKIGSAMGAPRA
PH02Gene42550.t1	MRSRPTPRRRRTSALQFIRLLIGWSTAVLVSGAMYPSRVFLSRSFRSDLYSYVRRMDKDVSSNGISAGQVALNLHPGTYYIERMSIYSKRGILLRMASFARE
PH02Gene19267.t1	MHRKGGVGTCGGGGGNGKVTRRGESHARAKEEKSVPIQSCPSVHNLTVRRRRRALSSPAPEKKRPGQASFHRSRATSKAKLTLLSSPLLGWRGAGRRYIEAAFFCWSDDLLLLLVEV
PH02Gene39396.t1	MAAQSAAPKLLEVSSSAPASGHRAWTGLLSPDSPHPESAATDSLHRSLQCSEKSQVHSLYSKIWLASCNCSLGAGG
PH02Gene21912.t1	MPFFSNSGEPDLLIHSSVVHQILPHRRSSSPTLATTPASPISSSIALLFSKFYHHIFFPKSGENSIEPDLFIRWVIV
PH02Gene28373.t1	MSHMNVQVQPDLRFPNFVAIYLTVTSLVLHRPPPCAAATSLRFELRAAPFFFVPSASARSPRPRLLPRAAASGPRTAIPSFRVATRLLPTPPSSPSRGTTASSPRRRPPCSSAAIIHPAPHRHLLYSTAPDERSLLLRLEEQPDHGGGGTREHLCHAGELRTHRPALFSASAFLPSSTTPAPAPAHLKIHIITTDKDKVLEPGPDVRCGSSSGGHAGLEVDLLRNPVLPAGAR
PH02Gene21219.t1	MRAATAERTPPVSVRAASQSSIWAGNLPHHPCIRKQGPEERSARVFARPGRIEEKSKARSAEHPNPSRPSASPRQPPRSQEHMVSMALVLYSSEAALYCFNSSLRQRSNSEVSI
PH02Gene45186.t1	MAPTLSSPWKGRSSWAKLAPWVKLPPAAGYRRRRLQFPPGARTRLLPSLAATTTNASLAARPSPDSSPVLLASPVRPAPPALRCALMFGSPHPLSLAPAPRLAGSVGGDGDGWPEKDKVIKLIAVL
PH02Gene22287.t1	MMIGEPTLSFAFATSECPMRRGRHRRPARTRRERRCQDDVVRPERLGFVAVIRSRMMLVQALRAASCLLKPDKDKVTEPTCGRAFGSDSEGIFAVWSLTKILGLVLLAATAVGSTRPAERSTSRRGVIPSKTQIPRERERPRSDRLEI
PH02Gene03194.t1	MFTSSAAAAAEYPKFPSLVGDCNTQISSASFARSKGFPFSLFHSGCMEARRWKGIECGSCLNYHVTATLYHAFL
PH02Gene44467.t1	MTVWQRVRPVLQRSPRWVQGKCCTQCQRRRASTMMPPRSTRILDWSMHGDALLDPACKGSRLLAVNCWLGASWGFY
PH02Gene25272.t1	MQLPESENFGSSFTNKGSEGRSGFGANNTSVEGTLTPLRCIYTTRNSGKEILRCYYATMNLGRDYEIIQVLFQNDSSAALLVCVIGTMAP
PH02Gene47951.t1	IRCAGVREGEENSGQGCSRSLFUAWRIRKPQWEVAAQCVQAWAGASSSAPSPSGS
PH02Gene11185.t1	MKSFQQQKAHTNREAPSWQNDMQYKAERTKVQSARKGRCSWRNRETPSPLAASPRRRWICSAQREGRAGEAQGPGSGRRVATSGRAWELLGGVACGGVESRLRRPGSEAAAYRSGQAGSGQEAATTRHSRSWSAATTRTSKSGDCV
PH02Gene12155.t1	MASAIATTTDLRLDRQLLMGLRINERSCHVRETLLLCVTSLFYTSIVDAKLPLPYVGTCKREPLYLVWLDCNSYS
PH02Gene09073.t1	MLQSGLLEVSLLLLINLDAKIFNDDCQELLPSKCLVMNSRENIDSSSFGVCRFFGAVYHLVFWLLYDTVAIPVLIFFFTTEELIRSIL
PH02Gene08289.t1	MAVSMHLLRCDLGSSSACLALDQFVVLYHLSVTSSPALAPGSDSCFVRHACCYRNLPWLVVLSMTCYG
PH02Gene18819.t1	MNKLIGLKGVTSIAVLQENVGEPMERGLVLHFFTIRLFWGARHVEFNNRALMDGRNFPSPFPATSVVVSTMSTKCLSE
PH02Gene18019.t1	MLIQRSTVLEAALRRDPVQVQPPPPSPPSAHRHAASSSPTPVEAALRRLRPTRSSQVILQCRSIDCLLFWLLQFDFQVHSAKDHIFRKHMRKVPVYWRIAHCREEPVQMNGCKCSGVIF
PH02Gene16602.t1	MARWSMEEAMTAGAHELEDNDDDRAVVYTADGGEESYTPAICTSPELRKKCDTSGLGDTGARAVHLAGVGDNDMELYLEDLEEEERTWEEAA
PH02Gene45645.t1	MRLPWISGLSIGQRKKLRDLIVGSITVTLHIRTVGVGSTVNNSNTSSWVIHYKSFFRDLTILIDNINRLRYRRS
PH02Gene22505.t1	MAARGGARRCAAEPGRAKLGRSRGAGARSDLAYERIRSLSPSPSAWGVSTSARRGARGSSRLQPPESPRANRPQFRQDQICHKTKRASDYYPLNLQDIQDTAGK
PH02Gene33540.t1	MGTQQRRGSERENKTPGRRVVLPALATRHSSSPNGAASPSLSRLTPVKPIPPPSPPTEEPLHASPFPTQSTAESFHASPAWFVPRRARDSAVLPIASSLPNSAVLSWVLLLEQSFLGFRNFLE
PH02Gene17536.t1	MDGGGEPNVGDGAPEADKAAVVPLLPEPEAQTQEALVMAGVDQESGAAEDGFRFFGWISVDIRAKLL
PH02Gene17806.t1	MEREEMVVAVEERLLPRWRHCQGPDLRNFQRRKVLVMYLGETLCWGSLKVYRQFLGFNLQCREIIVVHEESKS
PH02Gene21752.t1	MFESKKALHSTCFCEITLDGLCCMRGIFVICFLDTSQQNRSRHARPTYLLTTFFSLIKWQYMFVFVCIYEIRQVFFLVHIQRRRQRNRQVAAPALDCCVTHVLASLLQMRVCDANKNARRKPMNPSTHWFLNKSYAMLSVNNHILLT
PH02Gene17691.t1	MGATRRTLLQYFCLTECMFPLFDGLRPRPAPRLLPPADNFLPEILETEHHSALFGLTGSDKTILFYQ
PH02Gene43164.t1	VMELWLTKEVEKFKEKMVKEKFYIATEDAHPDTPPPSAMRQPVLSTVSPRFFF
PH02Gene33693.t1	MRESRAPGYLPCPFSLPLPANRGLPLARSASLPPLPAAHRRRARAAAALEPAPGSATIRASKSSRISVAVYESS
PH02Gene24199.t1	MAPDGEEGRQRRRLVVDGARWRKRPAEKKTDGEKGRRRARRRRSSADLEAPHSRRSGSDGGPPDPRERRAVGTTAAVATVATAAGQGGKVSMARVSMTLIPCWNNASCLF
PH02Gene27155.t1	MKVEILVDLSSLRWTWRAMSDAWQAWQRSTRIWMIWRRTCWRTWMNDQLLGPKLEACKDMARCW
PH02Gene14894.t1	MQQQKLLPRPPPLHPPPLYPWPPVPSLPPPLLVSRPCSSRPARACKDRSWRPARTSSCSTRERTSYSLPLPLPPPPPTLLLLPPHGYWYTAASLTAGSGEIPQRRGRGRPDPVVHLATITGLRLCLPSGAREEEAWSGARNLLKQRETF
PH02Gene36357.t1	MVTVVLDRRCGAETRCSTDCPSPSSSRSACACTRAPLPRSCGTFRHPWQSVFPALTFTPPGRKSHLSATWSIILISKVGK
PH02Gene09425.t1	MLYRDKAIPKVDKEIGSVCYFYYSYEGFQSQRTVCRSRLLHDLANGHLPRGSLRGRRRLHRHLPASKIAVGGVLAAPPPVCRPPKELGSGPGEPSTAAAAVGSPARSSRSAKRQVFVYEFD
PH02Gene07510.t1	MSRFKPYHEMQSKTTELVLTEVFSVVHFRLQREEEREGKSESLRAAALGSAATGLDGITCSTHQRRLLSFDQVFGPSAEGTDFQTVAGGHTSWRVIDVRLEAPRVGKRLIMSICWGYSFRARTQNTLKVTLMKLYTEEMAIFWHERAIQGFFGGKAEKGLTLHEERDGLQSDTWQKPCLPIGPGVPQHR
PH02Gene14722.t1	MRLQHAGAAGTLPLQLPLYSSVHFFRNGSAASTTLSQVLRCSGELLPSVGVLGVPRVEALKETAGMMTGRHMGKASNLKGHAAEAAADSAVLEREKRSCSTKMYEWLAKSKKKRSCSTKMYEWLAKSTMAFQFWRG
PH02Gene47930.t1	MAPPSSRLAATVPPLSAAASTCAPPLLRPGSASTTPDPSSPAPSSSARSRSTASHRICRPCASSRPGARRPRLGPSCPVHRGPCSQLPRAVGPLPLARPPLSTELPPLGPPLRHHPGSSRCHLPAREPLDPPPDPADCSTARSSPAELHRLLCTEPPLFSFCLYSMCLCRPPVLSSPPPSFTWCRIVAQSGAKVQRPGASGGPLHRIPSPPTLPTAEHVGIAVLSLLFTIGYSNCQLQNAFSPL
PH02Gene30600.t1	MLALSFFNSTACTKLSRIVSQNLTSHADLLVWTSRSDFLRCTVKSALYIFNSNCKSASKARLVSLSSSLLLSLCHYPREEAVLMG
PH02Gene03982.t1	MPRDAVGAAARPCTRTRPRRLKPPLRVGPLVAPGLAPDPRRLPPSAQLHVVARSPPQNHLQAAPSLRVVGEALPRASNSPTRPCQVAGVPAPRRACLSRPWRHSCASRDNVSNGMCVKFYCHWSSQLWAICKDKGSIPFPPWSHSPRL
PH02Gene25116.t1	MATRPLLAAASTRPSPTARALPQPSRPHLHPAAPPRRLPPLGPLPAKLAPSLQPASRIPSSRSGHLAPALAVQICFEPPLPSAAPARPGSSLLPARSGPRLLSSLLQRQIRRFLHARLSSSGAPRPGLPGPCAPWIPAASQPLPRLLALHLSIGCLPASPFTSAPVALCRGRWICFAATSRLLHLLTSSPPGAPT
PH02Gene31782.t1	AQFGPTPAHPRLLRPRDARHAAALSPLVSLFHGGHHAFLPLPRAYGFVRPGFPRSQDGKGCDGDLYQLIGQQLNGKGTTRQK
PH02Gene08202.t1	MDAFIRVRLSLSLSSATPPGFARVLISTTAYLVHWIVTWNMLHPGRDECDADIQYGGNFSFSRIGYLRKLQNQDHFHLQTVNILWRSPQKIDPGT
PH02Gene34734.t1	MGNLASSQGNPKFPACTVRRHLLQHLFSSLETTWTREYQRFSGENLQVATMGNIMEGRHIHLMFSNF
PH02Gene51512.t1	LLPURTNVUYRHQGLDCGHSFYULQFVGMRNRCTRNKIPRFRKSRVRSGLHSTGLVACEVDC
PH02Gene27970.t1	MGNHGGMGFGLGKTNGERTWVTWLGLFEDGLAVRLGSQPWLRSASQAARIWSALFLVSRRRLGNSMVAGDLGLMG
PH02Gene41976.t1	MFGGATASQSLSPVQAMNMFGVVGSTTSHGSESTSSMPTAPKRSEEQLNKEDSSDSSPDEGKRDRANADAYSTNADASS
PH02Gene31985.t1	MTGLGKTCQHHKQSPPPPLPFDSAAVPPPVCTTSRRLLRLEPTPSRHHPSNPQSRCILRECKHCKTQEEWK
PH02Gene33150.t1	MFPALPPGPTRFCGLLVSAFVGRKFPNLPQVTAPLLRPIGGGEKTRAPVGRHDPYSDGNLRRWRLSYVSARGIRETPDPFPVVPLSQDSANI
PH02Gene22721.t1	MEETKEGMVFMAPIDGMATPSISFSRVIPCTAGVGFFCCCFPPIRSVPGCRWPTPRGVAPAGGLGSEVSPGGAPLRAGCRLASGAVRSEGISAS
PH02Gene49864.t1	MGSGHPGAWRLQIRPVPRHATTVVFLFDLNIVAILLPHCVLKSTLPENWRVVEGSVVGVVGCRPYEELYIENLVVG
PH02Gene08427.t1	MWDFFNGTWSCIGYSSCSVVYSHLSPYTLSFVCYGQILVLFMILIIFHTETECSQFRRSPQFFSLQFARIWAPHCLISEFRGRCCCPI
PH02Gene18311.t1	MRGPSTAATAHTVPHILLTSPFQNDAGERNYGDSAWSCSCPSDNSSRKLKMDTKYQPLSFTTTPALKHKN
PH02Gene17762.t1	MTVTMCGVLKDTSPQLPASASPPRPTNRRHRPQPLCYIVVGVLVPVSRTAALVSVSDDLSPPSSTCNADWVPRF
PH02Gene11371.t1	MSSHEATSALSLLSLSTSSGAASAKAEEGNGWGASASANGCYSASRTSGSSSLPWRSASPGRVVTRGVGRSSSRSEALRLSRSTGALARIRRRSGRRRSRGSLGWRRSRIAGSGADLAGAEQGRLGAPEIEEDSAAWASEQQDPAAVIAGEAWERRRSVEGHEEAVDATAPVSLERHVASSSVADCCAFASACRQFEWGGAWDSVARSREQRKIKGGGDGQRTTAIA
PH02Gene32651.t1	MPAPTPHPHCPRPFPLLGARPRHWLPLPRYSPLPSACAAHTLSSSPSLALHMRRHHRVLLRHHRTLLPYACSAPASSPSDASSSPPNSAAPLLPFVRAAPAARFVPFARTAQIAPLLSFSRANDIASPCPDSSPPPAACHPSTHAGFLPAASSPLFLPHTIFGLHGLVPRPKQQIPMKTTVAELSALNAHDAIGISYIVDMPVTLSYNFHERYGLLQVLEIQMLMHRLKKNKQAIRIWSL
PH02Gene07757.t1	MVLLADSLNNTGYLEEDEEPKEGQEATEMDRTGEIYTFGCSCCMRNETPDIIPVCFFISRNKVQCGRFECKCLPHATRLVAFEGDTMSCVCSGQVVPC
PH02Gene03329.t1	MSEPNNVSDLESEEEDHVGVDDEGMYNPSDPDDNVSEYDPAEDEEQLEEEVNDEALLEPLPVTDLNNPVIQVDSIFADQSEGNCRTAYLLHHKFCGGKMASYKWKRVCKKRTTQEGQVPLALPATTTTTKMATKGKNIQDGQGAQAVPAAGTTKKRATKGKTIQEGQGAQAVPAAGTTRKRATKGKQTIKRSMRTANPSEESQPPTTRAMKRSLGTQLPIASSQTRRTSPRKAGGKQTSDKI
PH02Gene22338.t1	MDARLEPCEVGSASSSSPPVDTSVLGRCEFPILVSFLDLAFHHQLLQTPQPIVGFYHEFSSSSHHLHFWLSLPFSPIRVVRSFPLRRYAVMKPVALHPG
PH02Gene42861.t1	MEMTGPHCFSFPYILHTVEIILLRGDSTFFSCPCFGYVLCSARMIFVPLGTLLPNTRRKSYIDCSADHRDDFPTEVSFKPSRPMRRRLCAQATGC
PH02Gene15138.t1	MSAPCLLPSTAPNLDLAIKNHTDKGGDPKKRKRPRHGGGCGTGEGGDGAQMGGRKTCCIDLGGSETFPSAGMSLISGLTMKFYPGRVRKFYQVKNMSYKNF
PH02Gene41154.t1	MASCLPLRPLTQPKAEEVAILNFSSSTSSRRPPATATTPPPPERLRSGELRAEEKGTAFLGDSNFRTR
PH02Gene17708.t1	MQAATPKWVKIGPFGAEDGTPVDIPTDAPIKLNKLEAWTDATRWIINGIRFTYIDRIQGEKTVTFGSTYERYTSCSV
PH02Gene05229.t1	MAQHVKLARDVTPTRWPSLDLAAARCSQPQPRAVATGLERWRQRATTTTTDKWHIGPNHDVPEHFTNRSIRKKKISSTEKRYVPIPSILPVTASHRT
PH02Gene22857.t1	MSYRRLKNNHSCEIFAKLRWNTEKKRKGCAHGGFLIVGDHPTRTPFATLQRRAFFNVGSKATKLKAWMVHQMVREHV
PH02Gene13258.t1	MSSVAGAAARSARPHRRLRSRRATVAMAAPAPPRTLMTNAAPGTVRVLLPLPDSSPQMGLLSRGLEAASIW
PH02Gene47769.t1	SLCFVSSGISLLSUSVGSEGEASSFFLWLLSMVSLEFLCRTUCGIGLCTML
PH02Gene00044.t1	MPISKLISVSKDDEEEMGGEKDDDYYYLDDKHAVRHIARPRGTMTVAMAPQDELERRRSTPRSHRLRPFSSGSPLAVWILDAHRHRQILSSLSPPTGGAGYLGVFFACRCCCEQTSSRWQKQEWQKGKLWQTRVTTATDLHYTGRGPRQLPWQNFWSAQLLRQ
PH02Gene03491.t1	MLYSACQQQQLRTSFAVDTFNILAFQSLIEIKESEHLGKFLSNLSLNTPIFLVDQFDIESLVAEEQDGGDP
PH02Gene21044.t1	MERIYGTIGLAFGPCVAGAAKPSREGLSNSPLPLRSSDPLPLASSPRDRRPLLIPVAWALPSVGDRAPSRLPLYI
PH02Gene08126.t1	MHAPRPLSLCVCVYHSFSPSSSPHPLKKAEIFFLLTRRLLTGSQASRSALWTWSILARHYSGSTGKMELKHQKPRIGRWKETVLVCLYYTPK
PH02Gene50379.t1	VGLCMLVSSVLPIPVSSLAAAASWSPRIVLSSDLVRFLAAASISGQIUFRSLQPQQKK
PH02Gene15081.t1	MASGTASGDAFRGTGGGSRILGGVQRRSAAATDDDKRRVVAEDTERAAAAAGVKTGGGNSVNKSAISYEGGMSVTNLIEFWESHIGDVALYILHRMASAHSNLDHVACG
PH02Gene35352.t1	MAQRLRREKQQLARLCDLVGASLLPLLVSDFWALVSDNSGHLASNSTCAAPCRNQSRRGRSSRGRTSGGSSSRSPG
PH02Gene35609.t1	MKLLAPPPSGSSGRRPAPSLSCPCARSSLSAPPLGLLPARASPRASGPPAPLQFGHPRASVLDPPSSWWCLHALVTKAYYPLAFNLGMTDNVTCCTTKHIILTKLLLQRKNSKMLNRL
PH02Gene00199.t1	MARSGLGSFPPLTGKSWYPRKKKKEKVEKEVALYSRSCSLAHTQLTLLSLICLSLPPLPSAPLIAGAFLRLAFPPNSSNPLEELR
PH02Gene38525.t1	MSSSPTTWSIRRRLLLLTSQLLPAASSSSPATATCSICHPVLPLAAFSSPLCSYLPPCSPRPPPGGPARAPPGPMLSVDVDVAGHEASVAEELMFVLDVLVLDELMLVGCAGGRRRLRWSSGKPTLRAPRARLPAPGVRPAPQRQLDYRGGGLEGNVKKRVRRLKKLSHVSGVILGAVSAAFALELLRQQRRIAALKEKI
PH02Gene43066.t1	MRSSKQRQSPPLALAFAGLHLFSPTERPRSASTPSSQQNAAARLATPTERRHPPRLPNITPPPHASPPPTDFVARLNIFSPTEPRRPPRLPHRTPPPPASPPPQNAVAARLSSPKGKGDGGGKI
PH02Gene17303.t1	MDEVLGEENVEQERVHVHVCALLPRLAIRVLLRLVACTTNDWRLVALVSNLRAGIAGSQQHANYRGSRAGARDLRLGHQARAYLRNLWHNRCRKTPAVLGFLRCTTQINKHTMLVWSS
PH02Gene28363.t1	MGPPGVGGGDDSSIRVRAEEMQERYIQKMITMLSLLMQCKQNLDMDTPFLKKRMIEADHITVAAMVVRWSPQRSRSQTSGNLRRLLQCIVQRLFQ
PH02Gene28779.t1	MNKVSNTWLSSLTYKGHVIQLVQPHDSAGLQLQFPVEDLVFWLCAQQSTQVSGDKLEFVLIVTPLKEL
PH02Gene34037.t1	MWRFSFSLSSLVSTSRAAAALSSSAAEGRAASPPLSQAPPRSFSSRRQTGLQLGASPPVPPSLELLLVDLFVGDLPPAFEMTHGVAHMR
PH02Gene30893.t1	MVDVSPIVLLSLSLILRLGALLRFSLASCSVLELPTSIVIGACKIYRFLLASAASCSPGEEIIDCSVHSVPDMFLRSKVQEMILRRSR
PH02Gene09072.t1	MQTLPLLSTSAFLLSSASLTQQEWKGNVYMYVPFSNTSLSHGCSCISSGIMPRSTNVFQLPMRQANSNCLMRFEDGDMVILSGSQKILLYSVVQI
PH02Gene51335.t1	MREKQGWLGLYGDKTVYVLHEFKKLRRVHGVQVHSKEVDSEKSNQKGDIGDLKAYTSTSRKKRRLSFLFLPCKESDMQRDRAGTLIQFSPRTFLSLQALGWGPPGDRVHEMA
PH02Gene05263.t1	MDCGLWRDALPDGEVRMRSPKAMETTRMDSSWVPDGLALVQSFHEWITDTYCISVHLAPKQTPQMLLLQLLLLLLLLLLLLLKLVQATAALVLRDPLQLLEE
PH02Gene09277.t1	MALLRWRPEGQAPRLSPSPPSQSPNAKCKFRWILALFSAVCTFFGRRLGAQVLHAFTSWWKSLYRI
PH02Gene46353.t1	MWGRRALQSQGNHGKVIPSTIPSATLALARHVGAQGAAIASRGEELVETAAASVAESFGPTSAGAPPWGFFISRLGRYVCAMMATQEDATNHRAGQGLMSAIPSVAFLGPVVTN
PH02Gene45121.t1	MGNKAFYSPLFLLWHWIKIKNTLFLKGTKKIKDKLKKQQILLKKVYARRLRSSRCNILKFLSGEKQMKLCTGRLRGFLYDHHL
PH02Gene33192.t1	MIRIRSATKGTKIVLAANQVKDLLDGNKSGTSFWHRLPVSKDEERLGRSSRFTHHYDDRRGGHVDGTWQEDQVMFVDVHVDPSHAAARMWEKQEMGFIVSYSSGSTNLVSSEIVRGKLVDVSTLGVGESDGIETSDEISIPATPCRIVHFSSPTSV
PH02Gene15465.t1	MEGSPAARGRGSAKAEQGQPPAQGAAAAAVKVSSELLASSVSRMPDGEGTGEVAPYSSRRRAAGHQGRRARGGRHAAGGRTRWACRRRLDAAAAALGRRGTRRQEEVGGKRTEEWIWGSSARLDWIWGQQGNPIFIAWGNLPRSATVQTSSWSE
PH02Gene40053.t1	MTTAARGRRRRRIRATRRRAWVDGVGGASASSLAALFFPRGGGASSRRSPGIGAWSKVVNSWEGSVDIVFPSLSSDRSLALLWSHGRQDTHSDEIF
PH02Gene27011.t1	MQNTRTYVKKSHRAQRAAQPAEYQPPREQQTGLLLLAIPFPYSRRLDFPPLFECSAIWPLFSPLFDLPALLSHAVRPKTHTSVTLSIVRNSKARPRNPSSRALRAIAGAVLRGGLGRFAVGEAFPRASVSSPWAVCLGGAGFSSRFAVGDEAWEEARFLASDSSPSVVFY
PH02Gene39569.t1	MAPKRRLERRERIWRPLRRPSVPCGTLPMRLTLRIGRCDCTGFDWPMFCFLYRPILGYMCYFLLDWRFDFAAASTL
PH02Gene38349.t2	MLRFLAVTECSACACAISVDSNLVPTRATMFIHNALFSCSSIMAINPNGHGPLHSSDLGDIEKKYYSLSLNNLLRRRKQQGYATQAIPSSLRRSQLTRTLGRRQGGLRRSQCGPGRLTESRAAPPHGYRKRAVCRSVTPSPPPVRFIIFFLRRSERDTQKLS
PH02Gene20038.t1	MWEFLRAAFLGRAADARLPGTVRFSPASVLSRFLRHLPFLARFALFFPYLAGYCPRLCLLLLRCRSRGKYGVFAIQVADLGHSTKGSSQNKRIS
PH02Gene23816.t1	MYLFLPPRSKIRLACDGVGHFEPRCGGVSRSGFVFFTRQEPMDASLDGFGGGQMEVPCQMTCYSPTSTGVVALAAQDLCFSQDKEPMNASLDGFGGEGFL
PH02Gene36086.t1	MAVGMRGDFLQAAPPHARQGGGAAQPCGRAGQSSMAILQSNSFCFLKMLMPQLCQKVWRPRLSYLVRTKQPKLVALVLLCSGEDISYSRPAHHRGTNDRQVDL
PH02Gene39897.t1	MAQCSSHLLKVPSRTWVRCILCFVQKSVLVCCKLHLQPCFAAAELLTDNIRQRLMNPRCMDMDTLTRDSSFFKKY
PH02Gene38501.t1	MDAQAGNDPLLQYLDIHNHLQYPCAREERSSARQQRSEARAGRGVAAVDSAARSSGPRLPRQPLVSWDTVPLASRPRTPVQTARPFSFPDRAPCACATSTRRRASPFPAGPRGSSHPLRSRTYCSSSDDAHSSWTFNSKLPRQNRRELVPGWGL
PH02Gene49478.t1	MSLDLSHSUERLRWLNQKVSSNQGGRSGUTMGGITPPWPFGKQTHRTLMLRTCITPARENLLLLFLQAAHLSSIK
PH02Gene19084.t1	MSRPARPAGPIWPAVVATQHPINNPPSLLRVRSGLTPQIEAFRSLARPPCLPTSPGAPAGHWRRASAAAALESAPRICHDLCIQERENFRSPL
PH02Gene32689.t1	MKSCSIRSTASTPYTLSSLLTAASPRLAPLQPCSSSTPASWPAVAIGFSSTIKHRTWTLLPSSTTREDIDAPNEV
PH02Gene45406.t1	MSFPPGGRAGTLSSSPSRPPNHPLCSSSSKSPNRSFFPLGPEKPPPRRQAPPRRAPLLSPTGV
PH02Gene31860.t1	MGRDSRLPSPVTFPSATKESPCTRQRPRRLLNQRVVLRGRSAWGSPQRQATRRPRARHGCIARFCAAGATKPVGRREAARPC
PH02Gene09617.t1	MTLNKSIAMSRKMLNDLEKLVAMLEKGPDDYNKAVAMFCKELDEAIAVQESSLDLIEEQTRMLHKEVDDLDKASRQHLELKKTLWRPIWRTTARP
PH02Gene37193.t1	MPAAATGVGESGKLSGHRGCPREQGTSGVGKRLTPRCRGSEEGKAERLQCRASGGNAGAKLPGRVSSVAAVAREQRVRPYGGAGES
PH02Gene04301.t6	MAPCCFPCAPPRGDHRPPHRAREPTDAAAEAKQVHGCFAVSLFLRSPAVRRRRRRPPTRPQRVIVHQSIAAMVFPCGIVVSVGTFGMRFTEGACCIALMWRGLLRVGFKVL
PH02Gene50300.t1	LLLLSCPGDLRAYWSTNLTPKKMULMQLLHPLLFLDTULPGLQLSSVTGCASMGPYIVYAIHFCFUN
PH02Gene17752.t1	MLRSCVVGIQGKGDMGIEPARGIQGAESGRRATGKGQRRRFGRRPEAALCRAGRRGPAWAETGDSSFSLFAPAGGAPGDFFLGAFSWRLLWLGPVWLPALPPYAASGSARRGRQERGYGTHRARWHRAHARRRARGRRRAHGTQAGHSCRRTIIKDEVHTVLVAKTLKGVRLPRGREAAARARGRKALRAQEHREGATSRRRGGAGGLRAPRGREATARPRGHRKGTRAP
PH02Gene13400.t1	MPRAARRAAARRRRSTTTRGVRCRDDRLPQARLIIFCGMNFMSYDMNITPCHIEIQPRFEKKICSILLCPGVADHIADHTEALYESSQSLYCHSLSTQATKYFSPSGRVVGSRIISFCY
PH02Gene25445.t1	MAATASCEVGPRVRWRATSVQVVAWQLSPAGREHARPPAPTKELPRSYAHWRAKCIFPSFFQSMHDIRE
PH02Gene40618.t1	MSRRCSSVATHLVPYRCCPKSKVLPSSMLAGVVAHGPHANHFKTYSYLPKDGAIWCAGVEEGHIGCLGFSMMCQSNPWRIKRGINNFVHLLTSELQRVHSLIATSKVDDTKPICMLQWFLAVVG
PH02Gene33027.t1	MRTLLGLIRIPPRFSNVIIKQIGARNCRGSKSLANSELPFWGFSYSRNGACTVAREEVNLECYALGDGSKLIVSGYGAEVLNSETCLLLSLVSPASLLYSGRDLPIEFLCVCGQIRLMDSSSIELVLKFVNCDGISG
PH02Gene06839.t1	MGRRVVTRAVPVRRAVRKRGARVPATEAHVSPDLHPLCPFPKTGTNKILFQFRPSPSTLASREQRTRE
PH02Gene33567.t1	MPRKCSMPRLNHDAEKPKAASTPVVASSMLVTTSVAMATTSFMQIKAEQPGACKVFVGMPRKTESEAKYHRFVKWVSRVRITRHPGNTDGLSLWEEGYYTSTRRWHTLVVSGDHVVFVEMPKDGKPQELPSQKNFMA
PH02Gene01557.t1	MKKSGCAPDSCMLNAMALVFSNGNQKFSVLFRGEALRYLVFFEKWHYWCMNPLVFEWTVLAVATSHI
PH02Gene02970.t1	MDEGYVFPSPDVFVALHALVSRQKRLKSEEVDELANGTLFGVSCRLRASGFASRSVEIHRKLIDSYRLGLVPCLMEKAYRLQVARNGICWWLKSTSHQSVCSQSLNHS
PH02Gene20750.t1	MPKHHHRYGPTSPSTAETADYLRPHGERLAKAHSCLLHVPAASAGPCKSPPPNPQQPLASPPLSPATASSPWPPTPTIPHAGHADASASEASSERRHLSFFGVSAICLRAWTTWGTLGFARIPRLISAKKRT
PH02Gene04751.t1	MGQVHARRNSQGRPSHHAQHSRRPGRLWKSRACKTAAPAEQRRPCDATVGAHFHRPFANGNAIPSVCKAALPSRTSHVRAAAKLVGGDAANVRTNGDNRSPNCLHWIVKAAFGFQPSVTRLSIWE
PH02Gene40311.t5	MDGRWGLLMPSSGDSTSSGHFLLHAFQLLCFRYFFLNNTDLSPLCWYLVEYEVLMATSLVSSTDTVALILDAFSGGCLWWKRTLSPTQQVSLLKSV
PH02Gene09973.t1	MSIRHQPPAQCDRWAGVPLCATRLRAAAARLPFSPILLFSIPPAVGAPLLGSCLRSIAASHRVPRHGEKVLIY
PH02Gene02487.t1	MLTPTLLVARRRHLLNPPLPPLSPIHATTATCVAIPTPDHRPEQPPTHDTAAAPPPPRPSPVAVVVSKSSDRPIGPHITYGRRRLKSSITRNVDEVEHGNGDDDENDTFVVDDEELDDDDTPPSTPHAGGARCCFTISKKDIHQEIYVRIKTRPTWLLLLQWFQLANLIYLESWTTHCSKEIYVTIKTKI
PH02Gene27964.t1	MDYMVMPQPGQTPLALTAGRSEETDVGGGELLSIGGASGGDERIISIVLLKTLGDLGQTQSLQEEELQ
PH02Gene38933.t1	VEGTYSSRQSRUSSHHKSITIPRTNQEVETPIUQGSCPGUGTALITCFCS
PH02Gene17496.t1	MAVEEAEERDAATIPDALSLFASPTTGLGMRSSGAGGGAFCRRRHRRASRDSVISPASAASAISSIRG
PH02Gene45896.t1	MDMDVKVEPSCHCNMMGHQMFGVVGCPLVPSVVLLSDCIKDVLIIWVPLSVWNCNVLLNCKLYLSADRASDHYQKSLFIWFSAFSLL
PH02Gene24513.t1	MVAGLHRHPPSSLFPAPVAAVLPFPSPDAASPRPLSVVVLPLPPPTSIIHRAKLLDQGMPCALVLFLCALVLVSKQTGTATTSSPAKGGRTDL
PH02Gene07464.t1	MAPLFRPPSAPFAVAGSLARPAPCAFPRTWRRLLLRLLHPHCTAGPLLPRPRLPVRRPPRALALARLGLWPPRLLCGLALQRLPTPPTGLGSVEASYLWASYFPFFSQRWVRVCLLFRHGEVMGWLPPWSPRYKLCVIATDGTADLICTTSCSTQSATSSTNTTTVPLDPKNTYCQNKIKHLSPLLEKGSLKQLMLYSSQTGSPRYTAEPDSPKHHGKTIMSDIASPGDVAASASYKKKRAPN
PH02Gene43479.t1	MSALADWRYPVAVLWSNTTRISSTLPYMLCMIWRTPMRSGCHGGTRWAYNAAHHSNRLQNPRWCGV
PH02Gene29863.t1	MDPKEIPVGKRTVVNNRKRKATKKGIAKGASACTPPVTLQPAEGASVCTPPVALQPTEGVSVCTPPVALQPATLSNSPGPVTRRQLALTMGGGDSQDTTPRKKFATPRKKVTTSPRKKLTPIKKKK
PH02Gene06005.t1	MRFNSPLRVLPPPDSASSPRRAASRVHSRRASPPLSLPAPATGRPPAAAQNLTRSPRRRPPKPSSIVGALAAALRTPSWWPVNSGGVPLPYDLPFDAVRPGLRQINK
PH02Gene49766.t1	QLFSGSLFRSRTRADVNSDVTRRCHSRRREHQGARHDEETQRREQGFSRLTPPLDLPLPASVRPEARACADWTGRQCFPPPSVVHRTLLSYRFLRLGQEIGRCYPPGTSA
PH02Gene51276.t1	PRRSSRSPTGPSASSPRIFPTPRRRRCQPRPAPSATSPTSPSGPTPRRGRRRPSGRARUGUTRRAGRRGRPTTATAGGSTARRTSSAPSTRGGTTAAPTATRRAAQUPSRCSALTRTPPSSTSSTTASTPAGPPAAPPRGRRSTSNTTRTRRACCRASAPTURUTRTATUTPRPPRRURRRTGRRGACRRRCPRLWHRTPTVVWPCPGARUWGTESGRRRTVTSR
PH02Gene44140.t1	MLASRFLFYYHQHIQVQWDRAHIRRECIREKTRLVATQKPLTLSHLPAPHRTVVTPIEIRHERGNGVVMKSSTGKQK
PH02Gene42102.t1	MWPRRDLWPGKTSYKPDKHLVRQATSAREASFSRKASSPSRCRVCRLKFNRGGVISIVNQHDNDVYRCDQSITRRQPKRLVHALML
PH02Gene15437.t1	MEPVCFTLLTCLKRDSRYRFSYIAKWLTSTEHLMDGSRMDGVTLAALCGIFIHGVGLLAPHEATTKNE
PH02Gene10538.t1	MLTAQPNKLVQDPISPSPTRSRLRPRRPTLPLPPAHRRLSLPSGAKAAAATPHSPRTVSHPRAATANRYSFDCSTAIEGAGDV
PH02Gene06581.t1	MWRSCGGETWPANGETLLSSIASISTATRRGKGDRKRLRNRCRAAGEEKNTARRPLTPAREASRCGSFVSSFAKGLRRRCQRHQHPFIWELHLPT
PH02Gene12211.t1	MIAMKRMAARPMAKRMAARPMVKRTVVHLPMEKRTVPQPMVKRMAPLQLTPMRRIKLAMLEGGINILMINAEPYIACF
PH02Gene01483.t1	MPPPAPPGEGTAGSTDPQLSSVIPLSPCPYIHESSIVMTQATSNATLPTSSEFHRFLRVRSQVSYPIES
PH02Gene10834.t1	MQAARRAFPPPASLPPFPSLAAVFACRRFGFYMGYEGKEREKTFLKANSWRKQIVGESWDFDAIGHCKVSFCKN
PH02Gene35898.t1	MGVSQSHPPGSLVPLAIEPGRPQIRSRRALDLRHRRRSRLRPTKLAASNSPPPSTGLAWSGAERRGDPPGLISSVVGVLCCDPIG
PH02Gene15427.t2	MGKLQGDWCLHVMHRSFSRARMQVQVATPTLPAEEAPVVVVEAVQAPAVTAEEAPKEEATAQAVAEAEEADPAPAETETIEGVQQEAADTKEVVPEAAPVETETIEGIQQEAAETNEVVPEAAPVETETKGAEPEAAPAETEPEAAPVETETKEPEAETKEPEPEPEPEPETETKEPEPEAAPAEAETKEPEQEAAPAEAETKEAEPTAAEAEPVPAEAEAKEPAEAVPTDEAKEEAAPAAEAEPVAAAVAESAPVQEAVAVEAEAPGAAAEADKASE
PH02Gene21221.t1	MRRGGAAEVGRQGFGGIRRRRPTGGLPCRLRGGGRGHERFRLSMLITTPQGDIQARSTVNM
PH02Gene20515.t1	MTGRSSYTGTEELLRGEWKGGGRRLLEGSAWRGRLGRHRGRNGGRRARFVAFDLSLPTRRCVYVLDHVHALEMECFNRGSSSNAAYICWCTRLNFAMSHVT
PH02Gene06357.t1	MLSPPPPSTLSPPPLLPFLINSRQLEACKKTATAINQGEIFGNTAAMAPKGRTEMDVGPTASPSSPSATRPSTRSPLMEFTDSGSDNRDATLSECAQRLRSQHTLPIDPVPSSATKKINPNDTPSQ
PH02Gene25361.t1	MARRPLRRPPLPTPAERVPPQITPQVSMLSSLEDINSGKILRRAIKIFSLFLPDVDLDPFYSHLALQSRSAFAGVSPPSSGIAVAVPSTASVPLAAPSASAAGAPCSDVVCRSDVPSTLANHKPSREAMFLISSKQTMKFQSCQAIFPSQAPLGVPSSNFGKDFRKASVPFLSSPSFHLNDFSSRGTREACVQMTYSISNTVVGEFIKRRRCIISSDQFKADYEVSKLSGYFPFSSTFGGPK
PH02Gene11274.t1	MASAPPPPVLRPHRSSTLFSSSRLAHPSARTRRTPPASRGSTLCRRSSSRGSSSRFFRTLGGCEMMSWGTTTVALNYQAEHMAKLSMTLDCFNAFLFGTDK
PH02Gene40880.t1	MPLVCYRGAGVDLHHPMTPCVPSLRVPATSLHALYPSSSSRASSPTSPSPPAPRPTGSAPEVGEAFDF
PH02Gene35792.t1	MIIHVYPVSGPQVTYSCRPVASSHFREHKECACKLLHHYTDPLIYCEKYHYHFQALSDILFELAIASFISFCMDSAASQKQDLQEQRAMEPSISATVRPRTSGSKAEARRRMRRRKRNTAGAKALRRIRRVLQTPLPIRR
PH02Gene07626.t1	MDVGLSTSCVQRVNSKGIIRQLHCFLQKSRVPNMPRTCRQQVLRCVVVLFIISPAVLRVGTYIIGEDERRGLKDILDRVLRGHSRIHARLLLCYFSSRSPWCGTGTGVLDWTCSAPAYGKHT
PH02Gene09533.t1	MDHEQSASSLDKSQERTQRFRCTNNISPGSGIFFFLPRTALLSFSENRNFIPVDIALSSGSDRPLGDR
PH02Gene42842.t1	MLCLRVALFFPPGLLASLCTRRRCQRRVGSTIDDPSVPSAGDGMASDGAEGNEAASSQICGETVQKTSWFAAAKKCTSLIAFSFFPLFIKQVNVDPKNHTGFAGTVQLQGNLLHHLLTNPQVDVNPKNQDGFAGNHSVIRKFTATLVDQTTGTHWK
PH02Gene36472.t1	MRCFAQALAPLLTIASPPHQHLANTTRAEQQRRHLRLLPRAGDCLLLAGRLVGIGSRILRVAYAHMPR
PH02Gene10860.t1	MSALMVKKIMQFLPLTKRVILRDLLENLLQKCQLLAMAVRVRSAHLASVCVPSHRAEHTRNTFILLRIILRFCPDSSPLWGLLPHPSTRPLSVPPTVLSDQVVPAARGFRRRRLHLLFRFRPRSYSLWLRLLFFLSRKRTQSYASIFVCLGFAFLNPHPSLRRLYFGVQHRLCSLLLLLRMLRRTPLRASFHRGSTLRPKNLLALRLDDSPEINYVNMVMSSLPVKHMIRKLWY
PH02Gene15490.t1	MTRNSPAPGSDTALRPARSWEGNPQTSPAPPSPRRRRQDAGSRRPSRLTTLTAAATFGGGFHPYLLEGSERRPIRSPLFLSHRIQSIFEGLQRWVGGYPG
PH02Gene38891.t1	MSPLPWSLSSSSTPPPPLALDESRILFRLPPAATPNCYDDAHGNRAGDEGTTRAHLLPSGNSSILRQIRWAFRNPRAVSTPGSDSGLLCNIRI
PH02Gene34806.t1	GISVALMIRIYPRRURGURICQQRWLGSRIRGKPUUILPFLFNPPILMLVMEHIMTUDWASHLLSHLSVDUSTL
PH02Gene01894.t1	MRGETAGREREDEEQLLLPASGFREPRGGGRERMSCGWPLLQLPETQRREEELARDLEHYVWPVIVVKLNSAVDVEAK
PH02Gene26167.t1	MHDTPCLMASSRSTKMFENEDHWWGYSDTFFKKLDIMAFKTFVRLLVNVHRMFQATSTRGQLGSCNC
PH02Gene39374.t1	MLWAMHFDRACDVEQNISAGSRNKGDFPQMTRACLALRMTACILVGFERYPQMTACILVEFERYPHSWRLVLVYNNEPYAAHSSSTRRLLLDYSDKWLVSIWEPTSLAVRTKALA
PH02Gene10391.t1	MLGSRCQTANPSTLPGPFGAQPEQDFFFCSACAEEHSFHGVLAARSNRLDFRISDERARGRSNKLAEAAACHPHGRNKLAEAAACHPHGRHEGELLLPPPRREAERVAATACDASPRRRERGGRPCASSLLLTHRHHPLPRGSIRFGASTARFEGAERKGVGDHPFAIFAAAHQPPTR
PH02Gene24583.t1	MPSAAAASPVRRCAPELGFWPRGHGIRGERRPVAGAVRRRRRGAAAAGARRGPLPPLRFVSCPKIAERAWHKCN
PH02Gene22352.t1	MGDAPGEEATGAVRALAERGQGVPSACAGVLGGTGREKGEQAGWVQWAEPRGSSTKIAIASEDTVIHP
PH02Gene01853.t1	MGPAPSSGAPSRPVRPQASLGLSVRTIENSWPMSKIYPSLRAGPPIKWAKPLHLHCTHPQRGEALRCFSPLLPLTGATGTHRERNASGREARANKGEFLGFVQGVLSSFFGPAAIVDANQ
PH02Gene09360.t1	MVASANSGSIPRGWSTALAPRSFPSPQFGPPLAPALCHRGPHRSTIGTCRRPATDQLRLHNRLSATAVGTPPPLPPGAATLPLWPTSIDARTTHEVASSCALHLG
PH02Gene00251.t1	MNGVLTGAGGDKWSFPGVLAPGIGRPIWGLSVGTAVNLLWSLSAIHQEVLSPDRNIILCLFCWCQCRG
PH02Gene14208.t1	MPSPLSFHPPPTYKRGSAEPLPATFSLSPHSIFLPRLEASPSSPQAAMLSSSPPPSRLGLSLPSRLVPRHRHGSCVAIAAGCSRATSVAHLRRSPDYP
PH02Gene49118.t1	MACKERADLSGECCATPTIDRPAGNCSASKRVAANSPNHAKHIAHLDTYGMPPMTRRAPTPLLAIQLILVISVISGSRLVPPAAAATGSTGGTGSSGNNRAAGDPSPRTPSVSYPRAVSGGALRSSRPVCSNDPTAPGGRCPP
PH02Gene20834.t1	MNQRTAENPVPSSTHFIPNCFPQILYTDTTTAPDGACVAGRPHADSGELRLALPPSLLAWSGRCSHGAPLVLAASPNQIAGAVSSSRRPRSTSSRGIFYLLSIPK
PH02Gene39862.t1	MLPVVVPQNVLFCTVSLCLYLTKAEDAAHHRSRPCPRSPIESARLHIFSTDYPATLQNAASFARLQFLQCFIVSPIFIHSVIACIRIWHFMRVPNNCTSLDPQIPFQKMTAASSELSSSRLQAQMSPIALSVTTSMIELSRK
PH02Gene00025.t1	MVACLRLAAICLSGELFFQITALGVTTRWREPLSFPLPGSFASTEVFFNLGESSIVMESKEAEVQKAAPEKEEHLQPHPRQIWRRSSPLPHLHQNRRSKLGPVPALTTRPARQHRLPLGASNMQFYQGNYLRPPLVSMFA
PH02Gene45556.t1	RMRKKIAEDFLPLLPSSRGNWIESKHIQCQIQVGHFHYYPVAQLQMIQLELS
PH02Gene46271.t1	HSIDHASTSLAGVSLLGGAPPLPRIADASLQSDARRGAPPDTTLVARPDPHRRRSWGEAAAAGHGGHEASSGGVSLESGGRRQLDEASGSIVLINPNFVEHAARERQRFH
PH02Gene16296.t1	MRSTDVEDAVSFETSNYDALVPQDQLVFRFGEGGKKAVGAWMIRDYKILSRPCIRLCLIRASVPPRCYHLGLQHFLLSVILSVSRGCSCR
PH02Gene00085.t1	MVPPPVGPTPPPPPALCASSAASVTHLRHHPRHSARALTPVLTVRQRGSALLCAPTSPAHLQRLPSTPARLCAVGSGFSLLLHGGPSRWANVLSSISLCRRRRLSIPSSPLSFLVNILCSHG
PH02Gene40404.t1	MLLPLEEPSFGHSRLQVLFLIFYFTRSPPADQLTSSPLPPPLFHQISTNDSTPPDLQLHGSRVGSSWLLLSLPQCRLRAPPLPAAATPGSSPACRLRPGRLAPRFSSRGPRSRPAPPWAPQWLSRLLLDRRPAPRSSLQPSAASGPAPRSSLQPGAASVPPQSVDGRRGVRPWPPGAPPGAAPPPARRSSLIPGSPAVLHACTAAAAAA
PH02Gene06859.t1	MVSTATQTGRPGSMVITGGVEEGYVCKTGSGKREKKTPEIQETSWSYGPACLETGEPRIKGRLHFSRATHAAFLNYYSPLVLPTHRLSFRGRSPPPLAVALPSQRVNL
PH02Gene04575.t1	MAFGAWSSLELGEEEDGVELEDGRAKGRPRNTQSHSSIYEIVVEYPVEVPLMCLIRSPSILDSNMYPLFISQN
PH02Gene20507.t1	MVLAAAAAMYSSEVLQFRRIQSAPVPRFFVSSGVHRACFFLDSTVRLQIWVLVHLVPVLVDASHRRAQSASPRCYAQVHRAPASHFFFLAGTPRPSHSPREHLHGCNHPPSSSSQVHRSLPLESPIFFLAASGGVLEETNEGVAVASDARSRIFGAKS
PH02Gene14049.t1	MSKKRSPRGPKALRAAEENPRRRRREDPSSPPGRSQQLTSDHLATKAKVLGPKGGKKIVQTTMLPHNLRIRLGAMSASAHYIKSLVMTFAIDVLGRSRWRNTTMGKVQCLSHQKMVYHQWSKIMTRTQKYRFKGWITTSMSFMGVRPPTPPSGNTRWHGGTSTMLRSHLVVQNTPSGQRPP
PH02Gene17033.t1	MFAASSEKYVDVSSSPSTHEKKNRKKRVAKTLEDSTKLKKFKKWAFTPLITSCMKALESIDAKYKLAKKDLLFFSINWDGKTLKPFLLKNIPDFYKGFFASRLIKSPLNVIDSSFVLSGKEAHGEGK
PH02Gene45582.t1	MSRGGAAMGVGQSSREALASSSYVDWSRLIRNWSAETIHNVVEFHLTFMLRLNFLGSFPLAAQYSANLAATCGVFVR
PH02Gene32141.t1	MSGHEMPRDCIFFFYGRDEYPKADGRDEYPKAGPRFFSSPMPAVSWNSKKVPAASWLFPSGLSQHRRRTSPPVTSVEDDDVNSPVRWSCSV
PH02Gene01402.t1	MPEKNSPNRNQPTFGSPHGRRRTRAIRRLQIASSGSPISPTPLALHPDSRTDPTDRPHAPFLSSSNRRPPLPSRRRLLRRRPSSLPISSSDEIDSRTCCRFHLVLCRQELW
PH02Gene38820.t1	MSFGRRASSPEESLGSASHRSLGHSTATWSSSAAGEARSDGSASSSVVPRARAAQSLRNRLEGKRDRQEVSAAEGQASRGTGAGSGEGARGEGAGRDTGGSWAEQELAAWHGAEPGASHGTMAQEWWRATTPGERNEEMGMRRKANTKIASW
PH02Gene40406.t1	MNRKGKGLDSIQALQAPSDKKVIKSLEGQITNLKGQIKNLSDLVETQKTTIQTLDKSCRERKMKYEKEKKKYDELRNKVKIAQDALNQAL
PH02Gene36572.t1	MFVPWHPVVSIASSALLLLAINMSAVVDWCSAMSSSGGVAHGDSSGEASGGASGEVDRWCGAVNGWSSSATVGFGGVAHGCSDDETSGVADSKGGGTVAESGNDAALAVALDVVEGDDEPT
PH02Gene27467.t1	MFSSCRFGDLTALSACSSRGREPGGKLPLLAPRRLGPRLLPGFPDAPRAPYLRLHRRQGQRLLGGLV
PH02Gene14692.t1	MGFDKEVSSSSSRLERLHRSGRLGRAGATLHLLPHRLGGGLAPPPRRGRAHLPLHDATRRLPPPPGRRAPQGRLLRGPGRLRVRRRWAPHHRCHAHAQPGQLLRRLPHLHLQHHGAASSKLGPRRHRLRPVRRLLL
PH02Gene04454.t1	MRKVRQKSQARHQESSFSLEASRRRERGRRAWPETSSSYPDPARPSDLRPPRRIRWRSIAGGSLRPCGCRSGGGVLVFEAGLRWRTCWTRKSGSTTTTGF
PH02Gene15396.t1	MSSNVISHLAVGEGCRWACAAHVAPPDWLIDRSLALAFYYIVHPTPASRHKPKRDDESASREASTLTPSASPPHTSPPRSK
PH02Gene29506.t1	MKKWIKYSTSYKPSPLFWEPAPLNVGVVVHQTTLRSVLREGRQCGCAPLSERLEKEPSVKAIQGSCRHDKGTCRRTAECHERHTARKRARSVGSGRRARTQSRNSDHRDLCKLVGSQCFFVCNSSNLSVTDLWST
PH02Gene34321.t1	MEGSETQEKGREGQYSSFHNNPPRRRWRRLGLGLGATAALHAPGPPGSSTSLPSTPPGRRAPPRRCPPRPWPPSSTVECKVIELLIIVGALYQIQIVGALCQL
PH02Gene14006.t1	MRARVALGTDDRAGWHTKQSPLCTHGGHDLPSAVYKFQSIKLKTLLNLSQHKTLCVLVRVLEFLVLHVWQSNRARLVDGTRVKAARRPPRRRVRKYKSGGEKGNECDPSIINPTQEIFSQPAPFGSQIPSPLSSAPSISLLKERLRCVFSSLVDL
PH02Gene23818.t1	MWEAMVWRNGEWRRAGSAGARRVEAAIEGALGDAWEGKTSLVHQTPALCLLGLHGRWFCSPAGILLYKDKGFSAKLADSELKPRELR
PH02Gene19179.t1	MDLRRLSRNINPEKSRGIEKRESERRIPYSPPLVPIPLSWLCAAAPTDGKLRAAPGGITSHSTAPRLAAAAGCPPPRSCALWFLKFLRLD
PH02Gene14796.t1	MARLFVLVALLAAAAVAVTAQAPGASPVPAPKMAPPPPPPKMAPLPPPPAKAPTAAAPTPMSSPPAPPAETPVAAPSTAPASGPAGAGAALSPAGGTLAPASAPASEKSAAGAVSAAATFVAVAGAVAAVVVF
PH02Gene09724.t1	MGDDKKDEVAAKKESTSGPTPGRQRFSSQVMEDKVENNHLGFGAAPSVDSHRRHLCLTLLYLVTNKSEAGGYGSAAAPMIL
PH02Gene40158.t1	MSFMRISAAPRVSIVLAQGTNLPYNDAVGVKSKITPPLRLLVEPPRDVRCGGARRTSKMLGLAEGGVRAILEIKRKEYLEKYALCFVAPEHTNMEIIYGMWMN
PH02Gene23406.t1	MKAPSWLATSLPLRSSPAFLSRAWNNGNSPWTVLPLGSSAPELSASPGSSVARRRYRCRRPAALRRAEAGVQAWQVRARLLPAR
PH02Gene29995.t1	MRILRRESAEANPPYRPQPLVALGPQIRKDVHPPRCSLAPAGHRARPVARTCRSGAPAPTLRERSPPPTALGIGKTTSPAAPPADRLHLNCTAAQASFGYSDPFRILNQPLPSLHQVNSDF
PH02Gene24507.t1	MLGETGTVWIGNYISQLPGWLDSPRSRSIVYRRNTAELMFGENNTNRTSLFKGAAVQVLGSHTCAHQRLQPGTKKYPFHLLSFSAPADHGGCMAGEYAWFLGVA
PH02Gene13473.t1	MAEQEQHWLQLQDEGAVGRSPPSQWNQSNHMTHPSVFPKKLRLPRFSPKPPTFIHTILALSLPASSDDRLRGPEPPSPRSSADLPQ
PH02Gene01923.t1	MGSCTSASATSEHKHLRGQSAVSATIPKPLALLPHPFASHLFSSSPPHAARYKYPSPISPSVSSPAHEQSHHRTHTRYSTLPGHPVARTPVPVSRCTYVNCWVGVLVLPGVFESVC
PH02Gene24384.t1	MNRMLCFSSSTSPDIRKEMLCPPQFPSASHGRKGAAGTCLSCYGAGFYPTNRSGLTCNKPGDWWCCNRKRL
PH02Gene29637.t1	MYCYGPPPCADSIALPNLAPIRGRIASAARYYRAAACGGFGLDSVVGSTLLLRPSFCICCNLWIMWSG
PH02Gene45575.t1	MRGEPVPIQSNGAARDQVAAIINLQELAACRTIDPWVRSGQASIPNLLSKASSLIQEIDRFDSSCLTRLVLLPPPQVDISQDAIRPPSSVSSLLLLLPPPPLPYPSLPSGGSPAAPTNPPSSPGPFAAPNLPHQVLLFNREVSLLLPLLGLYS
PH02Gene16597.t1	MHDADASIRFCFYFLLLFSRAQHSAELLLARSFCVDHELPGSSPRHSLPAAGHREQYPAGADTKKRGGDGFWKGCC
PH02Gene39050.t1	MASLAKESSLGRLAAGIEGREGFAGLHRQFDNPISEVDKLAIVTTMVADIARAEEEAGKEVREYRRRLRRSKDGRQHSLAGSGVKLINVCIEEWDPNGGESREWLCL
PH02Gene14393.t1	MLAAEHTDCSNALTLHGIAPTAGFSGSYDAMNCLSVPFYYLGVDCKDMTGSNPLPYGSSAFTSAIDYLSSCYQKKRHFNPAS
PH02Gene34646.t1	MAPRLTLLPHSLPLLPFPIPFLSLLHGALLLGLSPCAMGSPACRLAAARPSSCPLRPHLGLRACARLPPACPAPPAVPLHRRCRLAARLCPRAPAPLLPWLLASLSPSSCARASLTSASLPPAGVASGRRRCFARPSARASLTGPARRASDFPWASCRPCAGGSVRLCRATRPAAWPTLPGFGPVRSTLCLGHRVLGCGQDAASSPKDLFFPFLFLLCGFSFSARA
PH02Gene00287.t1	MRVLSFSGFAFVLISSALSPLVPSRRRSHFPRSLPLSPRLARSTAPPPRSLRRYSPALPPSLFTAATSSSLPSRVPRAYFPAPTSTIGGQAKSFLVLRRSRRALLTRSPGRPGPARPPAPCSPPPLQAPAPPPPPSPPAHALACAPWPGFEDQTQEPVLLVTGPQGRINRAV
PH02Gene30855.t1	MQSCVLKCKRLMGSSAKNKNTCVVSKNNAYWADSAQTRAHEGRRRKPTRPVPFHPLPRLALASSSRRAAARQPPRGDAPAAGKRGKLLGEPVN
PH02Gene37646.t1	MPRREGEQLAAESNPPVLTKRYRPPTRKASKAPPTTLDRPGGVSNITGALALLQASYSINCTQSSFGEN
PH02Gene13638.t1	MEVAPTGTPFRVTFHGGVACVEAFDPRERDALTEEARRRRPEERAEQVTRLYGEFRRYAQERFPGLAERVGGEDQLADLVCSDEAYYRPEFGLFGARLVFKHAKRLST
PH02Gene38385.t1	MMTKIWIGVIDHTSLLGKKVAPDQNNFVQQHHGDHMEFSTTIWFWSYYILLIGLQI
PH02Gene41982.t1	MRATASTARGQHVTRAHRTAVAARGRAYQHDAPWGPPPPPQPTRPRPTLTCGPGGPPTPSATVAEHASRLHWAAGTRRASFSRPPRLLPPNSNARARGDDAHRDLAFRSLKIVNAEDVVTCGAFP
PH02Gene12527.t1	MAPPLLLSARRLPNADSLPPPPVGLAPRPASAWLVAAHSSYLPVLCRPAACRHRLGPRSYSCAAGSAEAMDMKCSDIHLCFPK
PH02Gene01921.t3	MGFEADGRYGHKRVHDRLGRGRPRPPRAASPRRPLARSASTGAPGAATSSPAATSTASSPRRPSSAPTIAPAPAAAARILSVERARSAVADRPQPATRSAGTSSPVLASKATNAASSTPTPSATASRCSLRSAAIKRCIHPLAPNRIRPFVQTSF
PH02Gene21547.t1	MFVVAACAFGFCCADGVIQNPPSVLSTAACRVVVTLLTSQSKTSLQMRYDGTKLAPVAKEDIPPSPTSITTFLPHITSHECTLHTPPSLHISK
PH02Gene19010.t1	MSLSTNPTPTSRTRPLAWRIPLPPDSAVSPNPPERLTPRRTAGLASASASCPNGASPQAAAFPSIKE
PH02Gene45183.t1	ERGYLQVFUGMKULVLTGKKRGALLKKRCENTWISAHLKRFKLRHULLRRTILHMASURUFQNIRSAHSSWEQADI
PH02Gene11528.t1	MLQRCQCHPESYDRKEMICLMKQTYFIFFIKPILWTKYVVCWVTGVHQCKGCHSFLAISDYRQSLKFQHLNEENKTYKLICSPAIILKCSSGYGLSFIGIGDMFHSNLVTKFLQMVSYQVILLQ
PH02Gene50918.t1	MPRCPSSSFLHAAFFFFLFLNSVNTQDQSSFPTNIFPYAVNHQAAFLSILPPNLLSSPKISFSPFSFHGATTMPPLSATNRGSPTPWRRPGLGPPPSPGVFPPSAGRRPHLRPVGHLPNRWPPPPLPSAPRPTTSLPASAWPPPTQICATTRVPPLRPAWSLPDNRPPLTSRLPHRFHGRRRPPPPLHRPGATRPRAAQDRHLWPLPPPTEARRHRPRRFRLPQPGPQGLHQDDCHQPCSRRLDIFSKADCHPACCSCCLGEPLPLLFRLNHVPAFSPQNFPIYFRDCAEEVRRFILFLPAGQKPPPSLLPSLLLSSAPIAHDRSTLRPPLSLPDLRSESSLTSALHPW
PH02Gene31138.t1	MHCTIPISLPPLSPSPTIPSCRHQKNELNESSWGLESQAAAGETKNSSLRGAPNPIRIRKKAACPSA
PH02Gene10657.t1	MAWRRLARDAAAHLRAPAGRLPALLSRSHLLRLLRSRRQPYSSWQARAAERLVTLFEFESRVSSSRPQVRSFFPHGKNASRSPAAVTRS
PH02Gene45726.t1	MEIIYISHLLVQRCASKEGKKQLVQHLLVNLVSWPADEKKGENIVENPRLLLQSHFAFCCCSPVFISSEPGSEQSKCSSGFSRPRR
PH02Gene15408.t1	MHRSRSPARCGGRNSPHQITGTRISSLQVELTILVTQKKLNITYSWRTGYGSYFYFVWCMGMSPCVLAF
PH02Gene30335.t1	MPPATSPTPLTAAVTILLSISSSNSTWWRFRTLPPLTIRDTTQHIFVKFDLRFRTLSPLAIRDTTQHIFVKFDLVGACFREWLLTGDPLG
PH02Gene47103.t1	HLEASVIMVURCIKQALHLEPDTRVQPCTLLMNTTTUEEHUHKGLCLCUPMVLESLMRUHILFSAVMIWVY
PH02Gene41646.t1	MRGTWRSRGWPWLWFCWWLPRRGYWRSRAWAVEAEVEAGLVVVVVLVLGLVGDLGMVAVLGLGLGLVGVQVQVVEAASVVVQAVVKVEAEVLGVALEVDTVVVLVVVQAAVKVEAEVLGVEPEVDTVVVLVVVLAVVQVEVEVLGVALEVDTVVVLVVVQAAVKVEAEVLGVEPEVDTVVVLVVVLAVVQVEVEVLGVALEVDTVVVLVVVQAAVKVEAEVLGVEPEVDTVVVLVVVLAVVQVEVEVLGVALEVDTVVVLVVVQAAAEVEAEVLGVEPEVDTVVVLVVVLAVVQVEVEAAVLVVVPAEVEVSVAVQVEAVGLVVVQEVAQVEAVGLVVVQEVAQVEVEVSAVVQVEVVGLVVVQEVAQEVARVEVGASEVVQVEAEGLVVVLVEAEAEV…
PH02Gene29923.t1	MEGEAIVRQLTEHRCLLTSFQSQFCSDSRAIEGYARSMELILMLAVNSCWCGIASKNQPVKWTSPVGLI
PH02Gene12635.t1	MSGIPHSTLPLKIHLRRSVRKKPKLPLSLSSKTMKLRIKEPIPKRQTKRCLLSCLRHHQSPKHSPTSAHVPAYSAWKRLFDSSQPSDQVSAYAAYRSSALLYYKKDQSRRRPLPVNDREHVSASRHLHRTYRNSV
PH02Gene03320.t1	MKSEYSLLGASLAMQWVGLIPSLSPSLLFAWSRVRHYLMAKSPWGKKWHYSLAFLLRKVSWKKSWALDSLLPNNDAHISERRRSFLEGLGTSMNVNPFGISKAEGF
PH02Gene49917.t1	MIFKRNACFNLWLLLFRISQSKQMLGMSVKKGARPIALSPDATCTSNLAQVALLCSAPPIAWSRGACYLLSFACVVVNLPSMSYAHNYMSLSTISTTPYKEVCSLSKC
PH02Gene03754.t1	MVSSDSTCVVAASERHRRAANERRGHGASGRNGVGHGHGEQARSAREAYHPCRHMGSSLVVPDCRGAATVQLISSRRQGGC
PH02Gene16259.t1	MVGYLLYARLVVAVIAFSRRYIKIQGVVINSLIEELRFLKVATTSTSTLRTSCKVIYVCLHVAGLPIHTQSTHHVSYITRQKGKITFIL
PH02Gene33699.t1	MHNKRTTCVPFYFCIASRWTRITCKASCCEWSSPWMVRRIICICFHDVRLLNKTIHRYIIYVHGAGYSSSRRHTGECEEEHGGFGTEGDHRTGRRPPPRRAPATARILNPSAKFPGFAPAFDIHNKLLRSYSSTHPPALVAASPSHVTVRRHCLLQPSLPSVTACRSAANRIAIGKFNQQRVGSETKFGA
PH02Gene17740.t1	MKRYGSAKNQILHLVLLAKDFSTLNQPPHRKLWSFMKKINLVSFRLSYNLSQNSRHLRTYPPVLMSHRRLQAVRSKNKFCCVCQLLPTTN
PH02Gene36342.t1	MAKRLLSHALHRPIPPLALSRFFSTGPTPIKTEPGEDMGMSRIQCNVLDLQDTFSKEIDSLTNKKKKFPRIEHIQETVNRTQQHQVIENKVPRRVASKKTLTSAMEVKIV
PH02Gene28729.t1	MRRKPIGGVDFHELLAGIGRCDCAGFDQDVFVLGSTRQKKHKREGSGGVCLIGQIVRLATWVRALGLIGTTSSNKYELTRLGFVYFRLPCNFAMPLMFLVVL
PH02Gene13340.t1	MSESLRAGVCVMKGSSHFWDCTWAAYCKWTAHQSVPNPREVWANPQMVVVFCLRVLMSSTCLMLCFSD
PH02Gene24914.t1	MMALLRPGRFLALLQLAVVLWLATTSGHFCRHVPAQSSGLLPTPSAPQPLPLPAIPPPPKRSIPLRPIYPRPFCPCPPRPIYPRPFCPCRSPPSPPLPLPAPPPKRSFPPPPPLLATPPPPKRPFCPPPICRRPPSPCPRRWPPICLPEGYPGQGPP
PH02Gene03549.t1	MACGSFSCAEERFVSRSDHGETEGRFLSAIPIVNQCLISEVRRKTPNWNGAMSARNLFDEMPQTRRGSTLRVVVQKNGLNRSFAMVIIASADAGYQLKPYAL
PH02Gene46247.t1	MARASRGAAAGNPNGRTGTALWRAPTRNIAVVQIRLRRPSARPPPPGPASSSRPGAALSVFVAPKRHLLLDSLLNAGSTPSVFVAPRRHLRRSASPPPPQAPPPPTGLPPAVGCSVRPHSGEGLGASPTRSTEQAPPHTTSPSSSLRRLASDSHGEASS
PH02Gene29616.t1	MAWSDGRIRIPAINMLSFFLLLIVMGAGFNDSIGNNLRTAMGCPNRNQHMDYYRGGCVCQSMCNPPPPQPPRMR
PH02Gene21549.t1	MRVVLGRGRVSFSIGREDEAIVALAGFQLGGLRFQRVIYQERFIMIKTSVAYGLDVPIGDASGESPIRDVGG
PH02Gene20513.t1	MESQEKSPSLGPDSGVLPLFISYPPDGSSVEFPPPGPSDTRQILLRPHLVSTSFWFHCGPLGVHDRMRQCKIGY
PH02Gene24823.t1	MSAQMEPPGNALEAAQMKQFGRGSYLRLVQVQKSGLLGSSPLLRASWGRPCWCNIARSSSETHSPLVGCLC
PH02Gene35237.t1	MGGAHSGERWNLFLDFGGSEAAGGLLPVIRSPLDALLAKFIIHHRFTSENFVSFGFFSSSTVSRLSILNGNKS
PH02Gene31548.t1	MLLSKQKFKWLPWKHTPPTPTQVFVTTIHAPRSSIRYANLLYHFFSLHHKLQTSKICTVELRLATGIPPP
PH02Gene25683.t1	MDKGNEQNDPLSCNSPIPLRLSRRLKASETHRPLSSSSPPVRFPHPNPNPEAAVHRKRPPPRGTLVLRGPRNPAAIALAPGDRRCPSGDFLWHGKDTNWP
PH02Gene22003.t1	MLVMWTPELKETMAFPMTLCTREEIKMREREGTKASSKVKAAAVEVHVKIDVGDGCHGDGGGGKSASFSGHVDLLVRFVGRWTGES
PH02Gene41908.t1	MRKFHPIELTCFANGMLHGCNSIVDGEFFVVNLCCDVLLASGGCACHLWHLRPHRRHSAPVIAATPSSVGCTQPCRLQLIATLPPHNLSLTSSSSVCY
PH02Gene35840.t1	MDPRLHRPPPSATLPPAASTSSVLRPSQRSASTPQRRSPLPAWRLAPALLQPPPSRRGCAPRRRGSACCRTTRAAAPAPSARDPTIRPHRSRRTRPAPRSPPPAGPDKLC
PH02Gene37534.t1	MRPTFVSTYEGRQDDVIYLARALLFMPSKLHKILQPRQKKIECFIIGTTTRFQISGGKCYAILQVRCFKYTWILKSQVDINHQSLSPFQLSDIRLHQLLHCFLLICFHHKNYLPIPEMPQRQGCQQKFESVLIQLRNSQQTVVL
PH02Gene15082.t1	MLLSSMHTFRDGTTTSTPVMKGHSDRKVSSSCLCSTACCSCILETRGGPSNRARLGGRPRSGAGDPPPRALSRAPAASLQQQERRQCGTAGEPGRSELRLRRAGGGAAPGGAPGGHG
PH02Gene39755.t1	MCAVAQLRHSSSPSPSPNPTSPLRRLHRTAPPPCRFARRAAFHLPSARCRVHHRRRSKPTAATGRGCSKALSN
PH02Gene05707.t1	MRLYSLAQLFEPADASQQETSIPRCTTEPDSPKHHSKKQLMSDNTSPRDVAASASYKKEHSAKKDN
PH02Gene35755.t1	MQRSDPTYSRLPAAEKPFGRHSAFSPAPAATPREAWIRSEEARRGSGQFLLFPPASSPPIRCFPSLVPTS
PH02Gene15271.t1	MGGGGEDDAGGGSRCSSASRSSSRSGLMAAPPTPGEIHLDTWDLSHQGRVHSVERRRPPSNQNIILVSPRGSKSTRRSSITTRVREVATRFHGLGLPRTPEKPDLAWCNPLQRTPASTSTRFNGWIRSWKDIQGHQ
PH02Gene02626.t1	MIAVSCICKIDAHLPSSGCRLPLPLNPRVPMNPSVTLVNPNPNAKSAIVGGPTAVVARCRWRRTLGFVHKLGNSEAIVVYGGDREMAWCEVMVQRVVDAEGDDRARCAIRKYSKRDNVFSPLVHHLDGILLSSTTQD
PH02Gene08232.t1	MSNLDAQPPAAAASSHRRPVPPVAAPHFRCFSLPRLLCLLTPVWGRRSSPHSGAAAARSSSLDLGAAGRRRSSLLCGYRA
PH02Gene16401.t1	MAEERMGKVWETVEEEMGHGEEGGRGVAEEAWRGGEEEKDPPRRCCTVSPASTAMTRISSSSPAPSALPPPTASPSSPLTPPHIVVE
PH02Gene37571.t1	MTRTQESVEKTKPTWQRVPRVSETGSVAAACDTAQQSLAAAPLCCLCAPVPHLPPPHIRSSSISPHRLLALAASAPLGSPGGPTPRCSGGPSPRDPPGPRSIRLDFGSM
PH02Gene24064.t1	MGRFTIAVAFFLAAMMAISMAHAGRTLKEGKRPPYAAGGTLVGNGANWPSGLELRERVFREAGGPAAADAADGVAFVHGKIGDHNINYYEKLPIFGP
PH02Gene01879.t1	MKYEELFPVESKKFGRPTDTASEVVNLSELFAAVMGRGSFEVVVLNVSEMASLDNLVIMDKRHACK
PH02Gene49533.t1	DASWFWEFRRSSGDYDSILSTFKYETTLUKPGTTARWPUTQGSITCSFKLFSE
PH02Gene10688.t1	LLGPLKMGGCQQKUKLILKNLLSTULATLAFLSSMULMLKASYAPTTSRHMLFTTPYN
PH02Gene04808.t1	MKIQLLQPTARFGHGKIVSNNAGALSSEVSGGLSSKTLTRYYRQVLIIICLRLVQIRRRVGGFWSCSVWWISRSPPAPRRILPRRTG
PH02Gene32962.t1	MHPISVCSPFAAVAATFTSAAASLSCAQRRHHQPLLLRGAAAEQEAAPFPTPIFFVARTHLAAAPPQRRRRASSAVLSYPFPFPRAAASFQEPNAAAFLSNATTSLQDAAAGSVLSLSPLPSTINGVWSIKQIKALHQVFQHGWVPFW
PH02Gene30135.t1	MAEGNLQKLPSLWQCWLMPTSTRGLRNTRVSETLAGKFRSGRDLDDKRSLPGCYIYKFSLQMSTAEGEGAGSCGEMYVAELGGLPVLVRPRGAAAGGTGDVEERSPDDSSLPCLNGRWQVVHHQSRRRQYALCLVAELRLVERNIR
PH02Gene26616.t1	MFLLSLPLFLRRKLLVSVSITTGPRSYLLPQLFTTPHTEFLLLRLFPPFFLWHGTRGSPVPHLFPSFHCSMAPTPSSTDLAPYAASSPHSWGRPRRRLPAPRPASSRPSMASVAHAARGSSSSASRPRLGLPEWRRRHPRPPARPGGSTPAPWRLRPVRLVVLLRRHRGHLSALRFRFGPPWPSPGAAAPSALRGPPWPLAPPRPLVRTRARLEEDADKVFDEMAGPGGCRAPRRRGAGAGAQGARRRRPGGSVQGAQSQGAGRSVIGRMVQGASVQGAQCRALGAGRSVQGAGCRALLFCLLLSPFAKAPF
PH02Gene09604.t1	MVQRMLEDALRADVVVVDAFLANTYALMLDACVNLRWARACHGERCAELRLRDKVAGQVVIEAQELRLMSCRQACWSCQCHSFFSCLMPMMIGTNQWQTYPWVKPGRLPRLSWARWNKSELLNVMNQHLYWIYRQRYKGNKVSHG
PH02Gene42121.t1	MHAPSAASLRSSAFSFSFSRQQIEQDCDYATHFDWQQAVCRGRVVEKEKDRYARHFHPWIRGGLYSGVFSNCNCRLQLNSDHYTYSCHCMHLKG
PH02Gene14741.t1	MSCWPASHSVHVGRKLTALRSRVRGFLAVRSSSAQLSVCRSLPTILASPPSVLLPSLRFLHAAPPSLLLPFLRSLHAAGSPSPAPPSPSVSAAPRRPLFPFPCTAISAAARRLPLLRRRRHLLPPQARATFPSSAADAISSLPKRSSPPFSSRARAVASSSRDSPQPVTRRLLLSLARSGRIQDSPHPVTPAAAAALTAQIRPEPGPVVPARRLPLARAALLRSYPLLRRRCLFFAHSAFSRAPACQKPSGRAPPSPPPPPTPSPPSPSAHQDC
PH02Gene06179.t1	MEEDERWREGHRPSANNRGFCSSTQLASTNLCNSTNCSRHRRKQGGGEAAAAFSATSSCCLVSSPSSSTCGGAGGVEGVAEAGVSSLSSGSRPRCSRAGGVRPRALVLRGGSVPGEALVRVRLQEIARWWHRGRRQRVVAPPHDREQP
PH02Gene45463.t1	MGCQEGDGGAGLGRQATEAGEGARAAWRDEGGSLEEDGERRGWEDGGDCEAVGEDPPRKIYFPRSRLEGREGPLGDLTPPTFATPRKKRRGRTRKRKAKETGEKKRREKRSF
PH02Gene26698.t1	MTIGLGLASEEQQQNRVNASSSPLLASELAAEMQHGDEHGRSIHQTTPAAAATSVNNPAGGTAAPSNVAAQQNRVNAFSPQLLSNELAAQGQHGGEHGRRRSIRELQPRRPPPARGGFSMGT
PH02Gene29758.t1	MLTHTLPQWGKKELAIFRGGLQGKGMCLVAVGGGSHPLGLTLFLPLTVQSQRQVGFRERPPGGGGGVFVEFNRIKILSSKGVPAVLTYTSLSSS
PH02Gene34452.t1	MSGGNKQGRAAYHCTERKENRRLKLQELARFMFCGALSTITSTSPALYNVYSPRAYLGLSCCKLVRHC
PH02Gene36459.t1	MLAASPSMPSPASPHDPPPPALSRFNKTSLPLSGSSGCDATIVGIKVDAMSFSHSPPPSKSQLRERRRSGYGVRSASVSGGGESHKSSER
PH02Gene46626.t1	MLLHQALATMDTKTSMCFHSISFVWIGCAAFVGAAGMCFYSLGVLAMTGFFGYSIAVYTCYKQMSARKVACTHMQRGR
PH02Gene07169.t1	MQRSLSFVQELLAVVFSFHSLSAVLCAPQLATVKPQEDHQQWIKFDQNTHIDFSSAVKEMERGQISTSLNKYHLFSVFIPTIRCHNKSGGTTFFNWTVDPDSRHQHNSYYLS
PH02Gene43780.t1	MPPVTCRLPSARLFTVQLVYWRLSSAAAASSCPRLPQLGAPAAARGAAEAIVRPLIQLRSRRTCDIIPLTPIHRHVEARAPAEGDPTLAMDRRWHLPEISGGGSGKLWLSGYTVRADKQAIHILQFM
PH02Gene06961.t1	MRGLADNIRDRRCWGKKDVLDCGSELPLQKYPPHKEICIRHHEEIPSCRGTKEDESYLRTASVEQHCDAAPTKKGPCRTNRNIDSPLDIRTHTSNSNKSV
PH02Gene04382.t1	MAGALWPPRSTAPVPALVLGELRHGPFSNRPSSAACRSASTSSGLIERFRHSNVARSRGKKERPLFAAVCCLDRGSSEKCLEDSSRRGADRSCDPIPLRRAARRGIPSAERQLFGARRISSSTVPASELMYSGGRANIRKSIVGGCGPIYYYRARKTKINQTACLCTLKCYKYFGRPCKYIEED
PH02Gene44521.t1	MRLFCCLQRSHAMRICSLFSRSQFMLPSNYEQSSLPLIKMDRTGEIYTFGCSCCMRNETPDIIPVCFFILRNKVQCGRFECKCLPHATRLVAFEV
PH02Gene43043.t1	MRFHPCGGEGDGYLHPRQRCPIQSRIFQSSIVATSTPATAAAPYLYASDIRCMDLYALPVVVVFHKA
PH02Gene47436.t1	PVUSPSLLLYRTLLSAAFGDPGGALVYPGCSSGFSLFELLSVSWSAVRVLPGPSPSSCASGCFVGELLSSLFVCHTCTTUSFVVLLRFG
PH02Gene46050.t1	MRVERTPSFSLHLLKHLFRLFRDKSETRKAAMAMACGVARRSWLQISEVNVLRCAMHGWMATDAFPSVVLVPIP
PH02Gene10691.t1	MTIGRFLVSSKRREPELLSRSGATTKPTTACPFLPVVLAIAAAAAAALPALRMRSCATAAAILLLA
PH02Gene43057.t1	MTLLGSSLDEVSMQRRHQHSIPHPSARRLHPPLSSTEARAWLLARHATPPNVIARARPYQPGTASSSHSYSCPTTGGRSGAGVLRFGDRRWIVDVRLQQFVEFEDKLD
PH02Gene09913.t1	MQRTLPRFAFPHTGRNTRETPSSCCESSFASALTPLRSGDFRRTPLRVPFRCRPLSSPPRLCRLLVVSVAVVCVSSFASVLDRRSYSLWLRLLFFLSRKRTQSYASVFVCLGFAFLNPHPSLRRLYFGVQHRLCSLLLLLRMLRRTPLRASFDWGSTSRPKNLSLLRLDDSPGPTIAFVRSITSTWRCPAYLRSTWTESSGSMVRRQHCHRHSLLGKIDSSPDLFGLNIPPQIDQEHDVFRLNIPPHIDQEDQSMWHFRSTFGRMI
PH02Gene24161.t1	MWLRYMTTLVVSEQTTVAEVAAAMAVVEALVVVAVSLPSSWSGHYVDHLMGVTKRDRRHLLMGRRARPRRATAAEWRLPKSMAVPMRRALGFHQGSEKGKSGGAGEWRG
PH02Gene11159.t1	MPPERPALLCLKPAKLALQPATEQHAAAEAPVRVEGSRSLWAVRPLPRRFHRLPTWLAHGAASQAASLVGGGLVF
PH02Gene03522.t1	MWKMISNLSGAELEDAGADDEADHGVEAEGVGLLTLLSLICPSLAPPPPPSGPLLTGAFFRLAFPSDSSDPLEVGSWDP
PH02Gene43441.t1	MAPAVAEAAGLLPFPFVAVLPLPPPRVPALGRMLLSSVLPIPVSSLAAAASCLNKNRYIYAGLAEGDMELSSHAEPQFFVHPVTV
PH02Gene38125.t1	MDPSLLSFLVLVTAACCIAATVTGGEPTKPRPAAAFSAFLVWGRWRQPAIGPARLINPSASIQCSYLNFVD
PH02Gene34570.t1	MYARSSVQIIFPSPFVVYSASFLLRPGSIYTQAEEGDIKLWSQAEPQCIHKEIERTHIGVSEGKPGSSGAGVFSQTIDRLIESGDSEQIFQRAI
PH02Gene17259.t1	MNNSPGPVTRRQLALAMGGVDSQATTIVPAKTTLRKKLTPTRKKLRPIKKQKRAKVSILCSGLVFCQTCMPIVKSSIRIRELN
PH02Gene22264.t1	MDRQRSMESHARGKKLADVGASALALPVPGERAIGGRCLCSQPPDLAKPTASSSSKDADWEDLAHDDHDVVPSNEE
PH02Gene24772.t1	MRWVRHQVGWMKIRNVGRTWLLQISASDDDGEDPKLKDGASRIHLLFGEGADEEWRTKLCEFAITLNLIKAPENYQDAES
PH02Gene40039.t1	MNCLDPAATRLPDPAATRLSRYVTGGTCSSCWRRRRHQASAKAKPFSSSRQRFFELDLVAAPTIPTTRATTTREGGLSLLPRRHREREAGYALHTPPIEPSFSRFQSPHASAAAAVHRITV
PH02Gene50160.t1	MPGHSTQQAAYNSFSPLGTGGGAWSSPKSPIFFSVPPLLLSVLLRRRMGVPPIFGGARVLHQHGAFACFDFAAWCVRETTKS
PH02Gene16867.t1	MASVLLRQRIHSSFTAMSQQPGAYRSRREARRGGFLVLRRPAAGIARDEPVVRSCVVSALRLVDGKMGTCFAFVFMI
PH02Gene13678.t4	MGLSLSVSSQHLASSPRFLTGRRLQEAVSDVAGAPWCGGILSPPQRCPSVGYCKSTTRPNPDSPRAPSPTPAASLAPPSPILFGATAEIASATPTRRLLLLGDFRLLLSCFRTRTTCTLCKF
PH02Gene00501.t1	MRRVVSGQPPAHRPRSSQLAPLVRLVDAPNFQRPSRTAGATHGEAKPRWLPSLSLVCPVLAAVFPFPAPTTPRNATLPSLRELAAGSSPRLEPTRASSAVRRRFARGLKVAFDSMNSVFALCYLPAHQCLIVLRKLNTWTDTERSLRGWTSQALGHLYLLKWEGGTA
PH02Gene03340.t1	MFLATTTTIPKRSRHGRIHHVRIGDTRANGRSQSATVSRPQSRRDPLRIQPNDGLDIAFASTARELPNPSLSQSLAVFTLPHAAERDSRVC
PH02Gene18218.t1	MWSIPTGVKFLACLVCGFGRGRDRENPGPIQPVPGGEKLPAEMCFFHAHIASRLLIHDRRRHVSLLSPSSGNACSCQCGGNGSSGDTLSNPCRPRIERERRRRPSILRQGHPPARDLELLLLIPSLEELQPEIFFAE
PH02Gene06156.t1	MRGGRGRDDTKAAAPCDTERGEAEAQRTTATQRLPTAQAQVAWAAAAWSGGDARCSAIDDHMLHERNFDMKRRLDMIHLEDGINLLVVYE
PH02Gene29953.t1	MSGVHAEENRSLSLLPRLGQPGRESPLPGRRLASEDTGGRATAATKGRRGGPRGCPSDGASEGYAWRSAGGRLRGARPVTGRSRRRGLRREAGRRRQRRDPLLSRRGPLVLFLSLNFGLSSSPKTEV
PH02Gene44600.t1	MARWRWRLERRARGAKVDEEASARAARQRTRARRVRWPRHQLSLPSMPPWCLRAARLEYSPNSCAAQVCAGPAQPFEPCQLSSVLLARLALASSAATVVIGPSAGTGGGAAMAVVQSRKEGRGSDAKAGQRGVGGDAGCRGAEPVVAEIEKIHLRKQANYSLLVKTEKNRKEAMDPMLDASVEANKDRECWFSPHAIKTSSKRRLDR
PH02Gene37644.t1	MGSHKTCGRLKDLAQKWTRVGSDGYRDWFGYTAVGGVISQFDHTTVHEDGDEAQCMKMETMPSETCWLFTLHVTNMADIIYMFR
PH02Gene40597.t1	MDGESSEDFEVFPPKARIASIEMEHELLRHLLLHASCAPYEFQTVLRIRATRFCISWAKQILTGWFCNYYQSVQSISPACVMDAVDKLNNVTLIM
PH02Gene38715.t1	MEKEMERERNEEEEPGLGDVLGGEIREEREGGQFATWTHHRWKTRTGFPLSSPFYHGISFRNPSSLARGRGAEVSDGTGAQRRRARTRAGRDNGTRRAGVARLQNVYKYIRCSLWSL
PH02Gene05977.t1	MLEHEKQAAGGTGTPTTGSPCYGLPDHHTTVRRLMMCSSSGSSMFRMGIAAVAVRRRVHGVDGEVVVWSSLSLSRIQAYRRQAVAWASP
PH02Gene20508.t1	MHLTSLAWCIVAEHLGDADEEEDGWRIQHSTRRGRAPRWHGVSLRSSLEMLTRKKMGGRFVMVRHGTRRGGAPQRRGVPARSTLETPTRKKMDSGPNTIQVEAEHLGDVREGEDGRRVRHGTRRGGGPQWRGVLATRRPARKKMDDGAWVLQLDVATSPVEKTTTDIGEPRPSVSGHRNLLPDHLKITTTRQSR
PH02Gene13233.t1	MIGRPAKARHPHNRRSEIRPRGSNSSYFARSRTPRNPNKPCLAPTPPPPPPPLDLHHIQIPASASDGHATPSTAHVSGDLQE
PH02Gene31672.t1	MFLVISPLGSISDQLVNDQDLALREFRGLIGSSQRSSSQLASSVNIQQSRDSKEAGNTIKSCGRWIDYPIYTLGDGQAMIYRY
PH02Gene42979.t1	MAHFLTRDEDYARPRSSIRPNSPSSKPSLRLSSLDYSTRRKTEHPLAAFPPITPRRQPFSGRNRAREVLGSDPLLSNKSRWRQYAEGTLFLQI
PH02Gene38143.t1	MQREKARRGPAVSAERASPSFSFFLRRSSFPPSLLSTASSSSSSPAARLTSSFFTAVPYLLLLPYERHLLSFRHEQQNGCEAGRARARATHGRSEEQESPLGHPTPVFLLSLNFVQAFDIIHCSRCRINWTHDDEECLTVNAACCWYVSPDIAEVAAIKASMQAQFEQISRIILRDHIPLANPLTGLTEEKRFTSSLKLIPMISHLLASSALLRLLSLVLLKVGACSHVTSAAGSLFQMADPTDAHFVFVELPNQSN
PH02Gene10284.t1	MAICHLLLLELGALMKPNCFKEASLCFLSDETTSTPMPCSLSSCMVSLLTMNQEGPAAVLCPITIHMIHILANCIDLL
PH02Gene19321.t1	MATGLTLAVSTPTPFTTQSLSIQGWHGPRAHPRHSAGRSSSPALTAPVYRSSERGMVEAVICTEVWTAASKRGSREDKIASLVDELYIEMVAKAIEPEDDKVINTESD
PH02Gene50993.t1	KMAGWRAMLWRKRRPSTRSCGCWHPRSSRRTTSWWSTTRCSSTSSRTSTGRTSGRRLSLSSRLSRNRFMCAACTDCASRKTQDV
PH02Gene21087.t1	MSAAPPPPCSLHPRREHRVLPPSTTPAGASGRIYHQVEDMICESDDSDVVSCADGNRLPRTEVCSCHKKNMEVSPATLTLPNLASYLKVTRNLYVWMIQRKTAGQQSRPHARHEELLRLLLKEQVQPLLLETLLLAQSVTRYL
PH02Gene23905.t1	MVDGEGGSGCRGFGQLDSISPSLLSCLSGRFCCVGSVSLATTATASTQQARRVLFHVSSSRLSFRASLLSLPRK
PH02Gene20119.t1	MMPHPRFGDPLIFFPSPIPNAECKIQHVFFPFPIPNPRCSHGHSPRHLSPPPRPPPLAPHPLPPLPPPPSPPPPLPPPSAAAQRCSTKHMSPPSSSASSPISPASATASRPCTPATRSSSQMRSSSRRPPLPPPAPRAHPYPNAYHLDRAPLPVLPNHPLCCPIHRRHRSSAPEEDDYVAAVLSLDFFRRFTSEDDDAMAALSP
PH02Gene29271.t1	MSMSRRPGLTLLLLLTVLLFAMHACIIAVQGGRILGGRGGSTPGSPTANGRYQSGCPTPDCQPPAQW
PH02Gene43354.t1	MTRRVSAQTLDPRSRTLAHARLTSGAVPAAAGSPRRRPSSSPRTQPRVTPRWEKRPSPLPKVGRPPRLLRPGALPQVGALASRRRCRRESPTSANRRSNNVPRKQTWGRGKSWLFFN
PH02Gene26228.t1	LQRPEGGGKWNRVELLTLSSFFSLSSEVRFGISFFPSQIHATADRAASGSTPPPLAADLASCCATTSEWALSPMPLFVLQDHDTCNEHKMLLYEALDVNVMAIKNQTDCHFMEL
PH02Gene49741.t1	EHLCLQWMEYWWLUKTRUTACRTQPQGVWSWQSLAGCVYWWNAWFKLLLUYLESWILRFTSRQSUDGUECTGRSPNIUFVQLA
PH02Gene21782.t1	MGHASTARRTGHARPARLGPSPRHTGPVPYRIPVLVISPSKLQDYITPALHLHRGYWTRLDLTLTYARISMKYLTKGLLARHLSRKLAFR
PH02Gene27701.t1	MSSGAEGKARHEREKNAFTRFSAGMFADVISRLSTQQQAVIEKFIILISWSIASINTKRDQLKTLQKHTMRRPSVVYWKR
PH02Gene10871.t1	MRPAKMWPLAPVPCGSEPLALQPPLTAPLGGHSPGRRPASRFWTRLSPPSTSFRSDLAQPSPPLSPFLLTPFSPAEPPLSFAGLDLLLSFSSSSLRTIVSTSWARS
PH02Gene35153.t1	MGLDREVPRRDTGARRISPGICSSDQALAFPERSDRAPHLSRSLLARISLLARIDETRNSEAFRHGTERKASEALVQ
PH02Gene49386.t1	KEFURNNILTHWHVMRGGLLKLHLFYMUULSCWLHNHULMTYPQGISGLWPMUTIFUIIIGHNLLLMTSRSGLNLCPRSFQKRLKDPSMVASCSUULSIWIISNLVUMSFLTTHFPAYRHLMMKTLVRUYKQIFWTKETMGTISLNMASURVMTFTRRUDPLLAHLLGEIILQWLFTVLFLILEUAKNQVRRFQTIMQPRWRIITCHYPLLQKVLIPQIHQTSUHHLSHPVPALAURINARFSUSKSMETRIARDGNTLSRNHPLIFURKKPSVAUSRARNLCHLSUQSIAHLRGTMQGWAMHRIHTLHQQUTPPHWMKHVUKAHTRSAYLURYRISRKLLQWMASWIRIAUTLQFWPERNFGNPHISLPTSQGQNUYMMSRIVTUYCYLFIYSTTIHY…
PH02Gene39903.t1	MHSLPSYRSRQARESISILSDEGIVLQRVVVHTIEPRRVRCLQAVLRRDPVQVHAVEPCGGAVVPCSVPSFLVQLDCATLVPIVKLAGAKLLTAAIKHSSGSQMQWLLVKPHPLVCSPLRELQLVLTRRLRQRRSPADDKLSSGPVGIEGRRGCGVVAARSYQ
PH02Gene27677.t1	MLWCLFFAVQSSPEFLFQVGKQQICSSFCQTVRYAELRFHDSMQSCNFEAMVAWSYEQSCNATWFIEWRRFFLPCHA
PH02Gene25946.t1	MHVKEIGQHRVQQNNWGGHSWNTRMVWLSSGRKMTSMPSDEGSADFLIAKLKPRDEAGLLAAIAFPREGWMEEGAQGGHQEDQGAAAPVPAGSPAPDDPAHALNDPSIDRAHDLLDFVLLVRSRSLNWI
PH02Gene14466.t1	MQLSFHLALPLRVDIQMQIWLPVYEYQGKLNCGFCEDAFAVNPQTAFRCAFQFCKGSSNLLQIIKKKKRLSNLFYKASGIRLHNLDHYLLMYMKIPEKMPSHEETKHQSPGKRINHQK
PH02Gene13889.t1	MREDEVRMAANESRINPEGREGPEERVSDNGADGGYIPKPNHAATAAIGEIRAASMVEEKAELVHNSTSSGGARRRSRGGAAKPGRGSGGAARRGRGRRGNHATLSVVSAAAALVRAGSLVDRIFLPHPSTRPKIIPVATVLLDPSVRCTDVRRLPRGRLSRARLALGDSRDAEQSRAEDEGGDEEAPAAGHVNEVGVIPVDLERGRTGRGGAFARRWHSPQVQLQGESR
PH02Gene29240.t1	MPFNATPATYTTFPHFTPLSLSLVAPSTIAGTGWILVLLDKVLLCLRDEWMEVLFQKEGEEFIYTCC
PH02Gene08762.t1	MASMGMRGAFPALLAWFLPRRRARVAASRKLLRNRESQAPSNGAASPFLPLDSGDAEPAAVVALGDPTGEREENSEPEAKELHVTAEKLGDKKETLSQFVNNHLSPIQAPKNKLTGLNKEKKQIERNARLWKRRNLKLRKTLNAKLNDSLNEVGVPELKLDEQSFLYETICNMKYFYLVMISAKLLVFVLNCNIVLVD
PH02Gene21822.t1	MPPSPDSGRSHTHALATFAAPTRDAHALNHRHRRRHYPWSQQLRLRHLLPPGRPLPCCRLRAPPHRRCLRQLQRLRTRTKDTEGIEVLHENCSLLPLHLGIFSCSQDN
PH02Gene41969.t1	MVTPPGGGKLGIVVIGEGAISFLVLAAGSSPHPAPGASPHLLSAAVPPSALLCRLELRRVAAPSASFARLRLPTPRIRLGASPPPLLDSTESAPPPVVTIQSNMSMEEVFIFRPWIS
PH02Gene36665.t1	MPTAKGELGGGGQISVGLGSLERDLRPPPPLTPGFPSPSLALLLFTSCPIPAPDLLLKSPSSGFLLHPLQPWHQADLDSGHQTPAASIRSGPTPAVKKTFKN
PH02Gene32593.t1	MSYNKLSTRDNLIKRIKVEDGSFLPLLLRAGSLEENHFSVEKMEAAVPRSNLLQMDRCISTLERKTRAGRKHDHGG
PH02Gene46910.t1	DCRSHWDLFASCNLLEKSVLRALDSSHYAAQANYTCCTGDIVKLGHWFSHWFDNWSIKEVNTHKDHLRPNDSVLGIQHSTMSPRWNYLSNNCEILY
PH02Gene34374.t1	MRRLDVDDTYETALQRLCRGSHSAHNGSSISNHLCFYHATCLRLPTPWVTKRPAPDSTPLATTAHEAPSELKKTKKDTVVRKLHMDIAHKD
PH02Gene03461.t1	MTNTETQPCSFLSFLSSFFLPFSFLLLSKQGSTAAPALGGRGGDATRACYSSGGATVTGQLGLLPPCPIEVNPLMGLGLKGYYNEPRQIGVVDPGTNDVGLFYNSKDPSPAGSNSEWDEGQAGTEEAVGGEGIDYEDHGEMGSLFGEWDE
PH02Gene37375.t1	MAGSWYYQRKGKPKQHSHTYIHTLLHSHQHTEKTGCSQFFEEPTGFSLQFARIRAPFCAISEIRGRCSCAVCGNCGSSLLDLVAGGRRFSGLVRFWCGFWRAVLIKIRFVLV
PH02Gene06092.t1	MGLASMSVSLHPSERREVARFIVLCFCKRVGLPENFAALLLLLEIKGCFWAASYSSPVLLNPPHSNCLHCAY
PH02Gene37711.t1	MDNCPEEGRCVVVRIFFGHSTGILQSAVKVPSTSCVGYLLWPIDIQQYHWECTENNEDCKGAKGKSSAPSASWTAASVFLLRPGALHLTCYYALVNDDSFAAALDLGGNRRRRPRRRRSGQAPVGNVILVTAACYWSPSLRCLGGRSSPTPTCRV
PH02Gene25382.t1	MGLGRAKGASQRGRRIGERMRGRQGAGSGRGGWARPSREAREEAPWRGMGKGTATRGGKADSATAAPAGRRESEVGACEPRRGIGRRRTQLPSSFRRADKDRARC
PH02Gene04753.t1	RLTSLTYSLGKAEGGGFLKSMSRESARSRTSTUERLUDGNLSLLLRSSTLFMURKTSLRFISS
PH02Gene25501.t1	MVTERNSREDNMMLKNLAHQQATKRLLLLRAESECYAAVVSSSPYDEDDDAAQRARSFPAVAVVPVVASVQTVSS
PH02Gene14202.t1	MGSSVHIYDLNLGTASPPRLAGSFFAIDALNPLCICRPRNFHEVRGAYVVAYNGVALRRGAHPWEALAHVYKSGAAQHVPYPEEHKEEWLPYTWLCPRRPLLER
PH02Gene43166.t1	MPIVPALWPTRSIWTAQVPNTKSGPVVPGPYPAQVQTPFDRHFGSSNPVPRRLPRAVPERNTLGAQPPTSIKRPSPSRLPQQNLSSALVSSNQGCSTRLW
PH02Gene38062.t1	MEMVGRKEDKAYILMMLKNINAKLDCILGSLDTAPTTSREASASPPKETMPSPVTQPEAQVAEVMAAVPRHRRCYCCSFIRQGQRCIFKRRRHDIFQGRSATAVALLGEADLAALLPVAILVHQDVTAAVKEEQEAAHLAEAVVVPSAAEVANPAATAAHPGAKTASMPTKIISAEKRHEAAVAAHQDTATTLFGEAVVVHAHEARQLHVICHACIRRSKVACMETCMHVIQTSQESSWSLHGSQEGRVLHAC
PH02Gene09302.t1	MPRLLYQQRKFPNPKPMAPPSHSPSPPSPESRSARPQPPRGGAQSPPRWGAWGLRTQRLRRTRRWSRKGALNRTYLMFLISDSMKRLAVLLLRALRQGLFKRIGKIKWSILKECKGLEVRGGRMGIVWLTWRHGAESRVANSPASGLVMNDDILLADLYLLGSPYDFVPD
PH02Gene42677.t1	MAAAATCRRGGSGVGVAIPSAPAALPFSSSMPPLMWSLFLFLDYVSNREVRSDHTLQAAVACGRGSFYRVSSSSCSLMQFKRTLQGCFYIVHVLGIGVIYMGGAEPDDLYLCRSWLELSRRQAACGRAFFAATCSYLLQRPMSGA
PH02Gene50959.t1	EHUEFDYAKEHRDGRFEVTLRTHFUKHVUVGVFTACYRYRFGLHGDKDDLULF
PH02Gene36099.t1	MEQHRVFGSKTLEALPPRRRARRCLTSTSSAWRRVETGDPELIRKSQRSRFARVELGEAFGFEYDDASELIQARKRSRGGWT
PH02Gene34664.t1	MGAKCRPIVEDVDLSKSKHLQLPAKRNFFMLSGETRKCSRYEQKGEQKKLRGSKRRGAAPASRVKAKGRCAGFDSLRFRRIDRAQFIRLVWRYLGSVSRRPPVLDQFSTGDSGGKFLGKEELCASAPGSLLS
PH02Gene41878.t1	MTSPTSSTFPHATRDEPTKRRRKKVDELPPLLTLNPPSPHPHSYSPLPISISPAAELASPLPGLPGPEVYVLKLH
PH02Gene41841.t1	MVKRRCRHSNLSSGLYVLFYLHVAAWVLRHRLRSAVASIGVEGTGPYNFASFNLESVPIILPHLTWYFSPRRKWRPLSLWCTLLPWKRQPMPRSVVPCYVSTAPLPHTDTLARSRSPRQLSLHYRRLAIEGPKFSSLQQEMLAAFRTTLLPSFISYF
PH02Gene25092.t3	MLLFHLYINYQGMAQVFRPDKIPFPSWMYLFIKDILNSRSGTVGAWSTEYVLYDRLGLVISVPSVPFDLHIY
PH02Gene05435.t1	MARAHKGADGSAIGVWGPAKAPTTGRPSRPDWRTQDGASGAGHQSGVVGAPCPVCPLFPPLLLFSFSPESKLRRIALFVKISLSNLKVGYLLIFSLVLFGREFVFS
PH02Gene09144.t1	MTGLEMMSLSLTVVVHVEKETTEWPACSTALEVVSRASRAPVAREVIVAGAEVVKVVTAIAAGVVAAIGTSVSWLGLSIEHVVGVGTALSLWVGCMHWTSSQQQPL
PH02Gene46563.t1	HGSNCDQAHWFFRILKRAAMASNPVPRVNPVPQRGGIVEQDRETTGVASASNSVARSVSGTACPCVCEEKIEELKQMITELKRMIQGLIDAQQTAAQAT
PH02Gene43856.t1	MRPPQGREGTARTQRARSHYPCKPVRPAEANKSHTDTKSSLSSQLKFLPATIHSYQPPIQLARPGYLQIAES
PH02Gene05991.t1	MLGFPVGTLGSSHVVAVFLPQIGTAMSHLPPLLPTPPTSLKLRGPDVLKSRSHNGTSRAPAPWNHCRSRRAVSAQQSFRLRAVGAAKVRRPRAVYAKQSGPPPSGCAGRRHWRGHGEVW
PH02Gene42848.t1	MGRNIIQPKEMETTISGYVVTGDGNYQEVLTEAQVFLEVIIKRFQIQQTTTYLEVENLEHQLTLLIVSVHATAVPHKYLPCEGVGFLTTHPRVS
PH02Gene45772.t1	MVATRPFGLAHWTSIHPSPTTTPIQPKLESISTNLDLLSVLSSHLSKARRPGPLRRSPPPHVSGFIALSTLGAAGIDVAVLLAILFEERPACVPRFRSWWART
PH02Gene07945.t1	MGQIYDWAERSFVFPVFLVIVLAGCSQSPMRRIVAYLFSGPQAERIAAIADGICHALTFLSVGTFLWVIDPPLLAAMQGVCL
PH02Gene39228.t1	MLTQGMRNPCCSCVSPSQLVSALEAETTTSLHLGRRQLAQDARCCRTTASTGRKVGAHGRGQYRGRDGCRS
PH02Gene35210.t1	MSSPSNSQPEVDLHELMWDFMSDPITVEMEADMEEEIEAEIEVEMAEDSNQSQGRSRRCARVGLNLAAAYIHPCTLLSLSKLAPEAALLGFACSTRKPYPPIAPIPGGGSCELVAWRGTRRTTSTP
PH02Gene51495.t1	PIGHHSSPSSSKARGRRSGGUARSRCTCWSGASRRRTSWSATTPPSATPSTRSAPTTTPSAATRTPSLSRSRSURRSSGTRTRRRASRRURRSRRRLTSSPLPRRRKARSKVTPVRCUTTWSCUUTRLRESHGRQEERKSS
PH02Gene29972.t1	MSQPQRRRTRLLLPPKSATSDSPPSPTPLPLLDWRGGWRRDPPGLISSIVPLHFQFFSRDGEISKSPKPPSSST
PH02Gene39126.t1	MVASAAACRADATLPVRSRGKLMPREAGTREARQAAGGFSTGEPVCLHAGEKLAPSLEKNRRDRGRTKLKLADQKCGGWSNERFILKVVPTPKQPDLVVELLHVTSHDN
PH02Gene33867.t1	MLIYQLAAKFLRLRHPSPCLPYSHQSSWLPLRRSHLDDGVPGAANRTGGFDGHRYYSIMRMRDTCSETAGGSSAGRGGDSAGASAAASAVYSAKSGTAPAATGVMILSHYL
PH02Gene40211.t1	MHRVKQNRRTQLPKRPNHPTNKSCHSALSPPAGGRCQPATRAPTCLLPAQTTHLGATPIRRRAGEQLHGGNETRYAIS
PH02Gene41946.t1	MELIEVNNASPKRATGIYVLLLISSGKKILSTACNLLMCIAHEASKKLYSSPTKICYFPRTFLRGIWYATLAFGRGRQREGPRPHHLSTRPRAEDAAALMCPS
PH02Gene07522.t4	MATVEVQVATATLLAEEAPVVVVEAVQAPAVTAEEAPKEEAAAPAVAEAEDQAEPALAETETTEEAKPEAGPAESETKEVASEAAQVETETKEPEPEAAPAEAEAKEVVSEAAPAETETKEPEPEAKGVVSEAAPVETETKEPEPEAAPAEAETKEPEQEAAPVEEEIKEAEPAAAEAEAKEPEAETEPDTTAAETEPVPAEAEANDQLAVATEEAEANDQVTVATEEAKEKTAPAAEQEPVVAAPETAVAEAAPVQEEAAPAEAPVAAAIEEAVAVEAAPGEPEVAAAVAESAPVQEEAAPAEAPVAVETEEAVAVKAAPAEAEAPAAAETA
PH02Gene18545.t1	MTNVELQPNNLQTASRYSAFSPPQSLETWPPWQARFGVLAPLTTLPRFRRARPQSSCTLASCSTFRPEGEIPYVDFCGLISLACFCCCCVHNQIPPDVLASFFMLGIGVKLAHLPAIRFPSDGKGKRQFR
PH02Gene02224.t1	MVCLPVDTGVLELGSTEVIFHFHIRRRRIPGGPALEPGGGRMMFLESWRSYWREQRACHSLEELMQGVGL
PH02Gene29618.t1	MSMDAARETSPYGDDVQSSWHLALPISPVLQGQLEFTATSKHGKWMTRIATTISIVWLLLTTERRRKARQQFNWLARWFTL
PH02Gene36916.t1	MVMWLKSLKTWERPRLQAGNEPDFAATASSSEASPFLQTLTTAALLYQDSEL
PH02Gene05731.t1	MYAPRTTKSHRLGRFPASPSPAGVHVLSNPDSRTDPTIPTRIIVQIRPRLTKQQLFFLLLSLWGLGDLGAQGIDGRNGG
PH02Gene44841.t1	HRIYSCSCQLRCYEIGDPSLRRRRWVRSVKLVAFAGPWNSSCLDGGCVRTASRWRCDG
PH02Gene00832.t1	MRREFGDSVIIVRLHKPRCKRIQRRKRERERQHSEEDYCSKLLLHCSIGALLPWEIDLTCSASELPRFVAPVSWLRAAAVLLRLLLRPIGMRRF
PH02Gene34375.t1	MPSRQRFNKIALPLEASRNLSLYFSITLPPRGFHFCILRSTTMVGEVILQSVFTRLVFTRLTPGLSSCS
PH02Gene42097.t1	MEGSVLVGEFQASPSPSAPKEEAISGEVDLPGEDASPGELDILGALDLLGEETSFGELEAEVTGVFEMLEAGAVNKAKAGKKTWEVLLSGENFKSFMASAPTRRERRFIPDESMSEEEAELRKEVAATAKEVDDFFARLREQYNRKGYALGSIPLREMASSGSSEEQLVADPAGASTTTAEGKEKEAKKVIKKKLYRLRQRQAPHLPALKAPHLPTLKVPHLHSRSLALTIEDSANY
PH02Gene19933.t1	MEGVDSMRRPPMCFMFTDEGFAALDEVQRIGIIEKFSRKHEGRMVPPFSRPDVFSDPSAFLELWERGCRYHWEMERPERERLLRQMQLEGDGHCNDGCSGAGVTDRPVMMRLSFTPVVTRPDEFALTRPDELAMTGPDEEKVKRQRLMDHLPDMDFLPWTTSSMPPYSRSAEVAEVDG
PH02Gene19132.t1	MSYDTGAGGGSWGNHPRRVGELPMPRQLFAIVSGAVQLVDWWWCVTPPPQIPKSSASGFPPTEASTPRRVLPSSLPLDWLGGGDPCGLISLVAVLVNKKIPCGVQDCSETPLLP
PH02Gene08946.t1	MTRLPRYQLFNGIILQFPAESDDCVFVHDITYSWTLWTSGDTSESQKIVCCSTIHPYLKADEREGNNVTSR
PH02Gene46010.t1	MYISLPFFLLVLLFRLVYLPSLFSPFLLGCHNGNRLIHTTMRWLLPYYSPFCCNEEPCASTSHNNRTSRQPFRVYQ
PH02Gene01590.t1	MLLEVGGRAGVDAAEDTNVEVPGCSGFEVEVVGRAGASVPHPLPYLLKFEDEVAGAGLPHRLRSRHDITSHLVEVAGRTDVSHHLDPSLPVLVKMSLLVLVCYFAI
PH02Gene11068.t1	MGQCPFFRQAAEEEQEAAVRREEQFDKPAARAHSKSDKNMFLCLSLSTVAGGRSILFVLAMHPSAGFDGDW
PH02Gene27741.t1	MEERRKRSARIPRRGDAGERQRSLASAARRRRDSPRIPRRGSCSFAGGLARGPNWSVGSRLPRRRRRFPILS
PH02Gene33133.t1	NTCSUWTLGGIPUSRAKPRIESTELGNSSQSEAUGLUPRTRLKRVSRNCKRRSNSYLK
PH02Gene37927.t1	MLLSPPVWPAARSKKTPDKNMYSTLFSFRLPFPWPSLATSKRRNSSLVGVLLLRSAGLAWSGEPSGVGLISSFVEYHR
PH02Gene18605.t1	MQVRRAHASGAAARASVHPLSPFAPSLTQFSSLMLMSPPTPSLDSLPVTTEQLLMLPHTRWLMAAVGPSRRLKEVVLSSIMPQEGASVQLLSPMSRPSGSVFVHISSSAPTDLFVIC
PH02Gene12879.t1	MKRYGYEEGLAGNAACRWYIRPDVAEATALKNRYAFVTALPASGALLLLLNSALGKVGGSSLVTNVAESLFQMAHRTNAHLVFVELQNQGINSV
PH02Gene01242.t1	MDMEEGGPVKSDDRRERAQPSTSENTDRAGASRRRCRRREGPGRTTRSAADSRVAGNPILADRYKRRYERCSST
PH02Gene20941.t1	MDQVAQRRGGPSDLSRPRAQTLVCILGFSPLRIHRFSFPLPSPYKTVGAVCCGGSLARNNLKTLAPHAAQSELDWIDPEPFGSSRIIGFCFIVWPE
PH02Gene03027.t1	MPSWSPAPKSAQCLLGSTPPGTMPDSIDQIFQVLAELGDFGVKLQGRGAQGSSSKRCSLVPAYPSASPTEPGNCEICWCDREVD
PH02Gene36915.t1	ILGPAYTGGVCSGVGILGDLQIVLFAFHURUTTQCLGMUHNNHTNGVYVSEURASQTILMTLTLQRYFVVISSSUMNRVQPWKLKFQNVICIYSVRRYVKTMSTSSNILRUQMQNHHTKLUTALSLRAKKKSSQIQLVLSLEYHMSKQSLQEASUKMUETSTSPMAEKLLLSLYGALTQMNLTQMAYKLCQUMVQLUFYLWVUHQNSMKANFLYKVAPSADGIRIFRYQKYSLFATALRAWIITLHHLVNKYFKQHHWTQQURNHPCUTHTKLUFNTSAYHCSUKSKUTQKSQKNUKASHGLNQQHTWRIKQYRS
PH02Gene51131.t1	YFIIFSAUKSSTUCUQHSQGIIFFIERAVSTGTHKPAEGWSSAHNLWNSQLCCSR
PH02Gene09260.t1	MLWAFLGWEIKIQEAEVSAAGGLPVAQVVAPVSVLVQSIGVTEFEALLGFPGPFQGERLSGRIIGEAKGKLILR
PH02Gene10587.t1	MISQFDQWTTPGGCDHYRWDVLLGKIIWIFYGRHSRYSLSYMKRQMQSMLKVRNAPWSLFLLGLFQEPQRCLYDKLEAVLANGISMATQQKCMTSRIDYLKTSLLLNGLILIPIISSSRISRKY
PH02Gene23035.t1	MPFGTADRSTGQIPSTRDVRGPRPIVEQPDGPRFRPIGQCPSSQVALACRAASPLASAHAAVTEAVHSTATSPATNPAPPTRPPTPTPPRGISLALRPCPCGPKG
PH02Gene37162.t1	MSYSNFGTSKILVRLRGHKTNSPTVPFPSLTSISILPSHSQTPKSRLSLAPLINFSGDASGARPPRLLAPFRQPVPAPYPTSRVVGILDRPDGYDR
PH02Gene45557.t1	MMRVCKLASLIANLATSRTGAYPKSAHELSWLFSLLLDTMMRVCNAFRLAFSHGRCDLFVFFKAKRSASRASRNIFADHASKHKIMDTEHHQWPLKPVLPNQQPKFFSTCFVAIGYYYFLIYHS
PH02Gene33791.t1	SQIERRVFUIVUTCHLHAQLPSILARRRAHTLLARLPSTPRRPPSSPAAAPAPSLLARRSARTRALPPRPSPCPRPPRPLPPRGPSSLLFRRRRAHIRLPSTPSAAAAALGVHWFSKQIELWRLMRUDLGELKFLUNINUIRLSCUTKSLLNLQKNHFSULLLWGKRPGEVVWGRASGSPQSSLPSPSALAAAGMKIEKANAGFLTNF
PH02Gene20927.t1	MLAEKVRRAARLRLSKGRWWQGEDLALCVSPCQKEHSSILPSVFLHARKCSLRSCQHVVEALSNRLGLSLSASVSVLSLFLPRLIRRIKEFLFACCLFCPCCVLLYDHLVSISSILLFHVIRPSFIRKTAQLSDGSLLNITPPIATYNRKKRRVILSHRRLHNQDPIADLSLHIDCYHLPPDYVQSLKDTGHSEDTPPPSIEAAAITTTPSLLHNPPAIHTVRKQLFTAKSPDESSSKKQPEHPLPEKQPQGTQKKLSPPSLPHKRPGSPTFQSTSSPSSAKRTSTRKKD
PH02Gene16830.t1	MEGDEDEDTAAAHPSGGRRPPSPRCCVQANRRQLTRQPPSSGNSPVHGGCKLRRIVHTQRLQLPHYKRAWGLSFIKFKFNLCVLCILLSTYFLLSWCIAQNTTNHSNIWRLRRSAHC
PH02Gene01267.t1	MARLQLVALAMAMLFAAAAAQAPAATPTPAPKASPPPTPAPVSPPAQPPATPPPAPAPVAPAPAPKAPAPAPKAEAPAPETSSPPLPSSTGPSPSPTAEGPPAPSAAAGVSPAAAWAAAAAVAAAAAFY
PH02Gene17973.t1	MARPLGVGGGAVEVVLSREPAKQGQGSGAAVRGATPKHELATACQRGATVEIWEWGQGTLLLHSRTGLCAFGDAQKLHPCLHIAVAIHGFIHTQRDVTSLVEDSDPRGSTIFSLDISWLFRGEHSVMKL
PH02Gene08193.t1	MSKVRNLQHQGTKISRTLHSAPYQASKTPRTSQPHASTDPPKLNGSTIQYSQRRSGRKGCYNINCFNKEYSIPDLLQF
PH02Gene04639.t1	MGTTGIGVHREVVVRGDGVRDRRQRGEETAALGKEGAAVAAHKEEGRVLIELFKRYVGHLMEINCVIEPICLWVCQNLLMWCCNTLHGLKKSSKLDVHRHEVRAPNLTTSLATRHVERIENEVKSAFHISSMWKLLESDG
PH02Gene22908.t1	MGVIGYALKNDWKIFPSNTEMPRILPDLIEVDIFEDPMYHRNMPGRVAWLASSHSFLSGDLETAVSCGGSKDPGRVRRDGWKRLGCSAGFPSCGWIPSPGWLEASGLFSWIPFLRLDPVEASLGDVELSIRNIELVWRSVKLQRFGKDIISHCQSPENDNTSVGKNGPIYLFLSSRIFSQLCFHWLAFILPANELQLAS
PH02Gene13881.t1	MVGSCQMYLKLTSSILASQAAVTLLRISEAACLLAYCFFQCLVRASDYAIRIFTSALHSVRVGTGKVAFGYRIRFPRQSPVTGPSGFSETGST
PH02Gene31763.t1	MRPFDGESLLRRCSGSVLLEGCQIKLGYVKIDNLPREVVVAGLSSGGKRRLPRWRVASRGTSVVMVARWREDGLRRCGSEAKANYGGVMNPRRRRNYGRRVEKEGDGRWKKERKRKRRTVSGSE
PH02Gene05992.t1	MNISLCCYSGSRLQGRLLPTQGLLQRMSASFQLHLQPYETILYTSSSPKINQPDTAVLQSTKRLAPDSISLPGTNHDSPSGLEQAKECSVVRKIDMDPSPKKSSRKQLYNSSSLKIAYYPFCNNQLCLHFAMMQETRSTNIASLPQLLYLRTH
PH02Gene05242.t1	MGAGSSIQDPEKTMVSDIIVVCHIWKYNGFESLMIMVNTNLSLSRALNISLKCLHLKNSIPTYIGWLCFMPPTALLSS
PH02Gene04161.t1	MRLFCCLQRSHAMRICSLFSRSQFMLPSNYEQSSLPLIKMDRTGEIYTFGCSCCMRNETPDIIPVCFFILRNKVQTILQLRMDDIFFPLSVVDLNASACHMPLGWLLLKVTLCLVFVLDKSCHVRINSRSCLLPSIPTHI
PH02Gene02134.t1	MCWRLEGMSSLHSKPRTHPAPATAASRYLRLRPRPRPGFPVGPPPLPAFISSAADLTTGVQVGDTAEAASLPQICCWSVSGAAKYAAICRVPTLPV
PH02Gene42716.t1	MGKRIGRVVACLQGAHGIACGDNEAIGQLDRGNLGAWCAPCPVAARFREAFFFFPLAALRSFRVQTGLKSPQDSDRKKV
PH02Gene18252.t1	MRFAWLKWDSVTTPHCRDLPQPTAAAILQRHELLLPCSSFSSGADGAIMQKCGDLLTLFFFFQVFSVMLLIDWLEGVREAFSVFSACDIILFPFNLIRLFTLKLVN
PH02Gene15232.t1	MSWDCYRCWAALPWCAFFVILKITCSVSLLVTDSLLLCPNLLSISLCGHGDKTIHLHPPSIIYEMMIDAFAVLLLVAGG
PH02Gene45755.t1	MSGWQGHAYKQQIDGLTKQIDGLTKQINGLKEERDGFKQNGDKKKKERDEWKKKYEDLRNKLCTKCKKIN
PH02Gene24482.t1	MVAGRGSGDGGHRWGKAVREGMGRAGYWRCQLHRGKVWFFTYCDMGAALVCARNHCCSLRKFKSRKLFFVLLQ
PH02Gene45893.t1	MTCAVVSQHTMQAHNRELLVKARNSRSSGCLKKVSEHPGESEDSNPSRGGDDAALSQPSCSVLELKVFGLS
PH02Gene21054.t1	MASFAALMSSASLAVLGQECGLAPVLPSIINKANPLQAEPMPPLDLASSSPTDASMEVRSHVMATRELHGSPQAVIPSPTPPLLPTRESGGRNRSLISHRFLPGALPLLQEDVSVKSSF
PH02Gene27502.t1	MKAGTMYLEQANNKILRLLNNSYNRATVASQYSLEGTAEAPQKAALRGPLPTHTSRLRAAKNSRCFFDNSWNSNYFSLQITPYQVKQ
PH02Gene45285.t1	MVHPSLSFARIPPLRPPCSRIRPSLTPASTHFARRYHAAVGVLCSPPPPVGSAVVQTRGFAARVPRRGSGAAVLLEARWLSGARARPCCREPAASCLARVGDGTDSGGTQIIWKGL
PH02Gene39567.t2	MVLRPFPPTHFVAQSCAATPRSAASLAVSCPLPLPSRTRYLHLLALPPTPPLPCLRCHPLPPYSGRHVRPSRFASSVLRRVSLAVFSDSEHCRRSRSGILLRLLSGDPLRYYFAPAPFRPLRSSQDKQA
PH02Gene01042.t1	MMLGRCVEDEANRRQQRRAVGTMVMASGTRRRSGNDVKDDVGTTASGTMPRGGDGGKEGPLHRRFFHNQRTLHVGKSNSMFRIADGQ
PH02Gene09739.t1	MMISSFPSQPSENAIFFIVSGDHDSSPSPTVRRCVRSPHPSIAFGAVESKLLLICLHHATIARHHAADRGVPTLSPLHLVRRRLRRHKRAEAKP
PH02Gene16025.t1	MPPNPPAPRVLSPFPSPTPHPVSSPKTHASDPHAEKSALDLATAAGQGPPIPRARGSERSVYPRLSCGCFKSLMNLVAY
PH02Gene04077.t1	MYLTLLSEGMSFTIYNIINPWGAMPVHSTEKAPTVGLLDNGEKALTEDAQKCCVRKGFLVATSGDELVYVTQLHSGCIERRKGMEEEFSCAESDGKDGTILRLLIWPSANYTSASIFETRERKCFWRSTDRVHIVPSQET
PH02Gene11027.t1	MLRNFSSSLSLRNSENFARRAYICNRPASSRAVHSGELPRGTRLTSPPTRARGRVGRSVPAACCCCCCCAACLPRPPWPVLARRC
PH02Gene37974.t1	MVNSSEHRGRSVPSNVARLSGGVSAGVAATPAKALHARKEDDNVVRQISVSMGSNNLLQVCPQNVAYVF
PH02Gene22806.t1	MTAVSATNLVDRILRSSISERLIRLDPCTEAADLRVGESDMILIWRLEAGLGISWRDRSDEAARKETWPTVSRDPRLPCLA
PH02Gene40026.t1	MDEVALLDIYGLPDRELHPSAGGREPASLLLSYCEELREDTVAASPLEMARRGQKRGRAPDDEEGAARGAPRRSLQDALDEEYAAALALYAALQADADQASRRQEHSATAGQEPWAAEIPVEMPFGSCSVGEIVALSGPHPHDFPSVVPAANDDSAAYGECSVVPDAAAQAPGEQMAVDDFFELMPDAADRFDLSDPAYYGATAEDDRGTAEVHGVVMPEPIDQEYDRTALFAEPIDELQLHDLPDDSAVYGECCGISPDAAAQGPGDQMALEDFLEHLSSQESDLTPVKNPEALREFCDRIRDDSIERDVLQKLQDLAFSAPAGTGRRQPAKEHDIMQPEVELDLGPPGQ
PH02Gene45008.t1	MDRGQGGDGKARIPRERRRPVPNPHTPSPSPAVRPPREKKNLRPPYETESGESCESGGDRDTASAPPPSPGGGEAIKAASER
PH02Gene26290.t1	MKVGSKVGAVGEGGLRRQPGVPNFFLECNEPGPLMVCFLQTQEQGGDATNQLRTPVALVSSTPHGELSLPSLSLFP
PH02Gene43994.t1	MSQQGRQRAKDCISTYKTDLHIASILIQAALSFSMEEEKNTLFLNHTATSRTIKSSASYLSLDFKSPWDLSTKRYDISTPMQCCCSL
PH02Gene45595.t1	MSIGHTHDQERRPQSSRPSVDAARAADTNRLESTLLPSSFPSSPGFLARHRHAPASFTDSLPSGVAWAPLLQRTRATGFPVGFLGFSLPPSEVTSWLVLGNVGDWIQ
PH02Gene17787.t1	MNICKKAPHKARRAKLHRGRDGSGSRRNCTKEQRPHVLKLLHPPGGGGGMVVAAAVDGATEGCCCWCNLGRLVLPWARIQSASARSRSTNKVTRS
PH02Gene43675.t1	MLRPLISLQPLQAVILRLLRPFSLQQLQLRRVLQVTNHVRVRVQKTNLVTHPLIVHVTNLTLPWRSHRRAPTGRNVNIVRLLR
PH02Gene17363.t1	MVRALPGGGPEPELGGSGQSFEIARERSKALPYGLGRSLAGDQAISSPLPAVDRTSGRRSPKGSCAPFPQLKLPAHKFLAELLKLRVFLLPPSSWTGIGE
PH02Gene32544.t1	WIQDTRQUEEYYQESDCGHPFYURSFLGMHVLGULHPSVSRLFULPPRVSLLLULHPRASLASPRPIAVFCEVHC
PH02Gene30537.t1	MKALKINLQDNVSLLNKVLGGLHAEEITPRDDTLPAYSSTIGEQVGTLQELMNTLRDNQFVSVKEAAQEGVRYVLAKLKSHDPNLNLQPVVDNFACSKAEAERLMAALHPIAELVTEGMEIKPP
PH02Gene20040.t1	MTMLVVRSAFFCRKDSDPPPQGHTITRTRGAPPNSKAGSPSGGGLSLVVEWARGDTSTNTPTPLPSSQQHNTQQKPPYPVCFPFFSPCAPITFRNPRRVIPPPPDFHCRFALHPLSL
PH02Gene43849.t1	MRKSRVQEQAVQLVELAQIRYPVRSLRYRRLFSDRCSFRRWFADYRCVCCCVVRTCPAAAVVTIPRSSVCPGVPVSALFISGETAASSCASYVHPASCSTTVQPGRAVSLIPRRPFAIQGCVLALCADQSRLLELFPTACSYNKIDDCYDHNATMASHIGLCYSTSTLPEISVLQMIPQE
PH02Gene27110.t1	MGLGGRRLLDLLGDNNIGASINVQTGEEVAVKLTGEEVAVRLIIDQAQYTFYYFWNKFLQGTPTPR
PH02Gene16061.t1	MYLCDAAAEQGAAPFPIPIHSLALPHLVAAPPRRRRASSAALSYPYPFPRAALFHPHPFPDAAASFLDPNATATASLLSLSPPPSTRFTKRLLPPEIC
PH02Gene11190.t1	MFAFLWFLIRLIVSVWSACDLWYRGLVLMSKEQLDLFLFEISHDNVTCHQGDQVTHKVLLTSYYTT
PH02Gene08961.t3	MAITGTTSLPLLGVVLDDDGDGPGFERMLAVRGCRWKSGFEEEEVDGKLLVPLRWLQFKVCARLKNIQTRKTVQTILVDEGHLYHELCEQQEHFLDTQYVEVPYLGAMPTKYKHLSWLFNFELQANSVDKGHFYNDPCMVEGNPGNNEQNLQTFARSYSRFRQVHRDVQCICQSSLVSSLVFAQNNLCLMEGQRIVQQCSRSSTVPYLDPSQDGDTNDPCEPEPMDLDEQHNEDNEEGNDGADPEDNEEHGGGYLGGDELGEDDNGEEGHFGDSDEEEIIIVVKTVADVQATAYSRSTTLKLHEEAEEPDNVVVRGRLRCFRFEMDEILMGVIRAHPYLQGLF
PH02Gene46033.t1	MAMGALKSPRKCRPFLFPRLSPSSSLRPLAPVRGESPFPNPCRPPPEPPPLVSIPESDWRGVEIHPIRALIGLLSSFVGLGRFLDGHVLGADWWKTLRDS
PH02Gene26953.t1	MLAFARWHRGGCCAVRACQIARAPSSSLQLDHLFASLFICSSCLFGGSRRFFVPCCLRRRRPGAPVLPLPLLYNRSPPLPPLIRLPPTSLRCAADAAPAHAGATTTWPVPPRIASSSKMPAAVAAADEEIDKLCPAVAQRQRQSRIHHSLFLQE
PH02Gene36044.t1	MEKKGGAFDRSDVAILLILPCPSSFLALVPVRFFLQCAYDKDELSKLAGTIQFLGGLPGYRRFACEIHHPPLLHIGEHCLFRPFSLLQKNRESLNKLAETIQFFWKYGDFACRFFSSATVSSLRNLNGNKS
PH02Gene24102.t1	MLTARPHSSSPLEPYHWVILEGLDGMPFPNPAARAYIMLSVHTIAMKNISNFQNWYGLECFQSTSAAGDIPIVPCLSLVS
PH02Gene21606.t1	MSTGAGWASAPSLPVKNTGPQVMWPINLFPTAANPQLPTFLEHKRRSFSGAPHFVSRWPQCRKSEGGGRGGPPRARDLLPAAPGRPAPHPTAGTRQGRPTLLRELGSGCLFELRCIVPVLTIETSYGVTHWKWEVQNYSRLVENATKYFFCTTIV
PH02Gene05220.t1	MPRGTRAVVLRRPFGSQAKVERERRVGGLAASPEGEPRGCRSGSTPRNGGIEGSSGDEGCHTPLRRVWKHVVSLLQGIWRLTSLPVKVGWVVGLVGDFAREVAPEREAARKVGIEHPSLEAKGSSAVLRRCLEGVVGLRMLREESCVNSRIRKVYPCVHLMLKLADQFGSSPRYLSKWAGW
PH02Gene50158.t1	MLSFVPRPLLGLSEEIPARLPGPTGHVREMLARAAAEHEKANEFVAREQARIRLELIARGYVEAEV
PH02Gene16419.t1	MGPTSQRRPATAHVSVGAPGLRNAVTRRVRTNKRMERMESQRKREEIEGRKDQTHERTISNSLRVETLPASSNSSPSRRGRSSDPALARAPGCRRIYSPVASVEARVVAYIRYRISDQAEKYGVRGLT
PH02Gene06161.t1	MLAPHLPDGQGTMLVFIPVGKERHLYPPPLAAPARGPPPLGATLRPPPSTPTSCCSSLTPLLRSSGPDSSSDLGICLRAEPRALLRQNGNVCFVFRQWNRGDC
PH02Gene19942.t1	MLLEGCNRSADLLVVKGEKKTVPCRGMAKLLLLHDATFIPGSRCPNVQSVSPSWPIYMSRDTLDLMERMCL
PH02Gene26298.t1	MEAVAGNECGDRRRHVGAASPLRLYAISDADSEMLDELGAQLLEIMPGEILEILDRHLARMETLQDERENIRQQYLAKGYADVEVEVTDDREDGGEAQQLADIVLEDVD
PH02Gene09474.t1	MAEAVDEDGERNSEQKQAKSNSTVLFPRPRADESEKGKAQAVDCLPTRSSSRSSAHRRSQLGSLAPPRRSAPALTTAKTTSVPRGASFGGSGHSYTSASLGFSSLGLCLGIDGGAMVDGSSKTVIPAGSGKSQAHARAR
PH02Gene09172.t1	MAVLWARSHRHQLDKKKLAHRLSFQSSIHHLDEVRIKAIRLVLKWLQQKHTRGIIVLQQCPDCWCAYVVDHT
PH02Gene20148.t1	MICQHSSLASGFRLLHWTLVLAGAPSFSECQTLEHLKTVFSELYGFVMSREYVELYDLNDSKIIKAQVMLGTEVHSGVVASHAISVILMPTFRMQAPKMIGDNSPVCQLVDPNLSECCSRNLAVFSASFP
PH02Gene01815.t1	MAAPRVEKLFAGFCGLAPRPPGSSSTRRALQKLRIAGARTAHSPSPPPSSAAASTTSCSASEWTLGCFSIDTTAIAGSGLKSEHESAHSVEI
PH02Gene30499.t1	MSRLDEFDGSIRVDGYHVPPFSAHPNEGFSYTLLLSISTIIALYALCHAFKKRKPPLPFPPLSPATADATASEASSERRHLVCLGVSASCLRVWRPWGLLGFASIART
PH02Gene09352.t1	MSQIGGGRELGVDTVAVPADTITDWFSEEQPGGDGGPPPTPCHLSTTSSSSPFSWVLIRVCVVHPLLYQLNQISIVTELFIFYTTETLLLFDDLLEMADNSESKSRSILDHPVQNPLFDEVEEAMPSMLDQFEYEQTTSFTTGLECLAVGIAKLLPSDIRNSYEGVHGTMNEGKGAKPYNVH
PH02Gene47466.t1	PAATTVPSSLLPSRILPTPPDRLFDLRRARMVAAALREQLHALLSSMFSA
PH02Gene02865.t1	MIPSEPSISVSTQTGPSHRLQPAKVDIYKIKRGMCGEENQFDSRPSRHHRLRTSRLRSNQSCYLSL
PH02Gene09025.t1	MGLRRRRAGVEGQAGATAAGFSASWGDDGGGPIEVSTRRQLQVYSCTVHVSPRSYAKDWKKDVRAKVFASCEIRRKGKHSKGILFTIPLFQTVVWGNFSKESIPSKLF
PH02Gene19434.t1	MPRSGGIHRELTLVIIQSRKQHGPTSRCRVPISQIYKYLSRRPPQQHKPSRSFEGPPQHHQEQGAGVGSGDATLAAPGSR
PH02Gene34513.t1	MPRLVRRNAATPETTQGYLPAGRRGKDKKALVVFCCHLSASPGGTGPGCWPTWPLRRLSLPVPSSSSRRFLPSHIKLALSLFMVQIVCLSLRLTNVHCI
PH02Gene00841.t1	MGETRCGRPTPPPHHPAVPDRLHHDLVSGCFMLPMRVRRRIYSDVGKFVGERVFCGKMNILSNHCTWWEA
PH02Gene35617.t1	MAPPSEGLRRGLSILSAPPTVRSCAFSPAARSLRCAPCCALPSAVFSPAVCSLLRRRLLSLGLSSVPGASTPRGGHGWQALGSVAVTSSPAIARYLHQARLLAGYCSVFAPGQARLVALCLVPVAVALELWDLHGIHLHSCNCSQTAYS
PH02Gene13016.t1	MLICLPLGKFAATRRVLKPIDLERATYTESDEPELWILMCRKRRSSRLVPITYRSTERLKTLRRLPDNYVGWYLLSAFENMKVLIENYPDLIDPTTDTLAELEK
PH02Gene03557.t1	MFRGNSAPSSSGGEKTCESLRRRRQVALFEERSADREAARRLEQEQQRARRTLGGEAAAALHLYQSVDDVG
PH02Gene01161.t1	MWVCLASRATRRARARARRHCASCASETSLCQLREREADVTSHSFLTRQLLATLPSRPCHAFVPDFLSPLVLVLSPPLDAYLSPARDVTFSLYQVGVLGPGDQEAELPAAGGSPVARVVALVSVLGVRSVGITKSEALLGFPGPFRGERMSGSSRRFPG
PH02Gene09130.t1	MYIRRSIELGHACKPSSAKVFGGWEHGQSTAEKVSSIGSYGHGKHQRKLQAVDCCEPTLSIGGAGGKESMSDVDGSSIGNELPAAAVSRINRSGHQLGCFTPPPTAATGAATGRFDPISTNTKEKETSGRRPAINLDLTISAPCCWLTS
PH02Gene34081.t1	MYHASSLLRQGGETGKDPAPVALAGLLPPRPGRPASWKGAGARRTQRPAGIWTGEATVRGDIYAHRFGQRDGLGLENIPRACLHILASMVESTKFLWKFSPRSKTQIILILTIWTE
PH02Gene47885.t1	MHRPLQSAIPPLLRPLSLQPLRPLSIQPLQAVILRLLQPLSLQAPLQSNKANLKVAAVSRLFTTLVTWLLILNAEVTLNAVMENPCGGTIIQLVHLFG
PH02Gene07756.t1	MMLRGTANISVALCCYRARPIYAQFEEGNIKLSSHAEPHVRLRCSSYMKSCSLIWAIPGCYTGCLDGRCWFGFHVGLCLPSQSSHEQQMRWMTQLAHFIYVTNFISVKRVLITEKRRVAS
PH02Gene03437.t1	MGMAPAALTERGAQTHHHSTSSASATDRKGSCCFQFHGYFDHRRELLSALTFSGRRMLVRHCGAKVCSRVLREFVYSGAL
PH02Gene26161.t1	MWPVPPPPPPSLPLVPRLARALRRRHGRTLLGRLRPPLGYDAAKFMNKAHIHYHEYHQNNQQVDYTIHEIETAVQDSEACITFPALFSQQRMI
PH02Gene08440.t1	MDKIDSWLEQHRAPEESPASDVEDGAPPEQVRREGLADTIRRFLRELDGCSAAGASGVARDQKPKIPP
PH02Gene21879.t1	MVCQPGPARSSYSVDRVVHGRPTPIETSAYTCQTMVATTRGPPTPPPHRIPPPLPHPTPCIRSSPRAPNPNSNRNKPKKFPKNPTKFLQTPVHFFPGAVMP
PH02Gene06778.t1	MHNMPCKPLRPIIEFQFWPNPKPRPPNPKKPTPTTTPPGPLPPIQTPLPPVLLSGDGVAGGASLPPTLLPTPFPSFAAVDEFIYVPNAHIAQNLAIDYSAELKVATFNCIVNCHAGIAEMGFICGALIQFARINRLHMSLQLLAALTVLVESLMLKIPAF
PH02Gene01810.t1	MRMGMGRKGNGKSEDKNWEGQRVRRMRHLTACGCPWPSLVQCRGGGVLGDGEMPLLSLVPGACAVD
PH02Gene15577.t1	MERVTMRLALVAVALVGLMLAGQEVHAARPAKPTAQLWMPLEANLEAPAARPAKPTVAVPDRTTNCTVLGHCDKTNAAELWMPQEANASTRGCNKINGPEFIRGTIQHK
PH02Gene18383.t1	MGVVRGAGPAGDMRGGDPAEEPAPGEEERRSPAARGAATAIGGASSGGGGESREDRKNKERAGLPELIGRKICRKPGFKRNLDADRSLRFDCLVKIADIIELLPYSFLLHIFEDHNITTPQVKYSAIGLGRFSVNDGTRWSAKLEMRIVPRIFLFEEVTKKRVL
PH02Gene01661.t1	MESGCSRSSLCLYCYCSPFRKIGFGYFCVRFVYRKKNSLFSPFNITMNLRMLHFDTPKEVGCRIFARRPRSHGMRRPSVHSRIVITKNDLQKRLPRVKESFGFSLNH
PH02Gene06153.t1	MLLCPRISTAAGRRLPLWISAARHGRMPSPPLDLHRRQAPLASWDLIRENPSELRCLASRRSSLWSRMELLEVAKPTSVESH
PH02Gene14631.t1	MMQHGLSLSLTLSLSVHHLVPPPKSKPTNLQLQFCRASLSAISLPATGHNKPGLLPPKSCLVGVVLDWHEVEIRPDFRLGLISYLVADHKEGWSGGGVDIL
PH02Gene04201.t1	MPNPGGRSSGNAGFASDPVCFRPDPVVVLEVTVKVQANDHKEIQSLKILCQGTSEVCWRALPGEDFPVETLGGGGLGDLACSCRAISCICINSVKHIRTAMLKALSKDQLASLQGSVPL
PH02Gene21683.t1	MARPVPVRRGMGFEKAAGSEQPNTAPTRALNDRDPIRRRGHGSLLPLLASPGTLRPPRPPAVCRSTAE
PH02Gene35484.t1	MGDGHIRSRVTGGKTTTQLEMRAKNGQFEAIDVIRFEILLVCLPNIQLTIVLFELTILSFHALHFSPQSHQGLLEKKGLVERNYAEVAARIFIPGQCTTMSGLS
PH02Gene35766.t1	MAKHDEEQLGATAKDKDPGAAFAMERARSDGTAAEEEAEASAMVYDVAGAEVECPFLDEDLGRATNSSASGFSVEQLRAALIRTRGGTQRRGGRLGPDLTPSRRAFASAIQLKLQ
PH02Gene10045.t1	MIPPGSVLYLSNVMSQLLRHFNFFIPLIHSFVRDSGQAPKILFISSSVRVSGLASFRSYQSGSDEAADVHV
PH02Gene39127.t1	MFLFSWSYCKKDRCRRKCRTARRPASTSSSPSSCPPSASSSSSAAGLSSGSACCSPSSATSPASSTPSGSSPGRRTPPR
PH02Gene38106.t1	MTLRGRQSKIQVQVVERDTRTSLENLSEIYSLVYYACMHLNVECGITQHSVHEPSGRRLIHFVGGDIGLSYGQPVASW
PH02Gene46747.t1	VQAITLUUYCWUIRNSDKUEUHFTHDSRPCUURDYLSHUISSYUTKELPTETCPPPPTVVILFTGIPFVFTECGUAYWNAFYCSSTSPASTSYIUSFNISKSIS
PH02Gene02882.t4	MGSGGRVCSVEDGEVDPSAGDKGGSGVSLASRDQKIQLQQQPQVRRQRWMLAPSMVEMLTMLVCQRKFSSISNLVELSTGLQF
PH02Gene36262.t1	MLPATHDAGIGSSGTSSSSQEALSDHQQTSDIPMVENIGNIISPAVTKLHQQGRHPHSLSQYDDGLLRFLDASHKSH
PH02Gene10511.t1	MSGIKKPITAIPVHTPRHGRGLLTGLVNQTKKDQINELNTLMLNFRALIAMEAAREGDDEVLLLNLFFHRMLLLPNLPWRQRRPMEAAREGDAAPPPPPPGADPGF
PH02Gene23863.t1	MEDTEVGRGGMSGSEDGVWMAKLVVDEETDQLKPSDDDDDAEGIRRDVKPKKNDAAAKIALAVAATAAVELINLFFLHGETERERWHRCCEAGLTALEALTVLFAFAAFLLSDTVVLLRRTAQHRLLIIPVLLAASAASLFVASVGTVFSLLHAQGHLQFGASARATLRSSNSLRL
PH02Gene16685.t1	MQHRPPRSSVLRTRLPPLPLPLSSFLLRRQAARRGAATCVLIELWKHSKISRRVAGSLAVQVAASPASEAQSYIMQTSLFANSSLLSYC
PH02Gene29691.t1	MMATAAVAEDSIDFRLSALLDEDGLGVVRDLGLGGERARGMRGTILQYLSSALFRCLLLELAELGVSMNRGCNNGCSIYPESGPFVHLMGEIRMCLVIYRDEMTPLVDFRESNFSLLVVILTLLAWIDEAGNCFFRPDTGHAELEVSSSNVVGGLVLR
PH02Gene30687.t1	MEMELPNRAPPNPWPAPEKKRPGAGLLPPELHHFEGEGTPLSSPCWAGVDWAGDPSSHHSFVEGTRGCWMGCS
PH02Gene37116.t1	MCTVDCCASPTPAKEPLDTSPWPLPALPSCACLLAFAQAREKSAVLVATQPQRGSSTRELLCRRTARRGGWHFIGRRRQCCLHDLIRSF
PH02Gene06434.t1	MLHSKKLALSFSLIISERRSCIYIAKSNSSTMSFRNHHIRGPCMDSINIIFMAAPLTQASFEEIIIEHAISFSSQYLLSCRNCECSVEDFNSNTAARELLAECLKYGRRFGEITVAFTY
PH02Gene22194.t1	MTYHRPAWNGADHSQQRNGNHGAARDGHGYTAYAQDKAYTYSAVDETLKLPARNSKVALVQACVEVPWLELKTAALEMRRRQGRERIDWEIRANTCLISLIS
PH02Gene39197.t1	MPEVSSIEDGNGSSPAPVCAAWVGAEGLAAAPSPVCAAWVGAEGLAVAGAAGSTRSAANIWRISCASPSSLCSDASCCSRHRLSFVSWRFFRHTHNTGVTWLMKHFNFFCKRS
PH02Gene04628.t5	MPNQALARVHPRRPKSLASRPPHTHPVSPTWRLPFPSLTPTPPLPLPPPARPPSAPSLHARCRALASTPGGRPSLRALLLRILFLPWAAASWGSGLPGFLVSGVARSEFGTGLPDRGGWSGLQPLCYSCGVLDLVPEPKSSIRGAILVGLVGAFFSS
PH02Gene28419.t1	MSVRRVAPRIQRRKPRKACMALAVGFPTVEMTMSAPHNMSARLASRKCCRRRSRRAGTMAGAASWSSRLT
PH02Gene24918.t1	MMALLRPGRFLALLQLAVVLWLATTSGHFCRHVPAQSSGLLPTPSTPTPLPLPATPPPPKRSFPPRPICRRPFCPPRPLPICPPEGCPGQGPP
PH02Gene43782.t1	MPPATCRLPSARLFTVQLVLLALIIGGSRLVVPAAAATGSTGSTGSTGGTGSSGNNRPNGGPRPASPYMSYVANMPTCIGSCPSRGHPYTRHG
PH02Gene33159.t1	MEQKNRLCKFKTEKTVNAINQGLFNTFLFSEIQLQLSCFSTKERSYFALTLQAIQGFALGVQAKATRGIVPGF
PH02Gene04348.t1	MVEQRRRRELAKAGTLCSSILAKEMTPCSQDNGGSLAGEGCQRHPQTMASSSVAGLAIASRPFTSFPFR
PH02Gene37699.t1	MGAWFTGEHTCSCSTAPSSLSFVLVAATSSELVPRPSFWRRHCHRRLPFLPSTPFFPSELEPCPPEGSRAFVFGHRSCPRHAATSVSSSPHASPRVPGHEESFPSTNLAFCPQEIADDLSFPVASQDRHFRRRSSLDELLFDCSRSEHHLTSPTHSPPPMPSFPPYSAAATKTSSRRPWPTSLDHLDLPSPTRPAPVGSPCSPGACVPLSSSISHPSVAAPLSSPMFGHHTSPPARPNTTRAMPPPPLRLLTWLVPFLPYVATAVLPLAGD
PH02Gene31881.t1	MDLALEASVEAALEAGVDLALEARSRHRRGSDSRGAEQTPTWIRRWRPVWRRSSGRGAAQPQPLGWRDWSGDD
PH02Gene06741.t1	MKWQSEPILTQCEQRPRVLGSATALCAARCGGRNQALHGGGSGKACGKRLLQRRCGVSYWRHRARFLRHPSPLIILFDFPQDYRSIGWEIWLLILEDMLIQGAQYAYGGGVLQLLHHLTKKYLAFIARFPELYTVSFGSPMEFSKAQKSPTTMHCFLYRGKQRESHLFQLVLLVFQVICDDRGFPNPYTLCSGMAKRNTDTSYMYLEAMRWSDTNLKVLNQGKLSMHKLL
PH02Gene35984.t1	MGEATKEQEGTNILEEKLVEGKVHPEQKDLVSTLQTQQSTSADQYDEGGSKVDPTIRGNLEVSCVSGKSDKDYMSLLRDIDSNALAIVPLAYSCPVETSQTHQLERMVALLEDGRISFNVDEHVDSEEEATKKEMVVVTEAGETLKEENVVTKQILPEEKALDARETEIIKGWPIKHL
PH02Gene30494.t1	MESKQWVSRSGPQPPPATQKAAPPVATCIQWLNGCSCSRTHHCCCCCPPRYSKDRVRGNRAIIGNVTGRCKNFLAGLLVAKLQGR
PH02Gene35540.t1	MAKLPCFLTTAELPRHFAHLLHSPALSSLAARRCDPSAPPINPSLLPTRLSDGLPACLAEGAPCLLVTTHTQSQRKRRH
PH02Gene39742.t1	MLTLLLSKSFRRSFSTGWMPKLTKILQHFDNTLAKMITSSSKERERRGQGILWEKKYQC
PH02Gene13862.t1	MRKTTVIGLVVRLRLFCCLVGMAEMLSQSKCHLAGVLGLKCTHNMEFYIWSLPCKSSDFPSIVQSLGQCLLRWLNLYVYIYFVWEQVKWHRKAPICLIVSS
PH02Gene03969.t1	MRARMSAHDVKWRCAVGPEGAHAPRATVVGHASRRHWAVGTLRQGFSRPPRLLPNSNARALGDDAHRDLAF
PH02Gene02563.t1	MLEEEGGSRGAPGSVGWWWRRRREKRGGGGCRCCAGDGEAGDARRGGRLRATAVGIGSWWRARLVRGGTRLSHRLVNSGRDQLDLVI
PH02Gene38823.t2	MINPVHKVNPVPQLSGSKTGGTLPSSNSTTCPCVCQKKIEELKEICTSLKNLVEGLERFIEAWQTPAQQGDKEKAPASETVGRTTAPSHSGTLQVKEPISQDMDKSETGRRRHGQQGDKGKGEKGHRN
PH02Gene35098.t1	MVEFLSEAVERAVPADLDTALEDDPLSKRQAFASVECDLVKTLGRNQNSHDTSQPNESKVETALSPPPTSSSPYRANVHTLPVGATSPSPPLRPSRHRCFVCGIRRVIAPVSPHRFGASLPEASSCIRRGFARGLRVFTVGETRRGFRGVGLGCFDLSGVGLGLGWRP
PH02Gene05733.t1	MALAFAKLLIAVPIVLFKGTAVLIVLVLRLVRLPGCLTQQKRDKAPPNPSRLPFLLNPNPCLPRFIPLPAVSSHPPHPPDLVLHGGLQQARQPS
PH02Gene12646.t1	MRRGGSISVRRRGTGWRCWRHVGPTRTVPLTSTRRGASSGSRGDRAEQLAGERTRGLRAVEEAASAGSATPSIATAGRVM
PH02Gene24915.t1	MTTSNGTRADSARRGALAGHHERPLLPECSGAVLRPPPDAVFSAAIAVAGHPSSSETAFPSAADLSPSVLPAAPVADLPA
PH02Gene07608.t1	MRGRAHLARRVGAPWPSIQTDGRDHGFLPPSRVVVGFLIPPPPLPRRRRRRRQCSPPTRINRLRSRRRRLHPPELRSSTGPDTICTLIQKLLVCFLKDVKLKYSRSTWNDVLVSAAFL
PH02Gene28523.t1	MIGRAHLSVVSQPWRPDDTRSSAGRGGGGGGKIESHIYIGADKGGNLDAEQLHLLCDTVISIQQSDQACYCDGCDEEGSRQVGERVKEAKQLCH
PH02Gene06988.t1	MVPGEGEWWYGVVVQRQRRSQRPRCQRRTRCDAPSPPPPLVARSRNFPLRLRRRLSGCHESIQLCLLISSDGPSVSKCTEESSAVWDKNGNVAGLR
PH02Gene35615.t1	MLASGPLLPGSPTPRFHGSERRPCGGGQLWLRGRRRGGGLLQELLLGQGEGSLQQEAYPCHRQALRPQPRRRAGAASIPR
PH02Gene14116.t1	MSSPSTTVGTYCVPNATTSTYCVPNATVRTDRVPSAAYSTHCAPNNSTANTASSTDHVPAAAATHCGTSATYSTYCVPNATTSTYCVPNATVRTDHVPSAAYSTHCAPNNSTANTVSSTDHIPAAAATHCDTSATSATNTTSTRRY
PH02Gene09023.t1	MDDKVVSSELLLLDLLSQQGRGPTYSLHGCRRTGVETRKPSAATFPDPNAADDAAPAAAATAGGRLPRPGCRPDLRRRPARRPRPSPRLLDVQVGLREAAAAEEDAVTPPRPRPHDFLVASLVGRIVSCKSENVNLWKV
PH02Gene17206.t1	MWILGTSHLSPESVADVERLSGYSAPSARTTSSSSSAGAELELSSTWVGRVLLLCVCSWLFSPPRFLQVPTGPLERSSEQLGECLKILVPNLFLAWGSPNRNNSSASLEIPQLG
PH02Gene11927.t1	MPPTPXHPPLATAPHRAALPFSCSILASCFPSSPAPVSLNLFRGLGSTCLSVLAFLSSWPVHPSLPVEKFQSWRYPFGASCSHSLASVGGKSFCGSWRCAR
PH02Gene47546.t1	ILMSAWIGISTLAMELVTINQACSTVFALQVREAMPLLDHARKSUPKEYNWLL
PH02Gene33499.t1	MGKVSLGFFLPATSHDTARPQPVSIAGHSRVGTPTNQRHLLPLQRSLFLEEKLLFCRSIGGSFAAEASVGQLGILIA
PH02Gene20004.t1	MVKLRLIFFFLEATSTTIHLLIELGEDSRIEENLFLLKLCCLMCNTRFQPYHNVHTSGFVMYIAPDILDRYSLAILSAATKEHNSILLIPPLEFVTVTCQYLTMGRANSNIDVILCVCVWRNFGTI
PH02Gene33933.t1	MLCHGVSHLISFPSIQVIFPCMLVWGFCKKGGTNTHYSSLMHFWMAAQALQHSAARRSSSQLLHHRAASPCHHLPPAQLASSHLPPPRSGTAAPVSSMARRSQTCATVLRRRPQRRPPPPRPDPAPVHRRLSLPAPAAAISTATSLSPPMAPSPARLLSPRSDAAMATAASPQRAGPPQPAGSASSRPVRPAPPRIQPGSSLHHRATLEPCASDLLGPAASPPPPPSSPQIRPSRVGLVFLGPDLRRPWFFLRPAAARHLHRRHLPKSLRFLPPCLLCVCEYASKKLFVSLQVRPLLTLAVPSQCSSSRSLAGDDHHPKLPAVVLVLSPGAPPSPTVLKSCLRISYWLSSNRYIEYESDPLQQESYLRQRGRG
PH02Gene38407.t1	MPRRVAAEAVACDRPGRWMRRVGHGLGAAVAGTQGARDLQDSTKKSSLHAGNFCPSAKAPSRPNVQYCHRQASAICV
PH02Gene28740.t1	MCLLTRVIGVAAVASYGGARGFSHAGECDGRRVHVVMPAYPAEEHCVVSPIHDMGTKYAEGIKVLDKKIPEKMQKVIIHI
PH02Gene43413.t1	NHSADHKSKTTPHSPDQETRSRDRSRRDERADPGRLDGALLRGGRGRLRAQRGRALRRARRQRRRRALPRRAPPRARVLPPPRRRGLWLRRTAPAPRRGRRALRRRLRAVRHRPQRRRGPCRVPRRDAPHHASRRRRARLPAAPGRRRRRRRELPGRGRRARGRQGPSRPRGGGRGRGGRQQV
PH02Gene45796.t1	MLVISGQKMDFSDTPRNWNGKLLLIKLNLLYMLRLALPAGISVVLLSIFNRIANESFILRWLFYVLNEQYSCGVQDFCKATLCVAIHLNVMDLV
PH02Gene43500.t1	MPPVTCRLPSARFFTVQLVLLALIVGGSRLVVPAAAATGSTGSTGSTGGTGSSGNNRPTGTTGPPTTSPYVPAYKALSSRRPVCVGSCPSRGRPYTRHGNDGGI
PH02Gene00976.t1	MLHSTEVNGKRNNGKAVTFSHISRALSSITTPQPKPNRPNPSSYGGVELLHCCCFGPIRPGLWGFRALAGDPWPTPRGAAPAGGLGSEVSPDGAPLCAGRRAALCGVKGSPRAEN
PH02Gene44049.t1	MSMDAARETSPYSDDMQSSCCLALPLRIAATIFVVWLLLTTERRPALLPACFEPCSVFFLNFPCTVLLSPTHKNFITKMVSAVTYSEGLAIFVIPDPRLQNMQSTNSSVYMMGSMCSHGLEPYNLNESWLGWKANKCAIEVRIFEPVSHEGMLKAIR
PH02Gene24409.t1	MLRPAQSRTQHAIKAAASTCAAASCCPSRLRSPSAPLRRRAAPSASSPNPEAGAGTPPPRPPRLLCAAFSAAPRGQSPLPSLDPPAPLRSLEGLDRAGAAPSPFGLRSTRRRRPHSTAPLQHPLSGDLRRG
PH02Gene00220.t1	MEVAGGGRRPVAQSAGTGDGMRSEWLGVAVATRVRGKGILGDDDRIPGKDEGRRAHHRDTAAPTTTPRPPHPNTIPHHRAACRSLSSPPAFSFTPTASELSSRLSLSPGEVADRRGVCSCRGSSYFFGLPGYRRL
PH02Gene08704.t1	MAFENDFVYQEMVTSPYFPWWTGPETCLVDLRPDVQFTPLRCSGLYLHRSKLAALALVSANARYFIITPGPKLPSPNMLFGEKLSVASAI
PH02Gene15853.t1	MAQSLFLWPIEGIDRSFCVLLIRGKIILFLILSRYSAISGGQRRDFAPLSPSNQTMSDLMCFECKMGL
PH02Gene13603.t1	MLWTLQWGSSSYAKQKYVTDYATTSTNSRCADLSEVNAYTSVSAVESSSESTKKTIHCAEVELWCKASAVTNEFCYGEVTKQLNSYDNGIHADVFMEHWNGRHCPMIQDAWRKRA
PH02Gene27500.t1	MRSNDLPTPFTHKPAYFIQTSDPKRTVKIGISPTPPGWVADLTFRCVPSKGPELERIRLRRNAFFHHRPPPTSAGSSKPASVAALYRTRPAAFSTLQRRPGRVGRASGERATAAAEA
PH02Gene15075.t1	MRIRTAAAAQKITVRPQLCAFYHTQRAARPCRRIRATKSYREFNVTRTPRHHVHPTAAAHSGTDTAGGSTSADASACDPHSPTGDTDSYAAGAAHAFAAAAYSNAAAAYSNAAAAYSIAGAAYAYPYVESSSPAAGFSFTKADANPNAGNAVPSSA
PH02Gene39794.t1	MWTCWAGPVHLTEWRALPQKRTKATPSERPIVETEQRGLTSASTETSGAGGKTGGDRNRELELSASDSAIIIPSICRSGGMLRWLISPSRQF
PH02Gene26022.t1	MPAALLRLPPPHPRRPHVLPSLLTSADLDCVDTASTDAFAATHSAAPAFLGPGSAPAPSSPAHFTSSDGPTHRASSPPGLPCTRQSLAATSPPELRRLHPEMKT
PH02Gene14519.t1	MYVAALALIVLANLAAALHDVSLVQDLVAAALRKFASHWHYRRHCSVVYATSLSHPSMTVSLVNTAGPHADGAPAAFDVTVGLMGLPKGRGFSHDGGRATVSYPATSWPRPRCPIAGFFSEKFYEEEEAAVASTRTLSLPIYDQIPLVLSLQTRLSNLILSECTNTLRTPQLLDPNAKPPADPRSTWSESSGSAVTRQH
PH02Gene11427.t1	MWCIDEPIASLSHATPSNLQTSYSIEKLQHTSPHPQLIRDTGIEIHESTKDVGATPTFTRKRLFDAASGSTEHDAPSKKRTSSGDRDSPPDALQNRSSYQLAVLLVT
PH02Gene43641.t1	MPAQLRPPCAPRPRFIGCHRCHWSKCWDGRRSGDGGGAEQEGRTRKRCQGRVAGVGGDAGCRGAEPVVAEIEKIHLRKQANYSLLVKTEKNRKEAMDPMLDASVEANKDHWIGDEQSCLRRRCHGAGHTDIQVAMANAGPVHLGG
PH02Gene16752.t1	MSRPPVRIRAVRPSRCPQRSGFTGQPQRSFAAVKIKRLISPVPSPTFEQFVCFDFCLLRWIGQVSLVASHGDFGHGDNPVARNSAVFA
PH02Gene33421.t1	MGKPRRRGAEEERRRQKRTDGAGRRRTLPVAEEERAGVIHSELLFLTVEESRLTVDLLRRLRSNWLWEHLSYEVLRSHGFSSHFSAAGNLISQVYISWNLSCSMNSSTSPFEPI
PH02Gene12570.t1	MWEDKYEAYLVDNGLFPFDIGIPDDAMTRVPAAAASMEVLLDELKVAVKEVQETMEEMKGSIVAIPPVLTAMRNTMNGMYGEMKGLRFGMAGNVVNKNRRLHERMMMLGWSIVFLLVAILVVSLMK
PH02Gene42899.t1	MADDHTAGRVDKGGSRRAAKTWQEAVAARRPEEWLLNAYALVQAAMGKCATDQGLLGSHGDQLRTCIHWRSGFHPLESLELQGCRCRSARIPSTSAQKEQWRPFDSFHRPGSLAKASPQPDLGNNGEEFILRRPIVHLHVCGA
PH02Gene10206.t1	MEGRGMRAAQEGMRRRVRMEGRGRMDGVVTGKLGWAFNWSSPLYDPDPRSGWGYVFSSEFLNIPSHHRLDGFPFLAIRESFLPRRAAVSRTCVGTVESMGASATAADLTGCDGSLPSLGGGAREVVDRGIARFEQYGLPLLAWMEPQRLALL
PH02Gene37119.t1	MPSPAAANPRRSSSTKAEHDHPRRRPPSPTASESTGRGLASPNAIASSSSSSSSSSYSFTPQALVFAILWSGPVSL
PH02Gene04076.t1	MRMGDSRRRGSDSGVILQDLLRRAPPVRGDAVASAATSSSDLLRRLPPASFSGSLFPRGGLTILPPSRKPTDSSHT
PH02Gene00559.t1	MAMHIESSASPPLLRHLVAPPSSTAPSFASLLLSPPHPSAAPSAAPLSFCHPSSIRHPTTPDVKASASALVGECGTGHPPSPRHLLLSPHQRPHPPLPTPHQPPLSLQISARQPPPPCFTALGATRETSDGALTKLQ
PH02Gene43635.t1	MHTTSITTAPLRFFSAAAASSSSSCSSSSAAASISSIARLSRRTNKSTTASPLRCSSSSVCHLFFPNQEKINVRYYHENSSFAWNIGNIVQDMCWYEHSYSFFNVSFCTSKTFNQQNS
PH02Gene26185.t1	MFTTLVAMLLPFSSAVLGIGVRADREERPEGGLGPAGGGAVESDGGVRAAAAVEIDGAEGEEQADDNEATAPGASPTPAPRAQPPATPPAAAPVPPPAKPPATPPPSNAPAPAPKAPAPAPKAAAPAPGSSAPSPPAPASGSSPQSPTEPPSTSPPPPNAAAGVGPAAAWAAAAAVAAVAVFY
PH02Gene38816.t1	MEPVSRKEWKYKVYVNYTTLLSFLSLHPCNLYELRSVKSKVVLNYSYLKLFEEISFSLLLMEGEPIRSLNSEGQEGFHIVISASSFDTYQPIHKQSCHGITDRSRYAVKPRG
PH02Gene13335.t1	MLILQVRRFVVLTRHVRDRCWSNHSYTRKKALVQFSAMQQRQSGYFSHYFLSGAILLQRELSEYDHLFADCKKAVDFVEWNWVPTLP
PH02Gene18740.t1	MCRRATLRGVGGRLLRYYPIDNNKMRKLHLTIDSPNFFVLLESDVLLLVPSLRSTRRDPVSLARNASEKPTIRQLVPPLRPPSVCALSRSVPPSLQAVGILAKLNGYDR
PH02Gene35014.t1	MPGDLQPERRRGTQLHVGHPQTQKAGGPSGGGLFLVVVWARGDTIQHSTTEAAIPCIPVCSPSLLVLLSITLHNPRRAIPSPPGSHRRFALHPLSL
PH02Gene28950.t1	MPILPFWGTRRDGPCYRILVENHDEWSSQNVPQVNSGHDLLEMCNKFVLTKQPLKQALYQLPLLQHPQHIHQAKAFRLFAKKEETRVLLIIIDLSGQGQ
PH02Gene08405.t1	MREKQGWLGLYGDKTVYVLHEFKKLRRVHGVQVHSKEVDSEKSNQKGDIGDLKAYTSTSRKKRRLSFLFLPCKESDMQRDRAGTLIQFSPRTFLSLQALGWGPPGDRVHEMA
PH02Gene05718.t1	MDHLQPPPLLVGTERHHLHIQSPVIGVPHVFGSQARSRGGLAGKNRVVDLGRIRGLSRKRGNASSSTPPRIEASVASSSTPARIEPSTTSSSSPSTYGGGILFLHLLVGVDLGLTLEAEPFLLAATLEVDLGDMPSPLLRPSLSSRT
PH02Gene45205.t1	MKISSEDFPKSKFQRSEATTRIGRLDPSRERTTAAPRTLDLRLELERWWRPNPIHPIRLLRRTPLLLVVKIMKWKPTLFDYF
PH02Gene33780.t1	METGSPLVPAFNFRQVMDVGCCSSTMSGVGGELLPWWCRRCCCALRLLVVVLLIGQCPVDVRGLLWISSCTPSAILSVNVVNCVVYL
PH02Gene04592.t1	MLYRGGANKEKREGVGWRGDSVSDRRFPAKSRGVVATGFRPGCRVRGYLCFIRFEMTWFYGLASRVQINTVLLS
PH02Gene01433.t1	MPPSSTKALNNSTVSLVFYCARRVEDTSRPSAPVVLAAAQIGGGVVVNLLCSNSKFLIQLKVWNVQDTGVCKEILRLVL
PH02Gene37515.t1	MSCSLLFPSEIILISIYKSISLVVLLQREVGGVENSKQNKNASYQNSLWKYMEKLSTSKGRGNKRIECNLCH
PH02Gene13624.t1	MGRHYGVQLGERKRETKHWGERDRGRAIGRWSGEMDYRSLCATSRLQFLGHIAAARAGDRRRLPICLTED
PH02Gene27335.t3	MSGRRTTASASIYPQSPRLKPQGHGCPPSPIQEAALLAVYSAAPLVLPSPLLPDSASGSTFLEFSSNLLLGAGRSPALGLD
PH02Gene40979.t1	MPTAWSDRRAARSTQPLASAHPANSVAKHNNIKIFVFVRSRLFRVSAFASSFSIHGFRHSSEVFSDCCFPWRYISGVTNLGTSGVAVDLPPSVSGGRRPTWFEHTYVRYQRSCPATDNSIQTKTPLRNSPASEKEKRLRKPLKQHCPQSYAASSSSNQRKTALRNSPALKNRSNSSKPLKQSLHFL
PH02Gene17245.t1	MGYSGVGEVSCSGAADHSWFVHPWSPPGKSTTLPAPLACSLGSTRDAPSCISRGSGWRWTLPAPSSDESGPCHRLVVPF
PH02Gene42329.t1	MGGSAGGREVASEAPALGSLGLLIPTATRLLSGGGDVGGEAAAVGGRKDASLSTAHAAFPAGAQAPDPVEITETMVQITKHVLM
PH02Gene08735.t1	MALAAREEGVVDLVEQVVGERESPWDREEAVAVGRGLMAWKDAHAPAGGGEAGRARGGGATDGAARWRAAADLATAKKERILLLSWYKHGSTLPCCLPSAACTHEVKLRDKKRCSIR
PH02Gene17231.t1	MPYACARLPHPTPLRPPTPGTLPSRPRPATTATPTAGASPFFAAAAPPPTLPSLPQERPPAPPSLPLSSLRPLLRLLPPPSPPSLTPRPPQATGSYISSLSTHDQTLLASPGLHHPCVRRGHSLPNYTQQDPQQKKRRPRPGSRRSPRRTRSLLCTLQWMCLIARYRPLPPPNQIQMQAALFAPYSLESRQSKTPKDTCFPPCPSVGSMYHISTHYC
PH02Gene11333.t1	MAPSAIPEPELHLAALTSPSCASRAPRAAPSPVPLTRPTASLRLPCCPGLKAEHVGAVVEGDAATYGASIRTVRPNASRALILATALGVNFANELL
PH02Gene13332.t1	MLHPSPPVSATVHRAHAGATRPSSSSHTATSTEVKTKGKEGKVTNLSEPECCCHNSTGIGISCRSCRRKLTSPRNAHFQAEPQIHGIPTMM
PH02Gene32560.t1	MYKSTAIQAISICPDSSGTPYPFSRNHHNILSPYLYHSLYISTYTEGPKGQTTAAAGKCAKEEGHTDHTIWAMG
PH02Gene03349.t1	MTTPLKPASRRIQASSRSSLLRSPPRPCPSPDPSILEAVTVGSRAPELNPTESRCLGSTTTVPANLDHEAASLSSLHHPAEEAMRACPPLRSTPPALLPHGALRHSCSWNGMKWVKWSAN
PH02Gene15166.t1	MDVLSWPPNGRGRPSYAAAGRFVRQCGANEASPPRMLRRLSGRLVFVLAGSEGMTVAVYGQKHELCGHHRGKAESKCLDPPSIVI
PH02Gene31452.t1	MRFENSEGRLLERNATATSGEENQLGRINYYRKTAASVQTSDRRKKLRIQSFVMESFVGYSNIQSFIDLWRCLTGSTTTGKQQPQFRLQSSLTLQGKDFEFRKMSVAVAEIAATSLLVYLKAEEIGGKSHQQVRFQANTHVWGGNALKERSSPERFSIYNETL
PH02Gene17760.t1	MTKPATVVQRLYSSNANYHREGSREALRAAVERITGILPHNIDHIFNSRSNQHVARQGGRRLIYKVELILSN
PH02Gene40361.t1	MDMGDRFLVSTGGAHTEITSAHASHAHHPYSGLRNLYCTVSWVTTLLPAAPRDLPRIELGIAGFRGGLACAEVAAWRRGCFLLPAQFRRILRACRAERMAS
PH02Gene47094.t1	FISSSAIEEVLVHHIKSGLPFRRAQGGEIKKADLLFNDKTSUGHPUSFUREKLGUUQELHQRQLUCUUSWUCIFWGULQURAVURFIYFUNRSKEDESSSUIPQKEIUSSCNIKKKGK
PH02Gene21603.t2	MWPINLFPTAANPVSVRRRTSSAGGRSVERGPPLALDLLPAAPGRLAPHPSAGTRQGRPTLPRELGSGCLFELRCIVPVLPIETSYGVTHWKWEMYYANIYEVELHTLSSEAPRDAFRC
PH02Gene26328.t1	MARVEAARPAAKGGAGRGRGARSKKKTQGKVLLGAAALSREEARTREGIASTKGPRSLLHVAGPTGGNRRQKSSCFEYPEGSRRGTGQCKGSRLRQSVKRFEQ
PH02Gene38214.t1	MDLPPGLIQFATEELHPCRCFSSTAPPPQPPPRWPDLTLGFPTSLRPLRLYTVAPPKPPRTSKPVPPPPWCLSGAATATSGTITLVGPYSARSPVPAMLPHARGLSCLPKLRKAPIAGLMRRISVGFN
PH02Gene28644.t1	MESDGALPLYLPHPFLTRTPCRGVDHPDNSRWTIGVSSYHLRIAKQRLIQLQLVVIKQTCKGHIYQTW
PH02Gene18947.t1	MGPWLLFQHLLRGRMNSDFLRLVYDCFKLDNILFANAKLTAVAWDVPQGDAHVRRPERLFVPHKSGKGAEPAN
PH02Gene39714.t1	MASLYIRGHSEPANGAQIWPSLDFVTLYPVLSGAATACCLLVARDGEVLEGKWRGRNATEFSRFSPKKSPQYLFVDHAALSSLLLSGDPAAAARPGDDKSGRREEAKYPSEFPSPKLTSVTQISTRSRLLLHHKCERGMSAGSTATS
PH02Gene30886.t1	MDAKAKEDVLGRQRRDAAAAAAAGGTVPDMRRVHVLRGAEGRLHPGALLLRHQLQHPQPPLRRLLLHSKNVQLPQLPPLAEDVDADADGWFIKRVRQGDVLNWF
PH02Gene27705.t1	MAAAAAARPHKASPGRVPTRYWPVPELSEFWLYLHQYRSSSTQNFHQLFLNFGLPSNQDIRAGGQVMGTALSPHLLDDKVDQVDPRRSPVLCFKFRLIGTSLLQLWRQRPRHYYRVSC
PH02Gene17584.t1	METHSILACRLDIDPHGTIPRQARDLSTSPTCCELSRYLDGFLGKFKAGLLGTETNQANLRFYCQMSIAGRRLRTRQHERSSASTSRHLARRPAVTSLESAGIAPPPFLQHLAELIDEAISRCSHTPLRRSSPANAATTEECPMWNITLSTRAPKQISHMMSRVITGSYDKTWCV
PH02Gene50981.t1	YALVHLVEIEKSKMLUULNVSEUDLGHIKDILGVPGRSRVKLCEWSUTHURRLSQLIERRSRRWVLFGURNATTPLPPPLVGTTGPSLHUNQPARGWRTRRPSRGISADPSPPTSSSGCSGGGSULRSATAPSSSTSAAPTSSTTHGSTGARRSRURRGTGSASAACSCPTSSPRSSRSTDSVRH
PH02Gene21421.t1	MVEVQQRMSTEKLETAKEKKEAKMLDLYKGLLMHDTRAFVVVSLIVGYIISSIRMADAMVYNTIPLLEETMVGLALCISVYLTP
PH02Gene01913.t1	MVFFASVRFFLGFACLRFLRILSRPMLVLLPSPPSDPRRTLLRRPVAHSPTSRIALARPLPFARSALCGRLLARAAPATHLRSRRSRAPRPDSAPSHALTADPASPSLVSAPSSQAETANRASWRCGASSELIGLPPPFLIAGLDHETDVPLAHAVVALDGLVLGLGTEALVVASWVRRRWRIAPHGGAGPRSTQLMIRPVYQNTRIPNLRQMWMLTITAGTQGRTF
PH02Gene21119.t1	MERIYPLRFSFSLVLHCTATHPLFSSFPSFLGCTLLSPTSNFISFSSLSKPSVAGASVAGREQPSVVITRKRDV
PH02Gene42223.t1	MNESPSPTHLYGHKYSVPYPNTPRNFNFRRGYFTKREEWRRQAKPPVFKFLLSPSRFLLLLTFPPSPRVASTPRSFSSLSLRGRVAYRGPRLRLLSGARRPAGGASSQELGFRRLGRRGRRDLGFRAQEQG
PH02Gene22375.t1	MLLLSGTNRTVLMQTVNALSRIFDSINALSRIFDSGISMIAAGKEAGGNGEGKGE
PH02Gene35219.t1	MPKFPLVSLASIPSTSPQNIRRTRARLCSAPASRCRLEIRAGISWVVTGCTCKKVVFLRELSELLRLPSLMTSR
PH02Gene05013.t1	MDGAAGATLAAVADDDDAFTTRENLGSGRLLGGGASACSRSWTKLRATSCSRSSSASATTGAGGSGVARSSGFFFCALAGSVGVGLAGLLLLSLWRDGGAAAWTAVVAAALPVRGCGGGG
PH02Gene20106.t1	MAGERSGGAQAAVVGQGEGTKDPVVAAVGQGRGAKDSVAVAAGQGIDAAVPMVGQGGATEDPVAAAVGQGLDASVPMVGQGGAAEDQAMAVGRDDD
PH02Gene41738.t1	MAMRPKFIILGRTTPIPPPPSGYPPAVCSTLPRLPQDPTPRCHPRSHGCVALSASLTSFPNLGVYTLYMALCL
PH02Gene17239.t1	MTLFVHRSTNRVNRDAIDFLFSLLAILFDVAVRLLLEVDPAYAVDGWFGNLLRAAETKALVHTTSLVQLAMASPAFASAVGRRDHGHHVREVVPMRPPRLSAVFYRLLDGSIVASFGVGRDKDTFYRRSYLLAFLDSWCASLQLPLLLDSWNAAMHVRLSGWLAVALAAAILVQHAHILPCRCMFDLLLLQ
PH02Gene09882.t1	MWAGRHIHCLFVGLAGASLLAHDPAKKTPRLLLPWPCFPLFHLMVISPISSFPIFLPPVVLLPCITRLLASPCCRRRPSLMWILLVAGFQRIKSIFSRNIRRNTLNKLSYGISFILSCIF
PH02Gene37634.t1	MDLNNPATRVVVRAILDQQGNGDEVPKALIIVGCAITSASANQVWMARGQWPVARSVILTVLHALGLATVSAGFLASHDPGFRRAVGKKILYAAIGVLFIASIGLGVEAMVKVEAR
PH02Gene01303.t1	MDDASSMCDSVLFGWVHDEYGEFGKGVRGYGNSSVLLPFCVFGERCLAAMLSVTAAAVKTEECRRSILTVSALEQEVFPQSGFSQCVRRTG
PH02Gene08158.t1	MQHQLTAAAVTRQAHNLLSLSQASVPRHKPTASTTTSGHSLGGVGCLAAGWLLFLCLQPAGPARLSAGFNTDRPVIETPFKFSKEGVIDSKWTCEPLFGCITVVKWPSTLSLPILISSSSHHMINKLNAGYNSCPILVL
PH02Gene34694.t1	MRCFLSQRELIAAHSSLRRTKHRDPFVSTEPRVEKPLTPPRHRRLVVTGARSDASESAGATAPPSPVRNGFGGGAEGALLQEAGAHEVPFSGQGAGLASMQAEPPCTEGEVTG
PH02Gene44806.t1	MFLLVGGRESAVLCPVDRVRRKEGAEDGKEGKLEGVGCFHYFPITPIPLSAFPPLSPPPRPASAPPLRAAKTLAERAPRGFRGKKFMYAKSAPYMFL
PH02Gene20045.t1	MRLHRSLLSPPLASSASATIRNPRASTVRFHPFGAERKAWEAEEGRSLALPPPPSFLTWNLGRRLLPLHRGCDSRARDS
PH02Gene42491.t1	MDIKASLRHRLSDKALPWVKASPPPCRARLRQRRSTMCWVAGLSVRRSRNQALARERRGKRTHLGILGGGASISLWSTVDLRGVALSSSGYGGSGPLQLPASASRRRLSSILLALTSRRRPLQSVTRRPTRVSHADGACFCQEYLLLFFLVRIRSEISTCPACCDPFFNPTFMLRHGKIPFQSIQCNTVHGK
PH02Gene45325.t1	MAVGWRSVAAIGDRRRPLRLTPPGLSSPPPDERRRACNSGVAFPPLRHARAIELFFLVFVCALLLFFLVATHPAARPTLGPTERAEAPQRRHKHAVRSWWEHPPPPATPGRRPRS
PH02Gene20387.t1	MMDLPLRVFPSLGVLPLRNYEKEAILFCDFSLVRLANRIEKGKRKEKEVRRHQGCMEGDATDMTRYRIPW
PH02Gene20380.t1	MRDAEHDPSTKLRLALRSSLASIAVGCSASREAAKGKESVGRGSLESASRENAPLRVALLAAVAGCRRAEERAPLPAPARQSRRHLDDSGAATQSSRVFNLHGGYGLGFPIGFWSFWKYRPSCKLDSQSQELNVIVTTDPCAQLLIFDYNVK
PH02Gene48191.t1	MARARTGHGGVAPSAEEFAAACAARPPGCGSNTASSPVLALRLRLKIWPSSGPGRTLPPCPSSPPEPRRPSPLSSFPTVAVLGTPGSRIWRSGWRGATDWVERGRRGRRGTGEKDEADFVVPVARRDGLGARRSAAGGCVGEHGRHRRAREVYGGRWRLEKRKK
PH02Gene05194.t1	MVKTEGQWWRASATPHFPLPSLPPHRLTPVKRKQRCCAAADLAARARVSDPLRAVGEPEAEASLSIRPPGAKDLGETSRAPFRCPRSPRRRSDPQL
PH02Gene45547.t1	MGKFLNFVSKRWASPLVFFHLARRPCLPSTALRWDSRDSPTRPWRSTHLWWLPGGRRIISATHQSHLASRLPQGHLSISSPARHLQQEESKEYVCSYFSSGFFV
PH02Gene27986.t1	MDPAGGKLSDAGETWFAVRWLDAARTVRSLASASAACTAADAAALRVLPAGVLLSSAVQVLAALLAQVQVATGRWRRAVAFVALVVSVATKCLCLCLISILIVVFGRFFCFSVDVCPYAIAFGVSVATGPPWAKTLLAFVTVVSGDE
PH02Gene44768.t1	MEQGSRRKRLVAGSSGRHAEDDGTKVRRRKESGRRAAPRWIRGGAARRRGARVVAQGRGEVEDGGRRGGLLVAAAWGTPGGCGGQRTKGVGGAGAWRR
PH02Gene36700.t1	MGIGGPAPTVPSRWSSCRARASPRSSRAMQQRRKWASAKQGRRVVVVVVSTFLYNEDVVVDLPCATSGSSRRPATTRSTPGRQDQLTAQRRWATRGRRRRSKPNRCTLGRSRKDAPAGQAAAAGPPTPRLLLCAL
PH02Gene13470.t1	MQYDLMFPCEKSEIQMTTWHVSGPCCPCISCAQSIILTDLKGFAHGTEDSLTGGTLEMTNRSFGRFSRCICARL
PH02Gene21708.t1	MRRVGSGGEDVGAGGDRTEWRQRTEATSVREWGSGEACRASPTGDAKKRKRTPIRGFFPRISPPASQSAIAVKPLGGSRALAGIP
PH02Gene46647.t1	TLPLLLSLLFPVNSALIASEDPNNDVGALHAVVVLLTFYTEDQVAKQCFRSSEVSWLGTTNRMEFS
PH02Gene30545.t1	LVEURLLGCAQNLEKLFHPLSSIRHFIIRFSILIHLKRANCISYSNUKTNKRUIQTSVFVKFLLMSLHRUQSLNVLFRWCSVSNSHHVQKGSLCMI
PH02Gene17618.t1	MPGDSGRSERNRGGEAPVSTWRKMVVVLHGGVAAKWRDGKGFWIDLSGCSLLRFGGCRAGCSARVDQSSCDSSAPVSVNLFDPARL
PH02Gene39073.t1	MVLMSFLMSEQNDSYFLLFANFVSAGLQHINKAFLLPPAFTCVVDLYSFKMVYGNGMVTVQVIDKTKYEV
PH02Gene18092.t1	MASPALLPTLTEDLLDEIFLRLPTPAAPPPPVPPSAASSPAAPSSAASARSTRLLSSASRTDVASTPPRLYTGQDDNHQGHHSAILFNQMSKGANNVPLSLHNIQASMNPSMATQAQRR
PH02Gene45610.t1	MCREEKGDVGEEQVCNYIPDIVGSLPRPATNLKLTFHRGHLQEHLLHCFPAPFASTNSTSMTTLKAYSAESRQECQVRRHAPTSIHPLSIFRMLPENVGQSAAPWFFSGCMRW
PH02Gene12032.t1	MPPPPPAPSRPSSPDAAAAASLLLLPRAAAAAASLPFSSSSPEPSPSAPSHPSSPDAVATASLLLLPRAAPLPSTSPPIVLLHVDLQDAIIKLEYHTVEAFEKEKLLRFWE
PH02Gene35392.t1	MPHDRGKKLSSSGAIGLQQPWPPPSQYFSTILLLSNHCVGTQQEFVLRELNPWLPLVREDRSSRIEVSFLQSQPRFMKNDGGTRLLPPWPSDQVIGVKSMVVEMGMSPENLLLHQPWSPPTLTALIKMSYPAPL
PH02Gene18113.t1	MDVNKWSNCELSARGIGHDITAINVQCRAPPPSHRRPAPIRRNGRGVIPRLILPVPGSIRGPTRHKVTLPEHYFLPKQLPSILALICSAWL
PH02Gene15174.t1	MLFPEVDELRAEEAPPAAEEGEGGARGLSEVVKGLEGAPGGGASPSVVGGRSGSLARRLQRQLVAAPGGGAGPARGVAVPKDAWAATSGDEGSRGLRQRRWPQAGEEGFESALGARRRRPEGAPGKGPKALEELEGFLTSTGDEASRVAPGEDIPCGGDSEDAGGGTRLLAELRARGPCDAQGRPRGVCSGGPSGWRRSVWWLLGVSARGGRAKAARVGGTVGIWGPSAMCFALAEGQGVFSSSSM
PH02Gene39258.t1	MPVMQTSQGQVRPHARSNPTLTHRISRLTRPHLARPAAHKISSSPNRPYRGDELECAATESLSHAASWNAPSTYSSPCRSSRARRRAAPSTPAARIHPHSSSDGDLDDPIHLWTFLCHLDNLDMTKNHQNEGVKFYRVHSEDYGVMGFVALPDTDA
PH02Gene00423.t1	MADGVDSHYIVSGHPHGPKGKKGSSNGLYIWNILGLLSDENVLLPKGTWTIPIMGPCIASFWHIGKEFAIPVHALYFVAV
PH02Gene01503.t1	MLQGIWRLTSLPENGPGGRLGRGLCAPGRLLVRGQAARQVAFGARVSPYERSELGAWWLRSKGQHARAG
PH02Gene34858.t1	MATKSHKKKKPSAPNPSIDAKTPSFDRKPTRRTLVGRLRGAAAVHDGVATAATIAELRRIVLVLIGREGVEGAEGVHIAAALLLLLPGYGAVSAASSCGKEYSSAAMATFFLHPIAAVRGIGYDKSKRVSWRSGVEMRRRRQRRRIKGRRVHGDPPEEGAADDNQELQQRKRKRTSPKKGPSATSKKTSPKKGPSATSKKIAKKSKDPSTASKKTSPKKGPSKGKKLSDMIV
PH02Gene31109.t1	MCIFFDYFISFRGSSKPHGHRSAPSIAQNPLLGASASARAIAFPARLAPGREAKWGTLGLEHHREMAESDAAWRGETQCLVHVLLEVLRS
PH02Gene21546.t1	MRALCSFLSMCFSSSSSSLSICFSSSFPPPTSSLRSDFLPLASCLRASPAAAARFVPCRSCETKRPAQTRQDGAVRPNEPPPLTRSFCPSRSFFRIVLFLRLGHHLYVCFYTTHT
PH02Gene11509.t1	MESGTFELKCHLHSLPIEKSGLDREINFHLVISSETTSSANCNLEINPCVFIKFDCIADATAVAGRFQMHLAAGCAYRNGNHWRGLHL
PH02Gene09065.t1	MQPAGFRCMDMDMDALALAPVCKYGKRQGLVALLALVLPLQQFISVLMRLRSGLSRGNGLKPPKIWFNVDSVAKIFEGS
PH02Gene43440.t1	MSGNMNDYCSGTTAKRGACITMTPIPMLPGEHNVSYENQHNIQLKRNHQCPRWLTNSSVCNGWNTGGCERRDRLLAVPNHRFKLLL
PH02Gene41859.t1	MSPSTRRVTTRLLAVRVIFLLLIMIGGSGGGLILVATAATGSTGSVGSSGASSDKNSQEGNLPIGSGQSPSHRPYCPYCGFRCCSGRRQS
PH02Gene12954.t1	MSALLRTQNINKIPQVTFPVLIIHVVDVGMNNENLLKSPTLDFGNDVLPARSLSFLSNILSYLRASELPNQRVSSFMDLQA
PH02Gene21132.t1	MVNGRLRMQMDRTISPSHVGLLPNGTTSRHTYPRLAAAPSPPAGSRESTPPSPVMSRSFSSCRVASASNDELHRRLSVKQRRLPEPRPRCRLFLLRP
PH02Gene10919.t1	MKREALVQRESYAGYPWTSYDRWVHDKSPSKSTKSQALALSPEERRGGGWEAQELTTPEAIDGAQPSCFPFGLRETKF
PH02Gene28513.t1	MTNGGAMQRRGGKDRRGTAAHPALVSLTFTPPSRHYQHRCRSLHPPAVPATAAGDKSGVCLSPDPSAPTLPDRNVIMLREMCSGPGYRLAIWFFDINNSCARIGVKRHSEIAALTQQR
PH02Gene34678.t1	MKQHGEWVMLSCSIFTEKAQVSNVQYCTKLLTNCKNGGYLLGKVCGPMSFFLVVAGWLVTGLPCRSDCTSACSEPEDDMEVVPFAQPYPNMCPAFVKA
PH02Gene41503.t1	MRRRMTKRRNASRCRSRTRCRTPCRASARRSSATAAPSLRRPRPRRRSSASANRRRRRSRASASANRLRRCASVQSPKTAAAASRPSARRSARRPARRGARRRTARRGVWSPARTTPPHAPSCDYRHSFLLLILQSLCVDAVLRQQPRLGDRNNARLMQVRCHLCSVHVQCGYNSSTTVPNTCSRAGRCVTNYALYMPLC
PH02Gene09406.t1	MPSPPYLSRFIYSSPASTVIRSTSFFSPDLLPAVDALYHRAAGATSRPFRHNSGEPVASSDSGHCLDTKPLVGCSHLLARTAARTAREGASSCISPAVKARRRGRELACGSRRARATPASGGSSPSAAAPTGTRGSRTTASFAEISLGM
PH02Gene07186.t1	MIVWSSSADDKRAARVVEEHWNLISEPPGPGEGPTEEKFGGAQLPRYPLLQVPWLLANSWLLPALFVFLCLR
PH02Gene48939.t1	VSACTPSSPSISHIRFSPSTTVPQCAPFASASPYRPPPRPTKRSTPTALRSHSPPVSSPSQSPPSPMSRPLPTPHSPLAPSPSPPSSPSVPTSGTPSPARVASNPPTSPSLPTVAPASTRPSPPPTLTTSSRPSSPACPAGMLLI
PH02Gene32569.t1	MTRRCGRKMRRCPIGWLSRAARGSWRNAPIPHSPPYSSVLSREFFAHCGGGGGGRGMLVQRVPILLVRSTYTLQEVQMRNTHLAQPPAPLRNTKHTHPWALAPDKLSFQLEGKKKLAVSGRGC
PH02Gene44486.t1	MAYVAIAAASGRAAASVAATSEGDREQRDEERREEAASVMTKSEVDHLEDAYRWCECVMGKDLGNVLVLKLKKVTYWLGYLITKEACSRCENCMKCSMTRAALTRNLGVHKRSKD
PH02Gene26128.t1	MLSRSHLLQTEQNKHTDQSWLILSSVQSRRWVAVVDGVLPEEFPGRVESFRLCSIGEAARLRCFTPCHQSISGLISQSS
PH02Gene28297.t1	MSSLKHYRKRGLVYLKEPHHIPCIRYNTCLRLSSNVVDLENSPCLYYLIVSLKDKIKLFRTLSGGAPTSSLF
PH02Gene31100.t1	MDDVYGRGRGTDGRDSNPVVGGGSGRGSGNDGGGGRRGATDGVVDRGSGTDGSATTSNAAAKDLVL
PH02Gene06105.t1	MCSIKYDVESHRTMAALPSRSLAGKRAAVARGKLRRLIRRLLLVMLAFFPQTPQIRSDPRICHMCHSRRKLLHINCIYSFYISIAFTGMLYLDPLEYLLAFSVLHRILRKFLICY
PH02Gene27277.t1	MSKKRSPRGPKALRAAEENPRRRRREDPSSPPGRSQQLTSDHLATKAKVLGPKGGKKIVQTTMLPHNLRIRLGAMSASAHYIKSLVMTFAIDVLGRSRWRNTTMGKVQCLSHQKMVYHQWSKIMTRTQKYRFKGWITTSMSFMGVRPPTPPSGNTRWHGGTSTMLRSHLVVQNTPSGQRPP
PH02Gene37277.t1	MGGARCGAAGGGPAAAAQKPVGVGEGEEEEDARDGPKTKKGRAGTASAGTAGEEASATKETGSFWRTPEATPKGLRCRRRKRAQECSKLLLGAFLI
PH02Gene45084.t1	MLTRNGATFLGFRCCSPIAPKPLSPIPLFFFTEHQGAKGWPLTHRAHLPAPSSLRGPSPRRRPHPPRRPPPPNLAPLLHRLLQAWRHQICRRPPPLHHQAVPWWLSSMAPPPGPAPPSTAGSASSRPGCAVLVSTSAASQLPGPEPPCRHPSSSLHGPARAGRISNLAPPLLPWPGHGAASPSPPSSPAPATTPRVPARQPTPAEPRPIRPELLSVLLFLSSFFVSLRRRASSSDDYIEYESDPLQQESYLRQRGRSGSPRDALL
PH02Gene33362.t1	MGVVEGSLTARVVEEVVASEVVATTTEVVATTVEVVEEISEAAVEASGQGGDVPDHRVGKEVIADVPSGLQREAVVTESEDEEYFNFCADFFGPASIVGSSAFRSRDRVPHPKDIPNRGEIFDNERLEKVWWDQVTKIDKLKSPTMVFSMFARTTMNVSI
PH02Gene16725.t1	MKSDRVNRQFSNGEFNIRVCTSALFGYFQLHHAVLYCKEQLTKKSPQLCREKALAFLSVCIVLFYLLPWPMNLLVLYSQELYGLVLPRREGTALVPPSGE
PH02Gene01525.t1	MPSGAWSRVIPEAIDATSALSPLKHPPARETVSADADGHLPLPSLCALSRQSRGITRNASGRRGAAKTSSVRSPNRPPQPYQFAQPLR
PH02Gene51019.t1	AACALLVWCKAGKLHWFKGYSYUNGHIFSDTUULLGLFCUPPMPUARLEL
PH02Gene02622.t1	MVDGSSETVVPAGSGGSRKRTRGRGDSGGTAIPGLPASAPGPRQLGEWIFLAQSYHGAPGSSFLGSGLASGSPWPRAAGSSCCAAPPRAPPASAGRRLLLLRRSPRAPPTGAAPLGQSGSSCAAAGSLARSARAQCARRPPCAPVPWPTRPAAAGRLGSLILSLGSLFFGKID
PH02Gene04165.t1	MLREGVEEEGPPPSLAKSGMEQKLLSRRKNRKPSGREDKATQLLKARVSDAGMCQAEEAAWQPKVVCGGLDWKRGILKRFLGFYSRSIGVSLLVGINCSE
PH02Gene38638.t1	MMQRTRRTAPTGGDLRTEAPCAFRPPCAARLRPPGPPPASGLPALPSGLPALRASGRQDRCGLRASLRCAPPAAAPAARPGPSSGRLGSGVTSRRLASGDTARTRRSRPPWLPARRPASRSQPAAPPRLASGRLGLRPPAAGLPLPLQESRFVEH
PH02Gene16034.t1	MLSMSLQSRQTKPAPTDMPAHSTKKDSLIHHRLQTRIPTPQTTKKKVPYPLTKIAQLILNTKGNVYYPTMHWIPIQHPPLLQRKPSQTTTPPSKHEIASSTVLPHATYSDHTKATCNILFELATERYLLVCSIPFPGSPPPPNAPPLPQSLLICDERRRRCRGLRRQETAAAADLAASSCGPLAAAAAKGSAAAVRYPVASALDKATLPFRGSSNKIYSFNTTKESTV
PH02Gene26996.t1	MPAASPSLSRGARRNAASPSSKPSSPVQPPPPSHQRLVLPRTITSPPCATALLFPRAAPSPPSHHPFTSLVWPPSLPRRLTTDRPRRTCKNENIEFISLVLRYISWEAE
PH02Gene20973.t1	MADPRVVVAARRVSTGEAVPLYEPEGDAAGCAPPARWCAARALAREHDGQGVRQEYTARSAKDGKKAKRHKKECLAITRNMQSRLIIN
PH02Gene25390.t1	MNALHNSSMATMNYTCKCIIGGGSRSRATQEATPTTTQNPPVAAPLLTAAAAAPRPGRRGASQFPFLQLPPFFIAVGSVRTRRRPLASAGFRRRPWISADPVSPHRLPPDLQPPGPRPSLGRDPGAPMAWSCHRPRFLAPSCLPSAEGEIRAPAIAPRLPPLRSCSLPLSPGSISERPPSSPTPSPPDPDRGHPFVAGAQTRAPRRAAAGSDSLAPTLSSSNPVRSRVPVATSWVPHPASLPPGPRLPDLPLRQGRGQGRGGGPHACQTR
PH02Gene27350.t1	MQWLYRKETTRQVAEFVVVTPANNYKQQQLRGGGGNKEGAKERCATDFVPILGGSVIFPPTHSQKISFGGVVAISALLPAPHEEHTLSIFEESQSIGSTRRV
PH02Gene13177.t1	MGGPDRPFHRPDGYDAGAAQKATPPRMSGSFLPFYPFLSPLQEGGRGGGGGAEPHRGAFEGGERREGGEPSRRSPRFHYSW
PH02Gene18226.t1	MAAGWLEERMARGGAVGSGTEQGGGKRRRPMQLCREEGGKFAPCRQQTQQKHTPKGGKQRQETTPKPNPLAFPSSPAANLSSGARNRDWLDLAGPRSIISLGF
PH02Gene21459.t1	MGQGQAGRGKRGLQHPVSDSRLRTPGAGVVVAAASASRTYPTPSASPTPPPGVPRHTTVEPPRHSGTLIFMVMKS
PH02Gene00225.t1	MLVLFSLSPLIVASVRRLVADRRPPLPASAAKGQRFAPHSGRHGHLLSSLPIRNMHTIYLIHDHWNKLW
PH02Gene40818.t1	MRRRRSFSGDIVIGEAQGVDMDQLFDVVVVGAVAVPATAFVAWIAHNAVCPVHRVGMLEVAFLVLACAVSAAVLFRRAGDHGGVRRRWNILYDMRFCFLVGLVAYAYGLLIACRVTEISVDELHAARGLSCTFCL
PH02Gene34633.t1	MTRLACSPCARERDLNRSVRGYGLYASIPNRENRGRFRSGAGGKGWFYNTSAVLDLSGLTDRFSSTLAATQKLLVCTSRQVAVQGVRF
PH02Gene51421.t1	MAPPPCRSSSDLRLAPPLQSSWRLLPAGLGVPPALFYAAAVSRLTRRRRAVSFAPPGPGTAGFAPWTVHRHPDLPLPAPLPQPPLPLRASPPSRHTRLRRACRQCRQRQTGQQQRKNRGKLPAGPGRRESDLPPTMQPLKVYADRRS
PH02Gene02387.t1	MLSAARCRLLCEAISSEGMTEMKRYNVIKKIQRFVTQKSNHQILTTTARFDPVPHGFRSGSACSSSGFWPAPCF
PH02Gene17732.t1	MLAMRTKPSPASTAAEEHDATTISPSTATPTMCSTSDPNAKDIVELDIADDHTVTTIDSTVLTTAMPSTLPARVRTTFPSAVTPKAATTTEPDAAVIAFADARHTDLAKALTAPGSRHHVDFASQGGAAWCTPAALTMASN
PH02Gene43402.t1	MNCTQTEFQRMTIPLASFPSPLAHFWFVMMSSDRAEGLGVGQRAAWRSSLNAPSAEWFLPGWTNGRGTAAAGRTLELLLDGVTRDGAADGQPRPARALSSRKRAAIPVVPPPSPSASPDAPPPSPSSSPDPAPPSPPSTSRAAAAPAPPPPHAALLPRRRPSSSFFPAGAPAPPSPLPPPLLLLLPRRRPPPPPHASPPSAPSWNRCSRDLGCLELGILGQVRSVKLLKSLDFFPASSRHATLIESTLDKEEQERFFLLLYNSE
PH02Gene18095.t1	MFGIVSAREPPTLAELSHAPPLPRGAARRPRTPSRASSLVRLAAPNCDRIRPPPSATSLLLRLDRAPPPPVARPNASFGFGFGAARRPSSSASATSRRGLHLRGNDRAANFDPVVVDNTLSIYKEWCMYTCLDV
PH02Gene18923.t1	MEGDISIQVSCTSLKMAIFSAVADAVQALEQLTKICKAETAIKPARMDQRSVVNEGILWMVYAFGQKRREEKRSMHGRRMEWNGPRRRRRTAEHSNKQVL
PH02Gene08770.t1	MQPAAPPRLPLVSLRKRPVQNAFFLPSPRVSPHSPSRARVGGAPASPPYQGLRRPPVSPPPAPTPSAPEPPPAPTSPAPPPICGLLAERLTPTGSSRRARNRWPLQQTWTLLMWLPP
PH02Gene44062.t1	MRIRPLPPPLHHTSRRRRSGLDRIPMASRRQCATVRHISIFSHLPERRLSSPDSPPTAAASSEVPKGKFVAVFDLLLRIDKGLWILLVSLLPITLSCMG
PH02Gene41907.t1	GUNNLPVLTNVRRLRULPHURPRRGRRCPRHKTURPGSIFISFFEVEGQEAUVEPSTQWV
PH02Gene42913.t1	MAGASGRDWVGKNSHGREAGMDVGTRSGRGSATGREVGNASASASPTPRPGEGHVNYGNINNV
PH02Gene17571.t1	MPPSSSPTPSRLGHLRSPRAAFSWGGERSPRRPRRRRLIEGLRGWRRWCRAYRRAPLPDSQAGGVLLQR
PH02Gene48385.t1	GASLKMTLSCMQNCUMLHMNLGYKNSSYKRGQLYKRLKELEUUSEKITUIUTSLQIFQDKTIRTLHSLKSKTSTTCWKHLYHL
PH02Gene50848.t1	VLDFLLLLDRNWULQPGGAKFRSUYYFWLVGRIGIIKQRYHTAITSAGDKRGQQKGVIUYGTITRIN
PH02Gene04810.t1	MPWRWRWRCACRRWPAPCASAFRTRSSSPTDCSFVPKKMIRHYLVAKARLCLNPLSLLSMVALLKLQRSNLCVCTAW
PH02Gene24046.t2	MGITSLGRKLAHATTVPTRVHAALQLLLRRLHCAAAPPYSMRAHHHRLSPPRVRAASPHLSERPRRPAHRAPPPSSARRISLLGPGLLAGASSASDRRRRFVRSTSLTTPNRAAMAFMGRRVGRK
PH02Gene27026.t1	MYSLCFELGDIVLELSGIDVALRVLLLSIKETYSLLYLVLTSKGTQKLLYYQDDEVTEILLCSVDQLQRLLSIPSSYIYEYSQIDTGTHISQDYKKYCIHPKMTRA
PH02Gene29263.t1	MAPVGIGRLRRALGGAEPGAQVVIGDLGVFAPRGGRRRVVRNLLLCSPHSAAPAYIGLHEHREARVGLKGH
PH02Gene28893.t1	MAPAEEVAAAARVVVVVTVAQGMGRGLGTVREVAVEALPVVGMEKVVAVEEVVVREAARALGMGLGKALAMGLAAPVVLVGMGVEKAAEAVAARVAVRAMGMGPVRAMALVLVVLAVAAVDTVVAAEVAAAKVVGLAAAQAMVPVLVAGMGRVVLTVEGMEAAAAAAAAQRIYSACQPSKYVHDA
PH02Gene28777.t1	MLVLESLPTPPHLPTPTPATACGSKGAQNHHHEERCAKEGVVGEAPKSTALINHRLAEKEIAPSSPPPPQLPWSRGCDDDRGLVVPLQLMRRVGMAPSHLLLIIGFPAVAGALEGECSVLVQKLGDFPRLPWIWRLCLRPDRC
PH02Gene06931.t1	MLRGEEKAAARGKTKRAVGEGEAEAERGAGSGAAGEGEAAAWQGVEGREGVEWSGGKESRVFHLRRRAKRKQTKGKEREESQDLRRWMHSLARAFPFPSPRLRKIFLPHSLSPSRSCASAASPTSPSPPLNLSGIHRNPCPASSTSNELVWVSPFGGNFPLIRNQMSSDQMGRVGTEDTTPSPHRTRRWSRKGAPNQ
PH02Gene16434.t1	MSLQRNERFHLQDPKTKLLLNQLFLNREIQLFDLAPSVSCPLHLHCCTFCNPRHTRSRKNWAPSPSASSCLFDSWEISLAERFSLSGSAQSDCEWKPAACGNL
PH02Gene35396.t1	MPNFARQEARAVKVDGTKEDDGASGERLDVAAHKGKARNPRPPPSPPLHAFPPPSVIARRLLSDLPPRDLERPDLTEFSC
PH02Gene28714.t1	MQASVGLPTNASASTSPIHVGLPSASFATTIPSLRSSPASSPNLSETPSPNRISLRFVSPLSRDWSPSEHEVTSSVHHENNLRDHGETIGDHQRLATSLLPHAPPLVQVAE
PH02Gene00431.t1	MMAGQTAGSSETNERLPQKYKTGRSKLQRRRRPGGPCAQGSATPPRVHVVVAPRRGRAAQPDQRPGALGWRLARQLLRLRLLEDLPHHLHVLVRARLDVVVELHKNAAAI
PH02Gene39354.t1	MATSGMLIDEQLMINAWGNFRYSVAVLEISKEAIVQGRNTQMIYKKLPHPVTPILQGWKDAGKREGQ
PH02Gene23454.t1	MRFAVRNWLHDLRVFFGGLLDLHIWVLLIPDFHQCLNYKERRRPRHLNSTLLKAPLNPIQIMKFIGIHATAIKSEYYPDVELFERSQLK
PH02Gene39172.t1	MWPQARNSGPFSNTNVAVSVGRRPQPSRPAPHPSAGTRQGRPTLPRGLGSGCLFELRCIVPVLTIKTSYGVTRWKWEVQLHPMQ
PH02Gene49218.t1	MWSGRSMLVELSHSRVAPIPNCHRPNLSATAPQEARCSSPPPPHGSSLPRMPLLRTLTATLRPRLPAARAGCSSSPWMEETAAAAPWLGESVSVVPWLGEPAPATPWMGEAKISAPPLDQVIDLPVWERRPGGEWSGCRREKQAATRHEKQAATV
PH02Gene17598.t1	MPISSPPVPPRHMRHTSIRGSLVYISSGMGTLLLRTTLTQACQRAELVASERVVRMGGKAALLLALVAMSLAFETQADNGYGGGYKPAPSYKPQGSNKPPSGHKPPTYKPPTPPTYKPPRTPPTTPGRPTPRTPPTPTTPPTPPTTPGTAAHANSQASDVHPDTQANTSHLHIHPEAHVANILLRSATLSCCIEGDREELCELAKMSQGFDHPVFAANPGPISRGE
PH02Gene19822.t1	MEREEVNGECGGRKALKKKHDAWSVWLGEDKEERSRTLPSPAASSPDTTYLASSSPPRPLLFRVRHARAAMC
PH02Gene31776.t1	MAGSGATTTGEVETKQQQPVEQEPEETKKDEGMGKRLRRRMLRAQADFILSLDVSYRPTCLTEGIDDLPLIIEEIKESLRRIAAHRPQGEARAGDGKAVTSS
PH02Gene22463.t1	MRRGRRRASSTRPGGAHGAAATAGGAQGGGSSRGAATRSRGGATAGPAGLRATPAAAAARGRPDPKAYLSWIKSMGLYT
PH02Gene18389.t1	MASPALLCSSLIGTRNIPPPICMLQLYQSEEKPRKTRDISPPSPCSPFLLAYIHFDLGFRPQIHESRSKPARFFSPEMVV
PH02Gene01413.t1	MRVPGPGGGHRRSQEEEEEEEEEAGQEHRQGSAEARGRSGGYAGGQRRRGGDQEGVAGVPGGAGRRGWGAGEGGDEEEGRGGADGEAGRAGRRGEEGQNGGTQHRARRRHDEPVPGCVEAAARKHTGELASYLCTLCTYAWFYHAAVHFWSILVL
PH02Gene10332.t1	MSPCNQSSRPSPSPLPHPHDPAPLPLHRRQPPPASPSLTPGASLATSPARRWPPLPAPSAVRALPHARRSARAPFFRRRARGLRPRPALRPCPPSTPGHRRPRDLACPPPPAAPPGSLRALPHARLRGRALPPRPASRARGRAQWTVPSSARQTSGFCTKPAPLPPPVASVLPPAPRRPGRCPSALSRSAPHPVPPCRSPFRLSPLLRASAVRRGAAGLPPPCATPAARAPRALSPPRRPASGRLGVSVTQSRRLATPTRPAAPHRRRPPCGLRAAGRRALSLSPPGLRPPAAGRRSLS
PH02Gene08732.t1	MHSRWRTRRKQFPPTASPNPPTNFSSTRRAPQFVPLPHARPHGSRGDESGLLLRPRSSPRRRYWKEV
PH02Gene07447.t1	MVVSVNLDRVVLDPTAGVMLACLACTVTGVHVDVGWSELRGHGAGRGFHFFFSCDATPPFLLKLPSL
PH02Gene51461.t1	MKELATIGIAKTDDEIEDLVSQGREWIDREQQRRHPRLDLFGEERERCEAERLNAEQFLSNITNITIDGADLILDRVFDNVGFNRIEDEVFRKLVKARLSYPASKAATVEYLKNHFDDDVSLSKIYRYLDRLSDSQHQIVQDISVEHTRQILGGHIGVLFYDVTTLYFEADYEDELRKTGFSKEGRHKNPQIILGLLVSIDGYPLAYCIHEGNKYEGHTMLPVVTKFVRKYNLEDFIVVADSGLMNNDNIAELEGNGYKYIIGAKIKNESKKIKEWILEQPKVDRRMVEYDKGNGQRLLVGYTEDRARKDAYNRDKGIRRLEKAYKRGTLTKDNINKRGYNKFLTMQGDVKVSINYEKLEEDARWDGLKGYVTNTIIPSEEVYAAYHNLWNVERAFRIS…
PH02Gene45558.t1	MGFVSISWIPCALQRLYYIRSIHEERLNINRVYRRLDNTVKSFFFLLFMPAEVTPSSSPSIVGLVVACWSPLSSPSPGRMLVSCFIPIPIPRKILTLWNP
PH02Gene35853.t1	MALTRHIPFPDGYTDTDKPPDILRFVTGADVDPEIDVEPTTSPVYEPCPSSPLPSRRPAQTSLRLSRVAREGGPIEFRNIFIWACDVG
PH02Gene28008.t1	MRRMRLPSSRLKVSLDQIKGHDDMVVEDSAEGGGGEKQREETGVERRRRQRRRRDSGHCSCGGGGERQREVAGVERRRRQPELRGEAARELERNAIDARFQTTCESKELPLVVYCPLELALESSTPILVAAKNSNFTISWPIDGSQTECYCKHKLWPVDFDYGLSLD
PH02Gene12256.t1	MAVMNGQLYSPQDCVLRQLKPLSALKVGSDHPERATQFCFNPWGATFATFSSLVGFVVTACAWFIYKI
PH02Gene44909.t1	MSDDTARAKHPSFVLCSLPCRFLSKGTLHAFYATICYTLSRRHQPLLASGIQTFSGLQALKRQEIEYTPDSIKGGSYSMS
PH02Gene11729.t1	MSFLAGRSSHRSPRDSKLQKRTPRRPHKTRTPPWLRDAAAAATTPASRAARPTPSRLPPLARFPALPLLDAFTASYRPYRRCRGEISVRFTHALLCICAALPCIGSRRSVGCLGSDAWCTRAASPGRSRARQVFDEIGSDGMLRSNSVHHESMTVF
PH02Gene50124.t1	VLHWARLRNFSPULETCSQNQGWAFMDASWKLARTALUARLNRGKSTLUILHAUKLYRGGGCGSDYLTWARKGVCRLHIRDVGGVCSYCNVURS
PH02Gene47838.t1	MLMWQHSQHSIISQQIKGKNNDIYISRHVTIPSAANAANHHLRLHQTTAMATQRGGSQRRLEDVQRPGIVSSVANGTKLPLLQPPHRRRLRLPHHALLDLEDGGSRSSRQQWTSRRHWHTSMTTVVVELVADGDASAWGRVARAGGGMRKAPSSDRTEVSLLFLCPLKEEEKKRKRGGSRGERGEKKSSRSSRRCWAKGSCEAAVADD
PH02Gene49005.t1	ASICSRRVFKAAAAPRHHRSSVVVAASTALDNGGDSNDTIVTAPTSSQPATKKFQLQRQSPVHIPFVDHATEGVFLGESVRLAYDGRTTFLVTSCGRWLHPLPPLATEDISTATPIASSKRRISWYSAKDTLHD
PH02Gene23866.t1	MHGAEPKQEDRERDDMREKVKRLLSSSRSDGLLPLPRLARVSFTNLLLLLFFLAYLHIQESKARSSVAATVPLNE
PH02Gene15398.t1	MSCTPSLVRRFAASALSPLDAAADEAVLLPAPAPLLLTAAAYTGLHHRKASEDAVASGAVRCRRDHNLMLGAKRNQGGTV
PH02Gene11288.t1	MSLTKAGADPSDPSTEEEVLKKLNQTSERVGSAHLEPQVPAGASALQVFEEMPHKADMIKERSKQEVGAKESASKLSELLPSLKEKHIAALQHLSMISNQGTATPTSCWTSCPDHDAGMQTAASTPAAASVTPLITSMVVTTSSLAGATQFMQVKAEQSNASKVFDEMPCKAGVMEGRR
PH02Gene32633.t1	MCLLDIDTAQIADPYIADMAQIAPPEPTDPAQPAYMTDRRVGLANEPVCLSAQPGGYGLELRTHPNHRTRAASPCSSWRLGGPPFALAAERWPIGGLLCPLRAELQRSHRAQGVRCFDLSSPILHQLEQSRSSCFPSRPATPLGTNSLSSGLRRPVHASEHHPITA
PH02Gene31283.t1	MGRPRDPRGISKRVSGWHGWRNRRGFLSHIGPQDAGRDWSGFLYPGRSPSRARGCSSPAPIKRPDANATTSSRLERCSRSRLELVFIDYAVPTYSPLSSARLFSSGLAATPSPAGLEIRIPTCSALLCSENKNVDKGWLRETRLWPLRMTMRNPVSTGLVWTHGGVTALFANARPHMRHLLTTVIFNWLIT
PH02Gene43694.t1	MRGGRGCGKPLATTWRLRLPVAVAGHGRRAKVVLLGAVGSPRGMGGGDATQWRRVEAAVPGGVRQSWRACGW
PH02Gene32925.t1	MSTSFQVDTFIVVLTAPPIPLLPMAGTKASEDFAPASQHGSMELSHLLLQLYNSLFCLPPFRQSRHFVRANDHSTSNSSKHYVSTTCATTSAYTAYTAVPITQQD
PH02Gene36299.t1	MLPFQYYMKGREGCPINKSSIEATWGLRWLKNRDRFIKVLINWFDRTANHLGVLKVIAAFGSSSVVDSEHLGMQASKLPVPVTSALSCTSNSCS
PH02Gene38597.t1	MRQHVYQNRRPNCRSTQWHSSGDTVPISKHVRRNLFADQPSAEHTNDPKFLHKGHTPQQSQPIEDDIMFEKSTQSIPPKRSARVAGHPAVDPPAKKRSTLPKTDRE
PH02Gene41720.t1	MGLWAASGCSYCIAVGRQEVFSRLQRMLHNPRTASTNLYYLLFEQILSWFNSMRKDNVDYWYNEQSRMYPQADGRWDFGSREKRSMDTQKEQGLISSPGHKMVVIYHSVFELMRRITKVAS
PH02Gene09097.t1	MVKWESREKNHTNDFLLPSFPLSSRRLCFSIQKSKTPRNNKPTRQFGILLRPLTSGSPPRSSRFCPPARSDRLPAELVVVVELVGAQKRAFLA
PH02Gene07539.t1	MPPSFRRPLPSSPLCSTPEAVRWLLLGDIHLNDWIWFKPALSPVIELAIKVFYLILFTPNEDNGGVVVAAAWQRGGSGCGVRREADRRRILLEVALQKQGRLGRPFSHSLTQPSPVLKVFRLV
PH02Gene17512.t1	MDLASPDHSASPPKSSQPQETPRPPTPAPLPPSPRPRPPRPAALHAQLPSFARRRAHALLARLPSSLSCPPSSPAAAPAHSLLARRRARDLLADHARSSSAAAARPAALHAQLPSTLSLPSAAAAVLGVHWFSKQIELWRFGRAQIPIKYKLNQVVLLNQVTTKFTEESFQLTLALEVHMSEFDLIYNILSY
PH02Gene33038.t1	MSPARRRRRRGRRLVRDVRLRCGGSHQHATADFSPLHGKGGRWRCRDREASPGGVPGRRLALEPHLEAPTSRTPSPSRRPTTTRWYPRISLCSGLEKVAKRQLEVEAIIVLPLV
PH02Gene43252.t1	MARLRSLARPSYIPSSAYLLVYPQLRSVMLLNLMTRMLIFIMIGWCKQLLADGLPHVWPIQLTKESELPGTELRLFDYTILSHCLFRQPIFAGNKGGEKPFVLMGLCFDVAIDSWSVELLQLGIHKYDTAHINQ
PH02Gene11032.t1	MAAAHRSDARGGCPQYAGQQLGKMSSPLVGPCSAAAPRAEVQGDGHQAMSGRSREQGGSASGGVGKAELSWSRERRRAASACGRARATAQCSSARGSGGLRTSSGGVGRRRGGGLRTNSACVRARAASGGVERRQATSGGVRAPDPGGRTPDPGGRRRQAASSGVRAPDPGGRTPDPGGRRRREDRIRAETERASAARGSGGAEGLWRPVESLDCYAA
PH02Gene24387.t1	MTTSKQGSVAKAVTYMGTSGPTLLSTVVADWASGGAPAKGKRARQTQLVATVEWNLTADNGGELSHVRERTTEDGYKFSRDDKAGSEVSHARNEDGGKLSRTHEGRWPESPELATKEGVAHPCTRQGTNG
PH02Gene05355.t1	MFWLDEKVVSAGMAQGAGVRTGEEVNVPARLQPSSIGFSLSYRDTTESEEDGAMSILHFSDAVYVDELHYIRIKDSKLLCRTLTGLPAEEGFGGCYWLLFNALVCLNKFYPDQQKDPVQGTDPIRHSMPTSWAVPVHAASSSSEFTTPVLQIEGTTDKQSGKLPVVPEHFVLTPPKTGTDRPREATLNSRDTEFQHVLPNTVLMLPPIQLLPYVATPCSAGQQHHLQSPFARSSQTCSVRLPPYGTYDVM
PH02Gene26575.t1	MEDAALPALVVVLRLVCTRIGVAGGRWRMESSKWVPGSPVRGSVESGDREHASVKLRFRRRETATRRGGDPINSAEKKALVASPARNLSCNNQLKIS
PH02Gene15705.t1	FMRSCFVPAKTLCGSLIRCFTGDLLSMLSFWTSRLPVTMQVLFSFSQQL
PH02Gene12267.t1	MHISLVHPRTLAGNYLLLIEALYEVIPNFFIATIFNSSFVQRWCMGFQKSGIERTIFPPYVEQLASHKRMHISIQCRSPSLTG
PH02Gene32350.t1	MANFDRGVVAVVISGVIGAISTTVDVEASTTEAVEVVLRIVVIEGGLVATMAGILDDGWRGQAAMAMVDLVLIRDRLVSKDRWPRHLPRDKITSNDMDIRIRRGSVHEMGDQDRQGQAINQSWIGGVGEGSNT
PH02Gene45543.t1	MPLRRLRPSPHRRVRLPLRHCLPLPQILPNAACLRAQETFYWNGLKPLFGLKCRPSEQVKSLIYILGYRLQTSLLSVEDFISSDAVASDMVRKSIFRYKFSLELQLAGITILRGRHHWKLTLGNLKYLDDSCYIFTSTGCLPTYFTREPVQTDLPSGAFRS
PH02Gene25984.t1	MAQRRRRSNESRRFLQPALAAFPFRFGRGKEDNSGVNPTKGNTQLCCPKNQKLSNGYANRLQIIKLDDEELHDNNNFW
PH02Gene05961.t1	MAYAPALAGCFLLAVLAMASAVHAQAPAASPETYEATATGTVGTLEMAMETLEMTPAKAPTPAAPQQDAPTTAPTSTPVVSEDPEEEAPAGAPEAEAASPSSSEEPAGSPEAEATSPSSSEEPAGAPAPKNPEKTKPSRPTGPSPGRALRQRPPSLSSFPSMLLTSPSPSPPPPPNLPSETAVFAVGHHQIIRTTADLVEGVPNASWRWRSLEMRLPMDPVRFTNPREERIDDGRGRGHRRGRGNELRYMTRQLELLIAMIGDGHMN
PH02Gene19776.t1	MLIFFCLLIFYLARRQWVSPLRRIHEAHIGPTLRPVPDQPQANRSPAAAPPRLLPWLGLESNLPCRRRCLALQSSIPQQIWVSDWVSALGETRELDASRRSAAASRLRVRATRAGGAEQTEVRAPQLAVDRTPCCPKSPLVSDAACKEVDTSADGGGCRSLLRHLLLVWLHVWEGVCPA
PH02Gene03124.t1	MASFFFFLKKGKKNPIISPSHRGPLIQPSRSGLSAISPLISTSSSSPVTTQKPARAQRPRRPNPSLRPRPHAPRQTPRPELAWEGDVGELLR
PH02Gene46488.t1	MQMPHKCNFFMWLERYQAHLVETSAINMDNTFPEDAIPNLFKVTDNLRKDVKSMKGEIKGLKDCIVGMKISRENLGGEILKFVCRVNVVLLVLLVMVILWK
PH02Gene01130.t1	MGVWSRRRCCLLGRSHEARALARLSFQPPLFMLKQMLLYRMIRIGGGWWDGEQLDLFLGFAAALREERSTPRSSLSHHLLKVVCRY
PH02Gene25630.t1	MPPVPTSPSLRQFLPLCPSAATGASSRAPLPPPVPPSPSTHLTASHEGSDHPTSTCHPKMSRTLLLPRVPLNHHLSSPLSLPSPHNCVAVASSGSLPASPPAGSGAPRMVLVMACSTRQLLEGTSWEPLLST
PH02Gene10629.t2	MQRSSDAKTTKGRKAIMAFYWILDVVQCSCISAMIHSCCVELMSLWIYQIKMVGVSLTTEDLTAVVTMAREDYLAGMSHLLGTYLSIFSTHVC
PH02Gene27906.t1	MTGRVRAPPTRAASMPSCDGVQRHATVTSPEVRSAFQGFRACRALAVLPLVSPASSYTVGRASTARLPSPLPAGMEEEAPREQQH
PH02Gene26656.t3	MFLLGGVVLVSVGIGPESLSQTEQSVNLCTNELKRGQVDNTGNIGLVWVGTRVQLIDLLPSYGIRQSRLFTLETSPRGGEGWATTARVSSPPRPSSPACSRPSSPTCSRPSSPFLAGLLEPLLADLLATAAPLLADLLATAAPLLANLHAPQIRLSFHSRISPDADAPDSAVQGRPSQAHQLQARRRGFEISGFVLAS
PH02Gene35738.t1	MSRSGGPSAGVCVEGKGRGARLEIPDLLRISANLSPNQPHCAREQAGGCKPSCRIRVPSERTVSNPNAGRIRLSCEL
PH02Gene09965.t1	MIHFFPPLTARPHLQFTSALRAGPGAGAVARIRRGGVRAQIVRRRHGSQRAAAEAPSEDFAPCNPASSLEKDYQGDQNGRCRGNSSKDDGSCKTGKGETA
PH02Gene18756.t1	MAATYALHWRQAADGDDLDTHDVHTQSITGLEPALAIRHRFVFPFKRKKKEEKQMQEERKDTRDSRPKTPVFPSEGKGGILFVFFFSPWGDRSEKLGFEAQLLRLI
PH02Gene06831.t1	MAPWGCRWRRRWPTLGASSCGGSRASPSSGPSTAATSGPSSAPLPPPHPPPSRPSAPMLCDPQLASPSSLWFSSPGPQRL
PH02Gene03261.t2	MTRRLPPPPTISVAGGCRIPPPLDLLRCIFTAAPPSSDSLCVTATLNSPESRPWRAPSSFFLHHRQVQGPLPSPLFSPPCP
PH02Gene34363.t1	MPPPLPPPPPWPRTSRVAGGRLFSHPRRLSSPKVRFVVSVASLAGSSLPPALDQELRHVCWVQIHERREEEEAGEEKEEAEGGASAQGESEEEEDISY
PH02Gene08171.t1	MARMVASLILPCPPDTGTPVAVPLSSPSSVSVGFLGIIAMAVDDFAVPSRGSTANDSSVGMTPLARAPGCRRISSPVASVDARVVACIGYMISDQIEKYGVRSVT
PH02Gene20880.t1	MMCNILSATYYRYSSRVIRGERFKDALPSVELLPHIKPVVIDAWESEECRGLASFVWNTVANGYMS
PH02Gene50169.t1	FCDNFGSRSCNULDRILUKFNGRAEKQECSVHQFWQDGYITSKHVFFTDHNQVKCIV
PH02Gene42183.t1	MPRLGGRPSQIGATDPVWAIGDEVKLGEPGCRESYYADGFKTRQNRRPLIVSRPMSCLLHCWNDVSVHLMHVVSANSLWQLDQLQGIAYGEVNSLPNGAPCCAGWDFPTNFQLPSRCSARIGIYQPSVLKRKLAMLAKSDKETSSGVLVVDLPMHLASQLLSRHILPFEKPFLLLGY
PH02Gene19662.t1	MAPPACFFSVSVARLKGGWGNAASTGEERRLGDEGMTGHAWRSGVATGVEKQWIDKAGRGPPPASSQLTPDPSDAALASGILAK
PH02Gene30824.t2	MARPRASGGSTPACAPSAPWPPALSSPPPDGLACLAPMCSLEAMARPRASGGSALARTSSAPRQLALSSPPLQLRPGASAPAWLSFGRWSLCMMNGDGGSYYRWWCYRLCTEVRGNRDHGTG
PH02Gene33628.t1	MTSVYLCLNHHHQRVLLAKIPIPPWWEPLGPRRICVEARARVRGDRGPATLVVIYDPLVKLFWTDCDFSVMSRKGA
PH02Gene23140.t1	MSMAHGGRSQRRPGGAGGEDQRARATKAAIVARGDGARAVARRQRRPKKQRGDGIPEGGGEAGGIPEVAQKTRGVAQRSDAAERRELEPAATATKGRPVGRGGGEQGCRAEAAAERSPRPAARGLPSRRAKAAGGRAAGRREPKRRRRARRPEAISKGSVRSAYFYSTRTAIPSPFQVTTTAATPRIYDDKGEFRGGRVRAGRRPVLGNVVGGDAVARGGDAGSAEARRPRRRRNDDDDPCVGEESTPDASSAVHSPSSRFDSPAEGYGSGPAALPWPSTSCGTVRPCDCGS
PH02Gene36523.t1	MAAATAEAAAAEFDPRRMSRSDGGLAASSRSGGPPRRTDLLYLFCFCFASFEPPHIPPTSPYASRAGLPLPPPLRRFNLGAPPLLAGPLTSRVPAGLLQKRWLSFVQELLDFFDLYCAPQFTAVEVDNESWCAKQPSV
PH02Gene19040.t1	MPFFSVLKPSNRVTVLLVRHLFHFRENQKIVALCRSYEKAGTRRLPQVRRTRSPPPSCSRFYDTDIPNYRQRTRARTNVQRERQSHTLTMFDPIFLCYVYCFSNVCACV
PH02Gene42920.t1	MEIERFANRRGMHQGAPEDLRRLVLPSQPRWGRPSHGRRHPTPPSSSPCPPSPAPTSSSNHVFFLQEIKRARWSIGMGNIWNFDYTSFIKQVPGSQTSAIAKTVGGTTIWSNRYYMLVELNVN
PH02Gene37717.t1	MKGGLLGLFYNPEERRREPLRDSEAHGPEVGGDGTEQEKQAGEQIRAPATLQDLPRVFPSYLFFLLTDSELQQLRREDC
PH02Gene23021.t1	MLSVRAKLQCTLGWHIILSPWHLRTTHRSKSPERGKRAEWGEKRWKEKGGSLVDLGISPLLAAAAERAESTFLAQCELLIYLPVLSINRRLCICKNSDKLDGRLFLPFILLTGRGSGSMR
PH02Gene43615.t1	ISVSLWFDKNHAAFATEHRGHGHQAAVYAERRVGAEDVUHEPVTHRRRWWPGGGTURRRWGSRSEQGERDHSLPHLRLHGHUPQQVHMUPPPEPREYPCPHRQDPDVSTLQGRAFCHGRQVERDLQKUYEUYQKELCISVDTFASGNQFYHRCURRISDKRNGEDHNTCYVHRPWHCCRSETILUWKQUFCEEHYITFGATGKRCATVRLCIFUSIWSKWCFVLL
PH02Gene32917.t1	MELSEKEKWKAFMASSMMTPAKCLTSPCPIHNADEPTAESTLVATTAMSTTTYRSTTTSSLAGAVPGTTGASLAPLTVKLADVIPFTQHKGVHQSVVNWVSWVRITRRLVRWAMKSKHNSSVHNIVVLVVKDEEVYEADVLDVNSIRNDVEDLYIGCDDTTTKLDTIMSAKVFDEIPLKAGVKESKTDEQLLWDVGGDTSIRQ
PH02Gene40407.t1	MNRTQADKKEIEGLKLQIEALNARIQSWEKKYEHEKKRRLEKNRQYEELEKKYEHEKKDRQNLKKKLSKLEGLNLALEDAYMKATGLRYHFIVHSFAP
PH02Gene31713.t1	MAMARLCNRHPVKTEELLRVTGSRVAIRWSVDAEPQRLIFFLLLPKCSTEYRNVEPPLWTWLTGTEIPRWSL
PH02Gene02894.t1	MRTRRPLPPVPADGAFSASSASILPGKPPSSKTQMQEQCEGGEAGELDPNPNQVQERRRRRGRAEPPAKTCRVAASSASVARLPCREASCDCGLVIVKGSLFKVQFRKRGTNPLFEWGLDQIFALVDKGFGVENCGGM
PH02Gene01991.t1	MRVSAELIRDWVLAVVNTSGRWRGERSGEEPRTRSTPEAQASLGISTFPPFEGGAHTSESWLRWVPIISLEAGDVLYVLKFAYLVPIVPGAFL
PH02Gene45447.t1	STRTDPWCIRRAVQFCAIASCSRANLDGULLLESAQHUQQVUTQDTSDFGRIHQLYDQK
PH02Gene48795.t1	DRPPRANPARHRPTLVVPPPPTSSPRPPQSITLVLVRRRRPSRRCRPRCPSPAATFVLPQPHLCVSC
PH02Gene24481.t1	MIDKYPPVFGFELYDILRSLRWFLTSISLMGKIYDSSDCHISTVGNHRSLLLHGVYVYILPFNIRSDNDRRRPGEVDTKGK
PH02Gene25714.t1	MPTVLSLVTSAGPDCVETVEDTGLVALPATSAPAPPALLHRPPLRLHRFLHLNSAAPAAKPRPPGHHLAASYSSSHADVDAFEHVDLFACLPRATLACPSPALGKHPNFLMMLTHKIASFINPKLAVAC
PH02Gene34409.t1	MPSAPRLWAASPGHADDCWSASPAQSGRSAASVVDPSPLSCVVVGLRRRWRWWRSGVLSAQDNMPAFAFRCEESRAER
PH02Gene42125.t1	MTPTANHIDGRTNDTNDRCVQFKSNPTDNQKNTVHMLSLQIDGLCDRCTVHICTNASIIGPMDTTQVPIARRPALIYTVYVRASFLAENRFLLVFYSCLAKSIASSPINTVQFDPRVRVPKKYLAT
PH02Gene38867.t1	MRCGALQASRDGGHTWTAGGDGGSSDGEVEDARIKGGGTDGERSKRANPETRRSSQNWEYSTSYFLLSAAARGHQGLQRVGREYGQKLFSALNIACLIHLYWRHV
PH02Gene02966.t1	MPTNLIGNLVARVNLRNRLATMSYGKTETVNILCRPAHRLSPSKTKWSTKAVKLKSQKYALLVVQHLGFQTCKIQKPTIVYHRVAFGGSIRSKGEAGGNRGLARSGSPAKLVSMARGNPRVAIVDLSNYNQNPSGQGEEVMGYNKNNNEHGLEHAVGVSSNWKPAFKREDIAVMLKSLELVPKTFRLEASSSGSQDGMVTTSYLPIRNRNQSSSSHGEKI
PH02Gene44400.t1	MRMRMGGALGYPGLWCCRHCRVAFSHCNHTNGSGGSFVGMDRASLHASPLLPAISQAVKIGTAVAMPFNKFPSSSRGRSGSLHMKASSCSASR
PH02Gene18294.t1	MSGRGDGHGEGRGSTLHGLGTFNPGQSRPDQGNSAQSQRFNTITHGAQLVQNQGTRCVTRINKGQKVVRRLRLHQCFSGIGFFPCSECKTRVLKWYKKCYSSDYSDYWFIVC
PH02Gene20403.t1	MWPRSLVHRAREAACQQGPPLPAEQVGASVAGPLRLVPQEAAGARRLRQAGLSLSESSADAAGPAHRERVWTAKATSVLCFVAVLAVAVASIAVFRLTPEYHCTS
PH02Gene13142.t1	MEYSIGLLLRGNRAAAAEEKVAGGIFGELVRRRPPAREKNPWRRPLASPGAPRNFGGGCSPVGNQIRRRRFGRGKISGGVHFWSPAKMKIDGGRVLLCLVGCSEI
PH02Gene36604.t1	MDEMVSSLATFTPLRVSGAADSTPISTAALLGVAITSPAPSIDTPRVCADTCIITAHQPFDKMPPHTDVDHAEAEATPCTDSILTTVTLTKCSTSGPDPNVVVAYSDEESHDREETEIRPRVLLSLMTVADLEVATSTFVPATVTILDNTCTFDIALVNPISVESSTRHEQSMAQQQLFFKIGLTSWCLAGVQGNTQDEYSCPVATHDKMHFVKFLPLETKCLEGTMILVICILTVQR
PH02Gene12569.t1	MSISVTDQRRLETAAAVPPCAGADDPPRGICHLESPSSSAPLVVQPYKGIMIYRHQVFIAYFYYYVTRTIIR
PH02Gene33874.t1	MLPPVPRRRLSVARRHMLVSSLLPIPISPLAAVASWSPSVPLYCSSVGVKDLAVRIENLIFFAYLVRDARLGGIRLWI
PH02Gene30787.t1	MERKKKHISSTAVTEDPKILANKDSDDAGHQSYKDIRCDNLLDEVVKIGGVAAQEVVGISVQVQDEATAKVNEEVQDVGEDDTGNDNAIEEDHAQGVAVDNDEFQPTVRESSPTPMSPTDTELQAEMDHLRIELAPYMDDSEGTPDLKMPKIFLH
PH02Gene19599.t1	MGRSGGERGIALGFETYLGRGLCPPHPTSLRSGRRRRRLISSGNRVLGVLRWNRRARLLPLLAKKKLKGSGILCCTATRNTGYGSPECSSEWGGARICKASRHGNFPPSCTHIL
PH02Gene17781.t1	MLGRAASPWQQEDSAFWQLAQRPHAWKLLHPQWRPACFSVVGPWSAAAGQVGASGAATTGEPSKQGVFCCWFCMWDNFEELAEVHQQLGKL
PH02Gene50555.t1	AVLRSVLVSSVVCGLPLRVLLRSTYMPGRRRRHYTSVVCLPPCSSVRAVYFWGNCSFVLCFLRAPGLLFHRGSAGSCCVPDPAPALRYP
PH02Gene19240.t1	MVFMGSSSDFAIRVEKSNVPCTSSTPLLNLLCWKEEAEPKQEQLLRTSCWYPKVSSGVFWDVEPWRAPQ
PH02Gene28818.t1	MADSRQAITLSGSRRRSPTSGPGAIGRRQLRKPKCCAKVNGLGRLWSLSDSPLQFQRYFPAIRSVMLDKPPHADATPLFYWLRASSPQPPSPSSPAHPSRRPRFPRKFSQLT
PH02Gene27390.t1	MSYELKFSAHASLIFQIREPRRRDADGGVLPVKLRSAVFDRWWWLVRFGRAVCCVRSDVMQLLAAWSSPYQDPSMAP
PH02Gene43784.t1	MAWKERADLSGECCASPTIDWPAGNRSASKRVAANSPNHAHIAHLDKYGMPPITRRAPTPLLAIQLILLVSVIGGSRLVPPAAAATGSTGGTGSSGNNRPAGDPYWLDDPGWRTNNRPAGDPPTTRPYVSYHGTSYAALQGSRPVCSRVAFACRAQGKPYSGGIYQRPPRSRCFILAVMDTKNSGCNIGHGPPVGLSYVGFLSSFRYFSFLCVYNGPREKACTLLFFLV
PH02Gene37641.t1	MLPPPHPDDDDELASRGAEKRRSAHSATPLLGPPTATPLARPSPERWSDDEGFEQPATSPVPPPPAEIGGTLHLRRQRRRNPFASQPLVSHPPSTEAREEKEPPSLVAFLLLHTLLDWRGVKIHPDVIPFLDRSIDRFLLLQDRSISARLTGPPSPRAATSCATAAGAAASRWKKLW
PH02Gene14548.t1	MPMVDEEEEFMESDDDDEEDEFEDTSSKDDDDDGSGGEEYEEIAEDRGSRSSSSTVKADQEEEGPLKPLLAEITYQAIQMLKALEAITRRLMN
PH02Gene29642.t1	MSALLRTQNIDKIPQVTCPMLIIHVVDVGMNNENLLKSPTLDFGNDVLPARYAVSCKLKRSKRSLSFLSNILSYLRASELPNQRVSSFMDLQAQEKHY
PH02Gene12301.t2	MQHIPPSLVDWSDLGNEPCLGLVEVDPVMVLGWGWWRAHRLLRLAAFGWCISSPVPAGHRSPPPRPGALPQRRRTAPAMGCSFCVLGSLISLSGKVLPPFRFCASSVMCLLWMLLVSSVRLPVGGWLLLWDQGELHSLPTRIVLLVLLKKIHVSDCRY
PH02Gene09663.t1	MWSVSLPFLVLQEKNKALRNTFHGLQIRIKIRLSETLFVSGKEAAHEDRALLARLIKVIKVIPSFQVLTTKQEL
PH02Gene24210.t1	ERSWWPNUIGCUUPSSMVSTASUCLAAWVPGDCVRFGQSGURTITYRTKNSAENDRIQSRYASFPGQEVPRUSNMHAFPQFLQKTHKENFHHLTNLLYIRMCHSSIALLFPQNGLN
PH02Gene49966.t2	MATTKHLALAILVLLSIGMTTSARSLLGYGPGGGGGGGGGGEGGGGGYGGSGSGSGSGSGSGYGEGGGSGGAAGGGYGHGGGGGGGGGQGGGAGYGHGAGEGSGSGYGAGAGGASGGGGGHGGGGGGGEGGGSGSGSGYGSGSGGGYGQGGAHGGGYGSGGGGGGGGGQGGGSGSGYGFGYGSGSGGGGGNGHH
PH02Gene22697.t1	MRTPEGYKCARCNDLTAEPRYKVVVHEDIRIIPAEQQHLLPTTVSAQTELNPPLTPATTTLVPHPVAQQPGFNTPPSQEISETDQPLLRCAKRRRHVKCCDFEKAEKASVVRRIDMDKPTTRKNRNIMYRVINLK
PH02Gene07156.t1	MQILYFQLGIKGTVLQIRWASPPGPSVDELSPCRPSLLPLVLQTVRGPAGNSAKVDLIQGFVWSCDLERVMQPQMEQIDESNSGILYSRMNEDKVCVYRLKLT
PH02Gene34437.t1	MLGKKPKTSPSIAPSDSNPQKRKKENLDPLETEERTSLPLPSSSCCGRLHLESSLARSVVRPGSGAGFRIQDLTKNWGF
PH02Gene37967.t1	MSQATPKSKPTSTRICQSPPFLASGQAERGIRVWSLLTKEFFLKLERDRYIGMFRRTFGDTWCSSYIRCALLCYVQYYEELKNLLV
PH02Gene26081.t1	MRSYRVIHPFPLSLHRPLCPPRGIIRRGLSLPWPEAATASTSAACAAASAIPRTRFQYMVHDCTIHMDAYSYAQSWSRRHDSQSTPNSLVAWNELSDSLLK
PH02Gene37218.t1	MPRTASPLSSSLPCTSDRLASALLSASGPHPPLPPPLRHLLLPATATSRQMPPLRLLWWQRPARFTAPSYTACGCCRPCHPQMRTLGSCDETLRLDWEISMTSRDRFMWETVVCSAQQLNQESQSWKRRGHRIISQDPPVAHTVRRELFTTKSPVESSSDPQLGHLPPETQPQQDTQKTQAPASLLQKRPASPVLQSTTNPPATKRTSARKRD
PH02Gene22916.t1	MQVRYASNFFLHFARFVEQSKTGIARLEMLWPYPLAVHLVRLKAVVTFIHAPLEKLLGRTATRAGE
PH02Gene41852.t1	MLRPLISLQPLQAVILRLLRPFSLQQLQLRRVLQVTNHLRVRVRVQKTNLVTHPLIVHLNLTLPWRSHRRAPTGRNVNIVRLLR
PH02Gene37185.t1	MRAGAADPIVSHRRLSPPSRRSPPIQISAIFLPSLASTRPTPHRRPVASAGHAAAEHNEPRIVAFGRETAALPSLMPSL
PH02Gene00002.t1	MRNPIGPSHFWRRPRESVWELRNRSEARRAAAAVRLPQHIYLDWEKLTWLSPPSRKQLSKAFLSFPRLA
PH02Gene42803.t1	MVDHGYVDRPTVTVGRTGLARPFGHLTTRPTPLVSLSRLHPPLPFLFRPAPSPARSRRTQESPCLPPTTSPAPPSPIFFIFGVPWRAAAAGPVDLQPRRPRRPPSPLAPSTCAVDLHRRDPEPPPPLPLLPHHRRRLVDLHRRLRVPDDHGLHRCRPFTAVDLHRPFMLSVRDLLI
PH02Gene51064.t1	ADLEVTCLRUAMPSATSQAKSGTSTTSRTPAWAGULDSSSSSASSDSSLUUUSSITSSSTLVAKRLLTLSTASTLLRVQSSPRDRSTHWGSSSUUASLGASSSGSTQAVVAADSCRSRRWASRPTETMGYQRCRICFLIAGSSSTSRRRMSASAUSALTSSTSPSSWGASSLGGSCGLSSKIHRTEEEGSL
PH02Gene02908.t1	MAAPSLLPSPWKHMGEQEAQTDTDSSGSDGRESLDLSSPCALPPSRRRRQVRPAGFLTESFYIGHNDVNQWPSEAQASWTAKYNEWTADDLWLCCCFAVLICGSEVV
PH02Gene12526.t1	MVAMDDGEPSVRGITFYNPEAQVLNSALVQCCSMSCNTRPRRIKKSGKHVLRAQLCTAPTDTELSGTGNMVRYRSIGILAVLSTLAAFYICLYSGTV
PH02Gene02921.t1	MVVGGTGPSLKQCGNTSRRNPCFCGQQDKELDAVSLACRVYPCVRASRRFCLDPRLLPSLCKSPSGKYVLAPCGFRDRELRILQPYDQRFSHEMKCLSRPQAQLNATGSGRVRSLVPFVNFAFVSASWDRDRYSFRL
PH02Gene06832.t1	MRSGCRANSYSGVCRGRGSANAPTPPPAPQNEMMTITAQHVLAGPSFHDRMKADRVEFYSYEDWEQYCLNELAAQDQPEESEDSDEIAQDCQESYVAEGIIEEPRELGLDLGEDISNCKEEFLGYFGQLPHGTPYVDDLPRLEDEAHLLELAGSHRSTLLLALLVSAYIVVTRHILD
PH02Gene50428.t1	MSSSVSADRLSGISPIRFIPDIHTNRATMDEVALLDIYGLPDRELHPSAGGREPASLLLSYCEELREDTVAASPLEMARRGQKRGRAPDDEEGAARGAPRRSLQDALDEEYAAALALYAALQADADQASRRQEHSATAGQEPWAAEIPVEMPFGSCSVGEIVALSGPHPHDFPSVVPAANDDSAAYGECSVVPDAAAQAPGEQMAVDDFFELMPDAADRFDLSDPAYYGATAEDDRGTAEVHGVVMPEPIDQEYDRTALFAEPIDELQLHDLPDDSAVYGECCGISPDAAAQGPGDQMALEDFLEHLSSQESDLTPVKNPEALREFCDRIRDDSIERDVLQKLQDLAFSAPAGTGRRQPAKEHDIMYRILLEYQQQFETKTLAEPDPPTCNELLQ
PH02Gene36687.t1	MPAAATVVVILHDATSSPTAKNTVLLPCSSSSTRFLLALPLPPTRKNGVDQDKLIGVRGHVVKGQKGYDQARQQKGYEIFTDPLELLFTSSKNFEREEEDKKSERGEITASSERKSVDDYGSYHQVTKVVVLVVHQRTSFQK
PH02Gene09737.t1	MSRPEAQLRPCVRRCKTDCWEASAPFRPVHLRSPAGEKPREVQSGLQLHIKGIKENLHFTSTINYISTSIVLKKRI
PH02Gene09628.t1	METTTYFLSAQQIKICLPLVSLLLSLTHLARSWAALVEAELGEGAGIGLGSGCDRRAIQVAHVSFIKGFLA
PH02Gene32677.t1	MGGGDDGWTGGREEEKRMSWAAAYRRVEAVAIGPRGGPRAEDEKATVVPRQEATQRGGTAGTRTHRTERQIYAYEASLQFDSIPLLRFLISSQSENERQSDGQS
PH02Gene47824.t1	MGQDAQAGSQWSRRRQACTGLPAVGDVEVDFLIALLVQGPCVDLVGVPEGSSSKARILPSGLRAAAHGMGAAGCDAASRRGLRRAGAAARGEGAAAHGACGAASRWGRGARQAGSESEAGREQPGKPSETRSTTAGIQ
PH02Gene07573.t1	MKGWLGKRVHLGSKQFSSALKRIAIPPIYTRVPVPSCPLSLLSALLAVLFYPIRGLPAAEIRWLGA
PH02Gene25993.t1	MIFSRAEKIVHLNGPNEAPKRRELAQLKASQATRQSRRRRRHGSPRSPGHGVSARYLRDRGSGWNGLLWLCQGNKATSSPNDFQSSHLINKRKGCTCETSNEVAKKPLTSLSSTSLYKRPWKAGAPQSPKAKTYQGCKAHLLPLVLAFSVS
PH02Gene08809.t1	MARPRHVALPASPPPARPSAASNPCACTTRPVPCCRVPTGSLARHRLLGYAPATYARGAPARLPLVPLVCKYGCMWR
PH02Gene40781.t3	MRILTGPDTHLTWGEAPRWEAALGGGDPRGGDARGPRRAATGTSVTSRDRRGRSSGPGLDAAAVQAREQRSSSGASGKSRGAYPMAQAVREQSSGSRGVEEAPARGEERRELGRWRGDPAQARGSGGGDGGIQHGRRGSGGGATDGAWEQATICDGGDKEEEASQSPKRGQEGFVEHCAVKTGYFSAGGLVQSESQHWRSQRMYVGLPSM
PH02Gene34070.t1	MGRRVWAVVSAALAVVVALGVAAEARFLEKDGLGGGGGFGGGGGFGGGLGHGGGVGIGFGGGKGGGLGGGGGLGGGGGAGAGGGIGHGGGIGGGFGGGKGGGLGGGGGLGGGGGGGGGGGLGGGIGHGGGIGGSDLYARYIHVLDPFGFGPSWKGIESTKDLHCSLLFICDHTPSFNAGAIILSLSFSVAYCMQS
PH02Gene32446.t1	MQCGGEGRPDSGQCRRSTPSTTSRRWHRRQPHRHRLTADRLAVRTEGSVSNSFREEQPEVERRRRGAQARPGKTAAFPCCCKFRCLDAKHSNRSRKSPKLVEVSAVSIIMWTEAYYSTKSNKVFIYYVLKASEGHTLPGRLDGNNE
PH02Gene43676.t1	MALANSCSSPAADPPAAPAIRSPTAPGNDPPVTPAVKPPAGPGSDPPAPSAAPAAPPVGPSPKRRNPQHESGVFDSFPDKPSPPGTKPT
PH02Gene09336.t1	MPGWEGGASRGNTARSGRGMERQPNGVVPGPTTLSRRFNGGRRERHLGCGEPAMGGDGRRASLESSQSSRVTTQSDVYLCSYFGGLVLCCALNYESWKLQAAGGGRERRGGGQEGIYERPHAKPPAVLVSNLHFSGEQVNLDFSECCCNVIVHLAMFVIWWLGAVVVNLPFILAISCVEPMGEFVMLNGTVEDKPFGFWWCPFGGFTPPTSVFELGEQGMWDDIKKLFDGTRNRALK
PH02Gene37235.t1	MKECLCPIKFVWGHEQGFDEIRAVCKDLYHFLSSKRDSGRLVSTCAIGEATSGKTCTIPTCNFRDNMMNLLGTLD
PH02Gene21968.t1	MGKFQEQVQEYSTKLDVVMEMLKTMLDRNEVGEPTSNLAVAEGEEGQTSNGQEPRQSTPVGQTYATPGNGQSFVPHHGTGNMTRNIPSIPFDHANYCRS
PH02Gene35784.t1	MFFTFSVPFRPCSNVSICCPWAPVVVLLLFLEESRRKGDFCPPPSPCDVWTTHQLSYTRGFWSYRIQQQKQFLDQIHKAKLLRESVHVNCG
PH02Gene25920.t1	MPKSLNPNSANSQPLRRXPTRPRRRLPSSVSSEATGRELSFRTRSLIIHTPQGFPPADVFVDCAGVCALARAPARCFGRVP
PH02Gene15025.t1	MDLADLNADEPPGHRAPEPWPSAELIGQAIATIVLSSLLDSLKLSRRSLTAAASYGYCGEHDQDLASSEREEPADLEGETKGRSGGGPSQWRRCKKWHGCLEPRITHHPPLLLRLRPRPPQTPPPLATAAALASLLLAHPHHRLLQPCPPASHPRRRGDATARNNYGRSDREEGERKGGETAMEGPVAAGEWLPAAAARGSLGGALRLSLGLARSIKLGILEAPRVLRSPFGVGFRCSPEASRLFRRARFLPCRACRRRSRTPLLRLRPVARVLLLLPFADANRLLRCRGRPAASCAASGSSHGALLRRPGAPASASLGPLPASVRDVDAPGLCAAATGPPPAAPPPAPPSPARCFAGLAHPPSPRSARSPPRPTTWTPPASAPPPPARRQLCRLRLLP…
PH02Gene28267.t1	MDADGGELLSPPTPPSSPTGAAWSLHELPPLAQDAAALTRSPISSKPSSSIVVDAIAASDLSRACGGGDLRPPTPPSFVQVRGGALGDTGNIVVEHNNGCEGVCAERIR
PH02Gene25267.t1	MGFGGWESRSSPQHKPLSPTANQLASHNPTRAEPTSQEEERGARPQSGRTGGVRRTRGGGAGRPGRRRQRGEEVRRSRPCVSEPVRSGERAREVKL
PH02Gene40801.t1	MMQSAESVATRPNGGLPLLPCTKCNFDLVWAVCGSGQNLGKEYYKCPNNTGIVLSFVCAERQGLSMGENSGGVGAILREVNNSIGDMAEAIDQINQVMAGLNQGASKAVLVPTHNTNAILREMNNSIGHMAEAIDQINQVTVGLNRGEGCACTNSQIPMPL
PH02Gene36229.t1	MEMAHATATPQGRTRGPALRWEMACATVPLRSGCLDAVCPDSTGSELGDVAAFGAVTMTFIGHSPSLLGTCKSIISSEQFVEEVWFLVSPSHR
PH02Gene00955.t1	MYDKALVIHVTVVLFSFACHQGTCQLMKLTFHTVTLFDIGGVVPSLCCSSDAQEEDPHITNSKSGQTSNRYSYPC
PH02Gene28560.t1	MSERVQRESRNTEATETGRAALRLRIPRSRLIRSTSLSSTCRHCLHSYSSARERLKEVERGSGGRRSPHNSTYLEFRLSGHQLLAEAGEPAGGEEGGGKECCWCCNLADLLRCTVFSWNLDLQGVGTESYGWGWRGIMLGGIGLVSLI
PH02Gene29937.t1	MLMARRRYIHVRLVTTKLASLRPVFHSPLFLNHGGSSSSWILLQIVKPSRTRAGRGRQAVSQFPKSAAPVENAAPGRVVLANGRGLRVRLAPRAAVPLLSSDAFFLAPSSFALGAVFSSAAVLRARWSVYGHHACIGKPDLGRIGETIQKMRLGEFVCVSLSSPTSITFDSSTLASHNK
PH02Gene03039.t1	MEAAPPPHPYGASPLLLASTPATLLPIQRPGDGAFALYDEETEVEWWSEAATMIEEEETPERGGAVVSSLAKRLQAVQDRAHPVVANFTLQTEVKVKASWSANLLCLHFFLILYLLHERPTFEFHSEERRKKVKNLFYLCVCSLTSHAKEFSNIISPFVKIDCGLRSDDQGTEGLLPQLSWLHADQGGSVT
PH02Gene39844.t1	MKESHCSSGVDCGTTYRVVANFAAYVARLDDGSTKSYGAATHDFVVDDRDLYSMLDLNDDLKRKSIWGSAQDALIWGACPLKAPKKRTRNPPRKKSKTDVAVAPTPSIGDGLAIAPPLTMMRQQLDVISAHGLGGEPSTSTPQKMRSPVKKLAKKKLTPKKKK
PH02Gene47291.t1	MELLLLSVALHGAHGAAPAAALLAAGAALLAAPFCRIFMQVAAGAALLASTTRCGQQDHKAKEREQKTVLLRMIFCNHVLLHLLTKEKETRRRIHLLVLDQEEEEGEEEKEGKGRDRGLNS
PH02Gene50528.t1	MGLHFLAVRPPRRPAASRLVLPGLHFPAVADAVLAAAPSPGFPTGSMVGVASPTPFSSAATLDSAPGRFAVRPPRRSPSRFSPPVPSSPAPAEAAVFSLGAPVMVHIAGLPWTTSVSTTGSAPAHHQLFHARPPPSSPSSATSAPEPPLSLPCSAPPSLPLRFLSCFHDR
PH02Gene15156.t1	MHADSPPPLSPRPPNAVDDANVSDSRRRLPQNLRSVRAICPTRGSCESKITAAHPKLQILKSSLKQLQPRGSTASRLHLHLCCLEDRPPPELF
PH02Gene11367.t1	MHRPRIGGGARLVTSQATHRIIKPPESHTFYSRHPRVHDGCAPVRRKASEVSKINALQVFDGMIHRQRPAPPGVYRFLYGVHVPGCLLFY
PH02Gene51293.t1	RASGSCRQPARRGVATSTSPTRSASAPTAPARASRSPASAGTEATKYRCUASPUCRARSTYRCUTCPUCRTRWPGUGWPWRGSATTPPAPAPGNTTATUTUTGPACTASPTLATSSSSSAATPUSUHTRTPRGAUPPATTPRARGTAGARASAAATSTSRRASPTTGCDSRKTACGRTPTRSSAPATTPSSWRRTTTSSRRPTUNTCRUNRPCRCCWTGPSATTTSPCPAPRRPRTSRAMPAUANTVSASTHTMALDTSAAAHEATRATHTFSTDAQ
PH02Gene31733.t4	MEGAAPIAPIAPVLLDTPPFAVNPVRRAAPISRVPPPCGTASPPPGRPTTIRSAIRWAALTSVVLALSAWTYHLILKLDQSFALAAVQGVMYSRTEVVVGWVVFLYPWLLMAVWCLELR
PH02Gene35554.t1	MKGMSRWRSPAVAAEEGNQGAVVSGQPNLKHKALFPSLTSISVLPIPFGDTKTLTLSSSAPRPSLTAPAGARSDPASCRNPS
PH02Gene06659.t1	MSMDAARETSPYSDGMQPSFHLALPLRRKACQQFNCPTRCPFLCVHMTNQRCCLNASNLASVLSEFSMYHALKPYIQELEDSSDLT
PH02Gene11363.t2	MGGGGEEVSSAGVGISEEADEGLGDSGGRSDGGGRKARGGSEAAPGKGDGGAAGEEEERRGGASGELRSASSPPRCRPLPSALLRLLSAAQRSPLLLSSSLHLAPGTGPRLLSVSPSRRRLAPCSAGLQLRSVAAPRPAPPLRLRETASPPPAQRLLRVCSLGPSRHAPAAEDKQWNESAAARCSLRTAPSPNGNRSVWMSGGSRWIA
PH02Gene23048.t1	MQIVSLLVLVFLSSINLPSSLQLGPLAHHDTAESLCLLPGNFRRTGKTHTRLAKRKWLWENLSVPVARLMH
PH02Gene40824.t1	MQPYTFQIPLRRPIAIAPVPTHHLPHSSSLVSVSPRESAAKTLTEDAAPLEPKLPEASTASASAYPPRVWVAIQI
PH02Gene24925.t1	MGRRATAARALLVARKKAEVLNDLVSPSPPVAWTMKKRMQSCASLICTAPPRRSFAPVVHTHAVGRL
PH02Gene01395.t1	MWRGMGCAVRWLYTSAPLALSTDASSRFVRRQGKWFRLQTWKAHRKPWKGKKRCGSRLLPSLTSRSRRRRGAAAAVAEVESKGLLSVSVRVFVYRRSSIACAVGRDPGLLGKL
PH02Gene50819.t1	EQYGWRQRTSURRUSSRVCCRUPGPWRSUGGWPGHUPWCSSRSSASTPAASSPTATVSPSAVKSYLVRSRSPTASTGTGTVRTATRPUASTSSCSGWCRSSSASSPTSTSSGGSPSSPPSCPSP
PH02Gene07910.t1	MDDWPRQQPAKALAAFGPSPSAPLHRWSPPASSPASPPPSAAPCSATPTPSASSAPLLNRRRAPAPAWLPPLRRGAAQRPALQLRRVAAPSASSARLRRPAPRIRLGRLAPPLLSTRLRLLPNVAPKKPAEGLNQYLMLLQIHNTRFLSLGFLDVGEDFLLYKENLGFIEIWHRLVKCQ
PH02Gene32036.t1	MSPVSGKSQSNPSRSTGEEKTPRKDELFPRSASRHVSSSLVNIAATAPPFLSPDSGNAFSFYSSNRTQSSSAEGTTEEDKNPTRELTSEVICRCPGSLAPPARC
PH02Gene07545.t1	MGGGCCGCAVRLCDRVGQQPVASGNQEPSSQRMDCGLLVEKAGLKPAQERLDFLYESGLARVLLVPPRLFQDPTSMTLRLGGCCLRTTSRKREHRLSPPITKHHGGHQPRSLLLPFT
PH02Gene20547.t1	MDGDDDAMKVVASDREKSTFRLGSGKDEEINGRVSFTKKTRTPPTYFPPRARAEPGREASKRNCTGKKSLPKRLGAESRAPPAPRVLSVTPAEEPASPTSRLLVDHHFELEGWLLL
PH02Gene33430.t1	MAPHRRAATAPGQGASHLPMTAVEVVASPVPSRPPPSLRLLYSRAPPPLVKPLPTYLRRAVDVAPAQGATAWPAPPLPTATNETFKRDEKAPS
PH02Gene41833.t1	MWGRGGVAGSRRRGGGGGVAGRRGGGREGGRGRRCGVERTARPERWRAKLPRGPRSEGGDEGPRRHRGLGFLAAVLRSCLRRSPACLKRFRRLLRSLPSA
PH02Gene20846.t1	MLTSPFPCKPLIFPSTARWIPRSVPLKARWIPLPSQFIVFGNTLRTMATLEQRHYPDKIHKGT
PH02Gene01036.t1	MSLQRLTKFQLLVERLRPHCTAAVPESTTPQDPDPSNRPPLRAVQSTHAARTVQRIFPLSLLAGACVQSSVASGSFAPVNCCGLRPKIVCE
PH02Gene12736.t1	MDNPFLSIYTIPSLSSPPLSLRHADLDLSAFYSSTSPLLRCYCEPFFRSTTRLLVPLFVCPRRTIALGSSGGKLHG
PH02Gene44224.t1	MSYRFTQCRVGIIVCLLITHSYCNSTVEGPGQLIIVRFFWSGSNWGRCGRAIYLGLILQDRYLEFLVVLPGVLLYRHIVRGGADSPYDMLRLPLECRNLLG
PH02Gene03704.t1	MKWRPMRSGGAEGGRACHLPRHASWFRADLLLFVSPDLHTTHPDTPLRDAREDSSVADSQVRSPVAREEEGNCGQRGPRPELSAVPRRNASRFRGRSGCFRGLTPGPGSRSARSSRDSGGRLYLEADGTGGRRPFLDFCLPKRSEELMGKLGL
PH02Gene16995.t1	MATTLRSTLRFTGRVLARAITRGRLRGAQPQRGRQFSVASEPKLTLKEVRGDINMINRRLDTPETTEYVRRMQRLKSFTGRPDFF
PH02Gene18348.t1	MHKHNRIRKTLVKFSNSTIAVDNSSAEVPFFLLKREVHITHLSYLWASSVLMVQQSSLYDRADTTNYR
PH02Gene41850.t1	MDQPLPSICSLQLAIAVTGPPTDAPLLPTFSPSAAPATPPGALFHQKLPKKEAILEAIEDTGSEAEIHEDYKKGTCLNSFSSIAFPNWTGIACEMEAETLPYNLLSSPVR
PH02Gene22693.t1	MIIFRAALASLVPSCLMNLNGEDSHEVQSVAKNLDPNLTFIKARIAWIQDQPSNDFFRYVRSGVWYPRAARSGVVG
PH02Gene35614.t1	MGSGQGPQGAWFCGRDLLAGYCSVFAPGQAGPVALCLVPVAVALELCTGGTCMEFISFLQLLTDCIQLIRNYSCASWIGSHQVN
PH02Gene48077.t1	KKAGTWNAKKSTVTAPRSPTMSSWGRTTTRRRRRATRSSPAAPEGAARAGSGGRSGGWRRIRCARWSGVSRRTTSWTRSARPASRATSASTRGRSPSGSRTAARAGRPSRSSATSPPSAPATTPSATSAILSAATRTPSPPRKTGSSAALPTSSAVPASSPRRTPPASPGTAAGVG
PH02Gene07551.t1	MGLWIFVALVRRFLVEELQEEKESRKPLGGKVFVCRSHYFLGQARDLTNLSSLPLSIHSYIHHLTDCSLLRLHCLRPLQSPAWPGPTTMEH
PH02Gene14675.t1	MARCLSWSMNMCTRCEEGHVQVSVYRYCTTLQFCMLQIFGAIAKRTALWTPEVGDQIEDQQNNDQIGDQQNNKC
PH02Gene10687.t1	MSRRCSSVATHFVPYRCCPKSKVLPSSMLAGVVAHGPHANHFKTYSYLPKDGAIWCAGVEEGHIGCLGFSMMCQSNPWRIKRGINNFVHLLVLPHLLPL
PH02Gene01670.t1	MVRCIINSINRPLNGFLAADEFQCASSSSPASPNSGVHSARRLRLPAVARHHGGVDGAAVPQVEEILPYDHCIKWL
PH02Gene24623.t1	MPCFSSCLCSGDGSEMEVLGKPLALPLLPFGWLEKERDWVVWAAIDSLVIRESNKLLPRPTNPKRRRLLPLSLYFPFLACKNKKRSCNPPIIHDKQILVFLVW
PH02Gene28184.t1	MLGVGLPLASPYPFVHFRSWPTRNSSRGATYADRRPRRTLATVAIAANSPLSFGSYEHTPSEFVKDVWS
PH02Gene22995.t1	MDPKEIPVGKRTVVNNRKRKATKKGIAKGASACTPPVTLQPAEGASVCTPPVALQPTEGVSVCTPPVALQPATLSNSPGPVTRRQLALTMGGGDSQDTTPRKKFATPRKKHAALSGNAHPYALSSRKGAPAENAHPRLLRHKLSAAQAGTHTKRRGTVTCRGGQWTPPPPSSCFGRLSCAELLRGAAGVSRREESKMLHRRVLPCSCALEDLILVQESISSC
PH02Gene21884.t1	MAQQRSSNALSTHGTGCSIAGGEDTAGGGSPATASPLPSLAGFEAIHGPRKRVHRADPCSWRPGSRCRLRAHPGPPSAPPPRRANSASNLVLAGQELPSLDILGARRKV
PH02Gene11507.t1	MSPGKPGLKSPAKSMAERFPEDVTSSTSWAPNGKRVCKKRTIQEGQVPLALPTTGTTAKMATKGKTIQEGQGALALPAAGTTRKRATKGK
PH02Gene28028.t1	MTPPPPVASPTVPHPHAFILRGKPFLQTILLPSRLTAHAILPQKELNFFIKKIQTLSYQNRSSLSTCSNRTPRHVPVQSLLLELKHLRPRTGDPVVVV
PH02Gene18390.t1	MCGRGMSVDESGCAGLFIPANRGRKTGKEAFAASFSFLHSPPAPVGCECCRGGRGGSKQGLLSVAVCVFSYIVRALVLLGKLRYHDLNLKTLGK
PH02Gene35930.t1	MTRNREMASVRSLSYGYVDLLSSSPQILAIDCAIYQEDCNTTVTIVNASTAGLDLSWFWATLVNKVPR
PH02Gene29977.t1	MNNVAFPKQQCKFSNATGKRKIRSSSLNADLFFLEAWHTNGCLQRVVCNVISAHGLIGGFSMHPIFLRPALYHDKSEEPKCLSKKNEDCRDEKPEFRQNEEELEKDICIDS
PH02Gene43637.t1	MRKLDGVPLAYLQSKASIRRLRTQNIFHPTPSIPLLACSIYLHGFCLSSDYLDSQEQIGDAKFMWSLLIMS
PH02Gene14262.t1	MCVSARTSLGPRRIRESRAPASALLSFGPRESGAGGGEAGHGNSFAFRRARALGFSPVSSPLRLWRRLPALLLRPSGFSKSAVHLGPRHDSQHSAARQSALSKSLQNLLVQLQEPRQTCTSIKYEPQNTCLHA
PH02Gene11278.t1	MMSMARVLHAGSHMKAHVPPYRCPLAPVPLSPTHALPLAGLIDAQLTIANCPDQAPDRAARTARRQGSLPTVTSVVEGSNWRAHGLQWSKAMRTGVVNEAEVVGVGMATMMVEGGRGSSSASGSGDDEKSRRRSACSEPRGGMEDNGVEIGA
PH02Gene31646.t1	MSGGSKSRTSAHIGGLTGSSQRSSSQLASSVNIQQSRDSKEVDNTIESFGRWIDYPIYTPGGVQIRFLLGSASP
PH02Gene01873.t1	MRQRHVQSRLFQPPVQSRVALFLARRSRSPAPPPPSLLPVPGRSLLPSRPPRQGAPPASSPSPAPPAASPSPAPPPPLPAAAYNLLLDYVALPGSEAAASRSFLIEINQGLKN
PH02Gene15445.t1	MSYTGSNGYKMCRRWSHSGMGGCWPSDVRMTCSIRMAAMWPVQSRSCRREGERTDIDAFGRKIAVEWMLTEKKKGSVATGFDHRNSRREKKRLGEFWGKAKKT
PH02Gene11372.t1	MDLGPSSVLFGLPSKSKPPAACNLQPPPEPSAWPSQPSPASSSEAPSGPHQLRSNWGCLGQPRTPPHHDPFGVDRSTSGGSNPGALGAPSAQPRASAPPGTLRRRLQLFGVSGLRSPYHGPARLALKRKHPPASEPPRVPFASGSDLFGAASPLEPPLQAPAPSGSGPLPSSATAVASNHQRAKASSTALKEPYAFRVASESKIAVQGQRVTAGYFLAYTLLVG
PH02Gene07605.t1	MRVLQPLPRPLVSSPHPASSGGGAPTPRATAVLRSAPIVRRRRRSGAVLVLGQRGVETHPDLDSYCYSFLGSSSVRKIDLS
PH02Gene38041.t1	FRLNPFSLCGEVLLQELICUGYVHSGRGCTYRHLIYTYGSWTFSDGWCAAVQTUTL
PH02Gene17233.t1	MPPISWSHISYYRNQWNIFQYLTKEWNGCLESMTVLILCSASYQYASPTCFLNGEQISKILFMDFMTSAYGRPSFDEGARSSRR
PH02Gene33318.t1	MQDPATSDHHMLPRLFKPLAKPVFAHILSSCIHLLSCAPERKRESSEAPNSASAAVTTATPVQPPRTDIAHPSYPLCQPSQLHRPASPRHVSRLESPGASLSSSSTPSTRAAPPPSSTTCPHHPDCPPISIHITLCSRHRHS
PH02Gene13266.t1	MVGFIASDHVGAKGVGVGLTTSEKHPKLADLAGMGVDVVDHRLGQLHLLGQAGLIVDGDEGLRGALSIVETREEAVRRLLQEDLVYLTQAGDGDTGCILDSVRAAEAGCLGKEPVGRELAGPGIEENLHVPRLVSHNHRLPSSEERRAGEIKELHQLAKEIDETAFINPMRAMVPWACSWGRSHLQILKQEKRLVTLNEIRDEYGTRNDE
PH02Gene15296.t1	MVSRRRRPLGLLPPGPAGPSPLYAASGRISAATATSYIAAVPYHLPAEPVSVGHPGRSLGHAATSPVLCTGGTPPQQQSACSRLRPVAAALPSPVASDGGVLAVANTEVVANPKARVFHRCLPSHG
PH02Gene09675.t1	MVMVMEVPPKAIGMAMDVELLEEEDDGVMGDIVRVGKEKGRESQPQRKAKALAASLLRTTTQGFLVY
PH02Gene06637.t1	MAVIVFILLHTQDAERFIQRQYACAVLTAADAVALRALPAGVVLSSAVQVLAALLAQVVTGRRARDQNHFLRPMGQAQTGQMPYGPCQDARFFQYVA
PH02Gene13858.t1	MTASPETTVLRNSGGDDEARPLAPILLPERRPRRIPRFPGPAHLSVPRRRLRRWGLGDRGAGGWRGFRSGVWPSAKARSEPPRYGFFTSFLPCFDLQ
PH02Gene39241.t1	MTRNTTVQTDRKSDTQFRKYDHLKLTNQTYLQLMHHCAAKPNIWRRILEPKFCQRIG
PH02Gene05305.t1	MDPRNPGVIYFFLEDGPENIFSGVNLPQHMVIDHDKSRMPNRMKLFGVKVPVHKVVAFFDEEPLGAFDIHGRRGPRPYMQIQPRPTPATSSVGTCHPRFPMTPLKDRRNIDFQMPTKEMESSYSDKIKVLHYQKAGKGVLKVKRNRWLCLILMG
PH02Gene23591.t1	MLIAIRVSNPNQDSLRLVIRATAKERRRRKPGPIPPPLACMGSPPTHPSPRHKLVLDAMYPSLFSSFSPPSSQDLMEAACSSKPKPTHKIDSLSFRPFGILQLPFSICALLISWLEGLISRSKKGIRSTDRTTMPNSGPKILSLWVQFFQSR
PH02Gene39722.t1	RLUNHGYSLGSACKRFUCUICLRKRAEQSSSYPLCGCSYEKIWPUVLQTUPLSFYMVYIIYTCILSKKQLAVNLSANFTYYPSRSDACRSNYTETTRRQDTQRHTUYQSIUFSTUWFRMHCHNLUTQPRTNLVVLFLUQMQQKITARRHIISVLFMLLQSCQTK
PH02Gene46759.t1	GWRTSISRUIFLQMSSLTUNLRSUIQSSMSQHWSMATRLLRIPLQSCCTLKTSTLSILCYHMTQKRRHUTSRLQAUSVQAFNHFKTILSLILLRRSSTHTRQLSGPNITSIGASQLLRSCUKDAPLNMPLEMKSNWETSFWNPRYMVVLSASGLI
PH02Gene25057.t1	MKKRRLPCLRPDSEEPYKPHSHTRRPSPPALLAKTLTPPLSKTPTPQGSRSPHSLSDRSFGAQEMASF
PH02Gene47135.t1	LLPUKTNVUYRHQGSDWGHYSCDUHQFLRMRNARTSKKISUTRKKISRLRKSRGRLLLNSILCLVGCEVDC
PH02Gene09388.t1	MVSDKIIVAEACTKYMLLVSLNGCNTQIDLGDGNRRSEEQVSPWPACCSSYVQSSSRIRKRSATVTML
PH02Gene06456.t1	MHHKRVKKHCHFQLQHQLKKPPPYRITAPPSRLLPSASASPITAPPPRCLSLPPRASSHLPASAAAAHPAPPPWPRLVRFLLVRILLPDPVGVPRRPGPWPRRPPARSSGSLRLPGFTRRRVQLSPRPVTAARRRGRTAGGSALSRRGRARLEATGKDKD
PH02Gene51450.t1	ERLILSRTPARDQEQRRCAHRRSARTRPPSCTTCSRGTTRRGRAAPHLHHHQLAS
PH02Gene15457.t1	MDWCVRFWEKLWPPPCRSTSSSPALHGAAAWPPWVRSVSPPPTVSRVPVHLPIGADAASNPKVILINGMLKGKKQGIEDSLMTMLLNLYGSQMYCVSMKIVKLCEPNALCKHENCEPNSKFG
PH02Gene21841.t1	MCQRGAAAIKVSFSPPPVVLYYGRKDWHLGLWQNNFVDMTRRRSAFVGEVVLALLRVRWRTAARSPLSPRALPK
PH02Gene51491.t1	MTFDRNWSFRLCKDHAEVKTVLAELGISDLRLGETKAKVQKNKVTDDTEPEQAQVTASEVTSATVQSAYGNKEFRSVSVPHDWSIELPFDPQMGGSAGYLAGGQGIYVKNFILPASVKNRRLSITFD
PH02Gene35279.t1	MDLACIAITERKDSPPPPPFGTSSTVALLLLLNLPPPPTCIVSCSCMPASCFTIKFGYTLPGCPVQPFLTYSKNVSTFALVLAPSHVPWETIPLIQASPTRFHVTW
PH02Gene38096.t1	MNEGSAGDNEGDGDENILMNRSLAGNRCGRYSYTALSRRRRDADLSASSPTAPTAPRSYCRRGTLGELEA
PH02Gene50418.t1	VWITSISRUTSSRVSNLILNSUSLILUSSSLRWSMASTVMQULVTLMRUQUQVLRCACAGIWRTNTLSVLFYLKTLKRRYGISRUQALCVLVFNLFTILLC
PH02Gene22344.t3	MAAATGYDAPTDEQMRAYADLREQNGGGVLRARPAASSPSRAAPRPPASCSTYGAGRTRPLPNNLAIAREDEGKRCTH
PH02Gene34072.t1	MRHASVVREPSSVAVPPVLPCVRPPQRRQAPSPSPIDTLPLRHPFDAVHIRHLLPPQFLQSSPMSGLSSGASLPLRPTPSALAGALPLRPPASTSALRPLPLASTLPLRVRLGSRLLRVRPGSLLSCSVSASGLHPLPLVDTLPLRVWAGALLFCVRLGALLSRSVLNFFIHGLCF
PH02Gene32054.t1	MIECVQRCSVKLVERVVRRFVSFAPPRPWCAPQPQAPLLAPSEIRGILLSEPAPARPSLPRPPPVLTSPVVQGFVPRPAPACLPVAPHRPLTEAPAAAEDDHGFANFLEGVIEAEDVMPIKEGVASQDSPAAEADDDMDQFASSLEDMLDGTAGGTLPTGQQKPAAEADDDMQQYASSLEEELMLAQTEAAADEQTAEGAEVPCESATTLREFLARYGEMESEAAAANELQKVYFGVLNDFDDDQIDDACLTVPLKDYSSPTI
PH02Gene41266.t1	LLWVIUYFHRCHRSQCLCSSIQUNSGUHSPVAIUWHLEVQYFLUVPKGNAIUCLIPCEYMPLLYTLQASULLYSALS
PH02Gene18958.t1	MFAVNSGVAARPFVCGSTQGRQTGRVRRRGRQEEKQGKGRRSKINQATRSTRVLQDLLESEEGLLH
PH02Gene41949.t1	MARAGNAASTAGTVLVLVFMAAAPAYAIRNVPEDVLLAEELPDAGGSTMLAFVVSESPVPAGAPCSLNAEFIEFAIPAVADAPSPSPSATGSIRTRSARRTQPWCENGCAAPNQRNLCAQIKDQ
PH02Gene36168.t1	MEEFNHIIGSDHMDSAAHDGSGGDRKRKKAVINSRLLPAPDKRREGAAFGEVSAARSANVVDGLKAVDIGAHRRQDQPTDYAHLGDLNQVVQSDHVTSTADDGGRCRGKNPRILSQVCQKSTKLQRSSELLLVFLQNFC
PH02Gene24785.t1	MPLSLSLSLSPRRRSFSPEMAAIKTLETLSAQRQSQRRGPPLHPSLRHPSPRSHRPCLPLPPSAPPSPTTASSARPSSLRAYCRPRPLGGSRSASPPGVLHVPSPSRHAAAPSGYQQRLDAAAAFRGRRRTTSLAPALPRRPSPATSAPRCVRHPWVDCQGDRVMKHGVRHPPPVIFLDSAIAQINK
PH02Gene10732.t1	MASSHRLPFSPSTPASPPSSGDSVVMLLPQFPSLALPFEAFALTPTRPALPSSLFRAPQRKLRRLRQTHLHRFLTRAPFQNGQRGNRGNGTKCDRK
PH02Gene32898.t1	MRKKNLSSTLIGSYYLFCADKFAEMLALFAPRGKKMFYVRIGWGNDREWTLIDIQFSFPSIDKKNQVRSTN
PH02Gene08264.t1	MHCCPHSASCGHVATGQLHQLGEASAASAHMSLRVPLIGKILISFCTVGRRFISRARWNAGEYPVKSDIGARVRALVAPKRKVRKEAQPWLAVGGNEAANANPLHRHKGISRA
PH02Gene25309.t1	MWAADGWELWIGIALFRCSGGVAQQGNGSVVTLPALPWHLTLVRFKERNSRGQTHCSSVRSGPKQASGCHCTCSVVLRFRCASLGWSLWHRRAYLQFDVLFPALINPFALGLTEGAHKGRGKKIG
PH02Gene33215.t1	MPSSSPPANSVLPLYALLPGGASSPASAARAASSPAAAAARSRTRQGEHWKVPYGRRRPSLRNGVWKLRGGSREVGVEVLLPVVEDGLEEVVGSGGLAVEVSGIQQNKLFSQSSASSQRFS
PH02Gene11064.t1	MHPVPTTSLPSHRDCRHLSYVYFGDFFNDQVLPQKLCGADKSTRPSYYYWLVDWWWSLSTPHSLALLPGRPPYGHSAPPPPAPRSQGPVLQCCSLTTSKISKAKQN
PH02Gene41796.t1	MGIGGCESLGEAGTDHQGVRLSSFLSLRSSVLTRRRQASDLEFSRSRLGFHSSRLLAPPLLHPTPHAGPCVPAPQGNLLIFTLPS
PH02Gene25555.t1	MGGEAPESRRLSRALSAPASPPTPSASSLAPAGISNSTLSFFLYQGLTVFAIGVGLSTYDKALVWALGAAFKILKRLW
PH02Gene25263.t1	MRNPPSSHGRTPLPPSSPLLPAAAAETVGCNALRFASVGRRAASRIVGFEIYALRRIRMAALRICTPAGPPEPR
PH02Gene08941.t1	MTRLPRYQLFNGIILQFPAESDDCVFVHDITYSWTLWTSGDTSESQKIVCCSTIHPYLKADEREGNNVTSR
PH02Gene46867.t1	EEGWKEEISRGEKPRVFYCLVIPLSEFQSVHSPVDLSVTRDQVVRYKRTTSNQANNK
PH02Gene24695.t1	MTSTGGGHLLPTHLVVIRSDAPVARPHISVTGGGDDDAKGWTTNDNGGGGRGGSAEVWFAGDVKRRGENATRGSPSPTRKCSRQSSASGGEGGTRSSYWNGARGEQRSA
PH02Gene29258.t1	MQERLKSATYEVWVEPPFINGKIMQASVRAGSSACYWTIASPLNRHPSTTNYSPGVEAVTFPTLLLSLQPTTAASTTMMRLYITSSTRSAKMASF
PH02Gene45407.t1	MSFPPGGRAGTLSSSPSRPPNHPLCSSSSKSPNRSFFPLGPEKPPPRRQAPPRRAPLLRSLLFNCIR
PH02Gene22692.t1	MGPNKPSQWDQEESSRKHNRLRSRRRVKLSSSVDFVAEGTLVEQRNRGTSVEQRKRGPGLLHSSSSSHSSTSGMYSLSLSQSDRVWPNEESLCPSRRYGSKGLLPLPMMPPPHSLPPQRQPLLPPPPLQPLPLLLSPPKFMTSSRFNIGPIGMSTQPQLVEHRKRDRGLLHSSSSSHLSTLGIYSLPLSWSDRIWPNDESLCSNCQCCHRCHPYNLNLNRYCHRRQH
PH02Gene08990.t1	MLDFQLLVKNTLPLATQPLPSLGLFIIDFEKGQASFCAPRALQFAPCRYNRLQFLNGVKRFDSLPRNAKRIYDGD
PH02Gene44562.t1	MQSPRGPIRLSVRKARSDRPVPFLRKEECCCAIDGPAPPRTARLLCRPIHSVAYLLPEPSFDQSILFQVRFFNPKGRPETREIQVERR
PH02Gene36084.t1	MREGPEIAEKREEGAARRRSCLCCRSIWSRRSRSPYSFLLGESIAGVRSRVGLGALLSSSFDATSLKGGDKAAK
PH02Gene09744.t3	MKKISALPIPCALALLPPFSLRSAPTIPRARRQIPSQSIEFGGSGVEMSVPPGAAAGPASTSSSRTSSPSRMTSATWSASSARSTTPTRGASPYTTRPPCGRSVRAWKQTRPPPSRRPRACFFARYCRDCLTKRDSKTYIGRCIYLYLVYRCISDAICCS
PH02Gene10146.t1	MLVHEATGPKLIGASSSARGRLHHSRQLRAAAPSRSTPESTGTVRFTRLSPFFGKPCGGREQEREVKRQKK
PH02Gene50438.t1	LLPUKTNVUYRHQGSDCGHSCDGPQFVRMRNICTRKKTSRLLHHHSTNSTGLVACEVDC
PH02Gene01563.t1	MKTFLCSLLYAAAIITKMILGLLVLGTRASPSTNLSVGRYPQPDNFNFSNWDQPVYSLQLFGMVVDGRELPLIWDVDYKCFDNFLFWDLRYVPVAAYVQHNRQYDYWLTPAM
PH02Gene19938.t1	MLLTLPFFLRPLGAGGTLHLPSSPKRAARHPPADSAFLLASLAVSACVAKPYRASRQGTPLANAEQRWRPSAAALQLQWLAIAPPSEQRQQTAEIEKQLKLCLKR
PH02Gene45196.t1	MSPKHIPSIHAVDRYVDDQYILAKLNLYILDSKPREGLVPGELHSTDITLQPLTIRTPSCGPDHGELGGRDGELRLSDPSPSPRICSPRCTHAVALLGAGSGAWLSSVAVRVFVDLRFVRLMFLQN
PH02Gene17936.t1	MPPTDGTTINIAFVGGRGQSTVNVELQVGSGLSGPTSFGRVLARAEEATSLEARPVSKLAKSGNPPDGHTLSLTGGRFGRLRPGKRRREKATAATRPVLPPAIASGRSGNVYSSEAKQDYLLHTM
PH02Gene26915.t1	MMQQLERAFVLLLAYVLMLLLTKWDGMASWQAVGKDAARQAHGQGSGSMSSKQPQHGTSTRTTTRTVRQPLVVTGGKAPSTTSSKSKQFSLVIDPALRRKLASGGFCRHAPAG
PH02Gene47642.t1	MRQSNFSGITNQIDRKSTEATMVEVKNAALVGKQHLILLLDRRKLEGVLFSEGRQQRSLPDSACVFSRPSHSELKLLIAYKSLLLCCNRIFILGRCAQESY
PH02Gene09780.t1	MQGGRSQPSFLFLQPHLNKRSSSRAIGGGFNWDGACGLKKPEKVEREKNKGKQAAAHPWVAGCRGRRIPPVHGEGRGASATSSCSSRDSGCRGA
PH02Gene46839.t1	MISNYCPFAFHLKCSATQYYVRLRLDQGKKSKPNTQISFGRLRSSVLFFLGVYCLFYPEGRERLFTRSLSYWFLVSVKGAVGLMQHLVFCRPLFTRSLSS
PH02Gene34196.t1	MLSRKPARGGVAQPGSGVCGNSARGTRFRLGLHALPATRNQTPSRALPPIRVDTCCEVFNVEARPFPPFPPRSHQNEEAPEHPRSGLVRIPPFRLPLARSDPSIGRPGRSEQCCADRAASDRGFD
PH02Gene06461.t1	MVIKRLNSKGTIVFKERQRIRFPSRPLLRALPLPPTAVAPQPQHRRAPAAGEGAAPRPAAHRPTSPTHPSRAPASFLPYPLPPNVAASRRPHPARFATAGIAAVDRRLEGALKAVISR
PH02Gene50383.t1	VIYLVEQRGNASEETMLPVVMNAQAVCYTAVUTFCSHSPGUHVNCLYVDIWHGHIAIMM
PH02Gene16243.t1	MAENSRNKYSNRDTRTATAGVTDNPSALVANTSENEKNNKSPSTSPAVVNTELVVRYHGRQRRPTSGCRFSFVRCCFSISKKDIHQEIYVRIKTRPTSSSMVSSFQLGKLIYFHRAYFFFNGSSFQLGKLIYLESWTAHCPKETYVTIKTKSSERIIWVIGALVKLLIVAFWFAFQRQPMIVGLKWTKDAFEWMLKWTKSAFECMLKWTKNAFEWTLKD
PH02Gene37675.t1	MINRTTDGLSTTVESELIFFLDSIYADELEGLRASLMSAHSVDVIVHLSSVQGCRIQAGGGAGEARGINAWGVESGRDASIVPSAFFPIA
PH02Gene44487.t1	KLPTSFGVSSRQALWTSRKRHCLQEPPTFILPLLVGYINQIFUYGGQRAAISYGMVSYUAG
PH02Gene20349.t1	MTAGRLSLGTKSTDQQDSHMDPKPLEILASTNYFLLPPTLPSHYAARANKQDCSPSHRRLLSFSLISSFRLPLTFHESAPPPSTRSRFLPSSGRVRLGSLGFPRGGRFPPPASSPDPDLPPVFEVKKALSRNLKSHEQALTRNLDISVLHCVEDFFVGPLENGCPNPHAIISS
